# Supplementary material for: In Vitro Microevolution and Co-Selection Assessment of Amoxicillin and Cefotaxime Impact on Escherichia coli Resistance Development
Source: Antibiotics (Basel). 2024 Mar 7;13(3):247. doi: 10.3390/antibiotics13030247 (PMC10967516; doi:10.3390/antibiotics13030247)
Supplement: Supplementary file 1 [file antibiotics-13-00247-s001.zip]

Archive with 3 entries (3 files):
- File S1. Supplementary materials.zip
- File S2. Additional data (amoxicillin).xlsx
- File S3. Additional data (cefotaxime).xlsx
