# Supplementary material for: In Vitro Microevolution and Co-Selection Assessment of Amoxicillin and Cefotaxime Impact on Escherichia coli Resistance Development
Source: Antibiotics (Basel). 2024 Mar 7;13(3):247. doi: 10.3390/antibiotics13030247 (PMC10967516; doi:10.3390/antibiotics13030247)
Supplement: Supplementary file 1 [file antibiotics-13-00247-s001.zip › File S2. Additional data (amoxicillin).xlsx]

## Sheet: ARGs
MINTA	SEQUENCE	START	END	STRAND	GENE	COVERAGE	COVERAGE_MAP	GAPS	%COVERAGE	%IDENTITY	DATABASE	ACCESSION	PRODUCT	RESISTANCE
0x	PairedContig_0	132290	132962	-	kdpE	1-673/678	===============	0/0	99.26	95.84	card	U00096.3:721733-721055	kdpE is a transcriptional activator that is part of the two-component system KdpD/KdpE that is studied for its regulatory role in potassium transport and has been identified as an adaptive regulator involved in the virulence and intracellular survival of pathogenic bacteria. kdpE regulates a range of virulence loci through direct promoter binding.	aminoglycoside
0x	PairedContig_100	35631	36293	-	acrS	1-663/663	===============	0/0	100.00	98.34	card	U00096:3413465-3412802	AcrS is a repressor of the AcrAB efflux complex and is associated with the expression of AcrEF. AcrS is believed to regulate a switch between AcrAB and AcrEF efflux.	cephalosporin;cephamycin;fluoroquinolone;glycylcycline;penam;phenicol;rifamycin;tetracycline;triclosan
0x	PairedContig_100	36692	37849	+	acrE	1-1158/1158	===============	0/0	100.00	98.79	card	U00096:3413863-3415021	AcrE is a membrane fusion protein similar to AcrA.	cephalosporin;cephamycin;fluoroquinolone;penam
0x	PairedContig_100	37861	40965	+	acrF	1-3105/3105	===============	0/0	100.00	96.49	card	U00096:3415032-3418137	AcrF is a inner membrane transporter similar to AcrB.	cephalosporin;cephamycin;fluoroquinolone;penam
0x	PairedContig_101	25224	26867	+	eptA	1-1644/1644	===============	0/0	100.00	91.85	card	AP009048:4340268-4338624	PmrC mediates the modification of Lipid A by the addition of 4-amino-4-deoxy-L-arabinose (L-Ara4N) and phosphoethanolamine resulting in a less negative cell membrane and decreased binding of polymyxin B.	peptide
0x	PairedContig_116	67657	68850	+	Escherichia_coli_acrA	1-1194/1194	===============	0/0	100.00	99.16	card	U00096.3:485619-484425	AcrA is a subunit of the AcrAB-TolC multidrug efflux system that in E. coli.	cephalosporin;fluoroquinolone;glycylcycline;penam;phenicol;rifamycin;tetracycline;triclosan
0x	PairedContig_116	68873	72022	+	acrB	1-3150/3150	===============	0/0	100.00	98.64	card	U00096.3:484403-481253	Protein subunit of AcrA-AcrB-TolC multidrug efflux complex. AcrB functions as a herterotrimer which forms the inner membrane component and is primarily responsible for substrate recognition and energy transduction by acting as a drug/proton antiporter.	cephalosporin;fluoroquinolone;glycylcycline;penam;phenicol;rifamycin;tetracycline;triclosan
0x	PairedContig_116	156883	158040	+	Escherichia_coli_ampH	1-1158/1158	===============	0/0	100.00	97.50	card	AP012030.1:396711-395553	AmpH is a class C ampC-like beta-lactamase and penicillin-binding protein identified in Escherichia coli.	cephalosporin;penam
0x	PairedContig_117	74209	75582	+	cpxA	1-1374/1374	===============	0/0	100.00	98.47	card	BA000007.3:4905062-4903688	CpxA is a membrane-localized sensor kinase that is activated by envelope stress. It starts a kinase cascade that activates CpxR which promotes efflux complex expression.	aminocoumarin;aminoglycoside
0x	PairedContig_126	17692	18858	-	ugd	1-1167/1167	===============	0/0	100.00	96.92	card	U00096:2099613-2098446	PmrE is required for the synthesis and transfer of 4-amino-4-deoxy-L-arabinose (Ara4N) to Lipid A which allows gram-negative bacteria to resist the antimicrobial activity of cationic antimicrobial peptides and antibiotics such as polymyxin	peptide
0x	PairedContig_145	79540	80772	+	Escherichia_coli_mdfA	1-1233/1233	===============	0/0	100.00	96.59	card	JQ394987:0-1233	Multidrug efflux pump in E. coli. This multidrug efflux system was originally identified as the Cmr/CmlA chloramphenicol exporter.	benzalkonium_chloride;rhodamine;tetracycline
0x	PairedContig_145	178866	179587	-	baeR	1-722/723	===============	0/0	99.86	96.81	card	AP009048.1:2166412-2167135	BaeR is a response regulator that promotes the expression of MdtABC and AcrD efflux complexes.	aminocoumarin;aminoglycoside
0x	PairedContig_145	179584	180987	-	baeS	1-1404/1404	===============	0/0	100.00	90.53	card	AP009048:2165012-2166416	BaeS is a sensor kinase in the BaeSR regulatory system. While it phosphorylates BaeR to increase its activity BaeS is not necessary for overexpressed BaeR to confer resistance.	aminocoumarin;aminoglycoside
0x	PairedContig_145	182400	185477	-	mdtC	1-3078/3078	===============	0/0	100.00	94.15	card	U00096:2158385-2161463	MdtC is a transporter that forms a heteromultimer complex with MdtB to form a multidrug transporter. MdtBC is part of the MdtABC-TolC efflux complex. In the absence of MdtB MdtC can form a homomultimer complex that results in a functioning efflux complex with a narrower drug specificity. mdtC corresponds to 3 loci in Pseudomonas aeruginosa PAO1 (gene name: muxC/muxB) and 3 loci in Pseudomonas aer…	aminocoumarin
0x	PairedContig_145	185478	188600	-	mdtB	1-3123/3123	===============	0/0	100.00	96.29	card	U00096:2155262-2158385	MdtB is a transporter that forms a heteromultimer complex with MdtC to form a multidrug transporter. MdtBC is part of the MdtABC-TolC efflux complex.	aminocoumarin
0x	PairedContig_145	188600	189847	-	mdtA	1-1248/1248	===============	0/0	100.00	1995-11-01	card	U00096:2154015-2155263	MdtA is the membrane fusion protein of the multidrug efflux complex mdtABC.	aminocoumarin
0x	PairedContig_146	7843	9330	-	tolC	1-1488/1488	===============	0/0	100.00	97.98	card	FJ768952:0-1488	TolC is a protein subunit of many multidrug efflux complexes in Gram negative bacteria. It is an outer membrane efflux protein and is constitutively open. Regulation of efflux activity is often at its periplasmic entrance by other components of the efflux complex.	aminocoumarin;aminoglycoside;carbapenem;cephalosporin;cephamycin;fluoroquinolone;glycylcycline;macrolide;penam;penem;peptide;phenicol;rifamycin;tetracycline;triclosan
0x	PairedContig_163	143055	144593	-	emrB	1-1539/1539	===============	0/0	100.00	96.95	card	U00096:2812615-2814154	emrB is a translocase in the emrB -TolC efflux protein in E. coli. It recognizes substrates including carbonyl cyanide m-chlorophenylhydrazone (CCCP) nalidixic acid and thioloactomycin.	fluoroquinolone
0x	PairedContig_163	144610	145782	-	emrA	1-1173/1173	===============	0/0	100.00	98.21	card	AP009048:2810082-2811255	EmrA is a membrane fusion protein providing an efflux pathway with EmrB and TolC between the inner and outer membranes of E. coli a Gram-negative bacterium.	fluoroquinolone
0x	PairedContig_163	145909	146439	-	emrR	1-531/531	===============	0/0	100.00	98.68	card	U00096.3:2810769-2811300	EmrR is a negative regulator for the EmrAB-TolC multidrug efflux pump in E. coli. Mutations lead to EmrAB-TolC overexpression.	fluoroquinolone
0x	PairedContig_164	2810	3142	-	Escherichia_coli_emrE	1-333/333	===============	0/0	100.00	92.19	card	Z11877.1:485-818	Member of the small MDR (multidrug resistance) family of transporters; in Escherichia coli this protein provides resistance against a number of positively charged compounds including ethidium bromide and erythromycin; proton-dependent secondary transporter which exchanges protons for compound translocation	macrolide
0x	PairedContig_183	1552	1965	+	H-NS	1-414/414	===============	0/0	100.00	99.28	card	BA000007.3:1738104-1737690	H-NS is a histone-like protein involved in global gene regulation in Gram-negative bacteria. It is a repressor of the membrane fusion protein genes acrE mdtE and emrK as well as nearby genes of many RND-type multidrug exporters.	cephalosporin;cephamycin;fluoroquinolone;macrolide;penam;tetracycline
0x	PairedContig_184	17863	19089	-	mdtG	1-1227/1227	===============	0/0	100.00	98.21	card	CP000800.1:1192954-1191727	The MdtG protein also named YceE appears to be a member of the major facilitator superfamily of transporters and it has been reported when overexpressed to increase fosfomycin and deoxycholate resistances. mdtG is a member of the marA-soxS-rob regulon.	fosfomycin
0x	PairedContig_184	27719	28927	-	mdtH	1-1209/1209	===============	0/0	100.00	98.26	card	U00096:1125326-1124117	Multidrug resistance protein MdtH	fluoroquinolone
0x	PairedContig_198	101351	104464	-	acrD	1-3114/3114	===============	0/0	100.00	1998-04-01	card	AP009048.1:2586250-2589364	AcrD is an aminoglycoside efflux pump expressed in E. coli. Its expression can be induced by indole and is regulated by baeRS and cpxAR.	aminoglycoside
0x	PairedContig_219	19612	20431	-	bacA	1-820/822	===============	0/0	99.76	98.17	card	U00096.3:3204131-3203309	The bacA gene product (BacA) recycles undecaprenyl pyrophosphate during cell wall biosynthesis which confers resistance to bacitracin.	peptide
0x	PairedContig_24	25433	26665	-	mdtM	1-1233/1233	===============	0/0	100.00	1995-05-01	card	U00096.3:4568519-4567286	Multidrug resistance protein MdtM	acridine_dye;fluoroquinolone;lincosamide;nucleoside;phenicol
0x	PairedContig_27	14790	15173	+	marA	1-384/384	===============	0/0	100.00	98.70	card	AP009048.1:1621287-1621671	In the presence of antibiotic stress E. coli overexpresses the global activator protein MarA which besides inducing MDR efflux pump AcrAB also down- regulates synthesis of the porin OmpF.	carbapenem;cephalosporin;cephamycin;fluoroquinolone;glycylcycline;monobactam;penam;penem;phenicol;rifamycin;tetracycline;triclosan
0x	PairedContig_45	49609	50577	+	pmrF	1-969/969	===============	0/0	100.00	97.63	card	U00096:2367070-2368039	PmrF is required for the synthesis and transfer of 4-amino-4-deoxy-L-arabinose (Ara4N) to Lipid A which allows gram-negative bacteria to resist the antimicrobial activity of cationic antimicrobial peptides and antibiotics such as polymyxin. pmrF corresponds to 1 locus in Pseudomonas aeruginosa PAO1 and 1 locus in Pseudomonas aeruginosa LESB58.	peptide
0x	PairedContig_45	159182	160720	-	emrY	1-1539/1539	===============	0/0	100.00	97.73	card	D78168:1591-3130	emrY is a multidrug transport that moves substrates across the inner membrane of the Gram-negative E. coli. It is a homolog of emrB.	tetracycline
0x	PairedContig_45	160720	161775	-	emrK	1-1056/1056	===============	0/0	100.00	97.73	card	D78168:536-1592	emrK is a membrane fusion protein that is a homolog of EmrA. Together with the inner membrane transporter EmrY and the outer membrane channel TolC it mediates multidrug efflux.	tetracycline
0x	PairedContig_45	162299	162913	+	evgA	1-615/615	===============	0/0	100.00	1999-02-01	card	BA000007.3:3212025-3212640	EvgA when phosphorylated is a positive regulator for efflux protein complexes emrKY and mdtEF. While usually phosphorylated in a EvgS dependent manner it can be phosphorylated in the absence of EvgS when overexpressed.	fluoroquinolone;macrolide;penam;tetracycline
0x	PairedContig_45	162918	166511	+	evgS	1-3594/3594	===============	0/0	100.00	96.19	card	U00096:2484373-2487967	EvgS is a sensor protein that phosphorylates the regulatory protein EvgA. evgS corresponds to 1 locus in Pseudomonas aeruginosa PAO1 and 1 locus in Pseudomonas aeruginosa LESB58.	fluoroquinolone;macrolide;penam;tetracycline
0x	PairedContig_72	14854	15987	-	Escherichia_coli_ampC	1-1134/1134	===============	0/0	100.00	98.15	card	U00096.3:4378944-4377810	A class C ampC beta-lactamase (cephalosporinase) enzyme described in Escherichia coli shown clinically to confer resistance to penicillin-like and cephalosporin-class antibiotics.	cephalosporin;penam
0x	PairedContig_73	120966	122714	-	msbA	1-1749/1749	===============	0/0	100.00	1998-06-01	card	U00096.3:966620-968369	MsbA is a multidrug resistance transporter homolog from E. coli and belongs to a superfamily of transporters that contain an adenosine triphosphate (ATP) binding cassette (ABC) which is also called a nucleotide-binding domain (NBD). MsbA is a member of the MDR-ABC transporter group by sequence homology. MsbA transports lipid A a major component of the bacterial outer cell membrane and is the only…	nitroimidazole
0x	PairedContig_93	141106	142263	+	mdtE	1-1158/1158	===============	0/0	100.00	98.62	card	AP009048.1:3981183-3980025	MdtE is the membrane fusion protein of the MdtEF multidrug efflux complex. It shares 70% sequence similarity with AcrA.	fluoroquinolone;macrolide;penam
0x	PairedContig_93	142288	145401	+	mdtF	1-3114/3114	===============	0/0	100.00	97.33	card	U00096:3660413-3663527	MdtF is the multidrug inner membrane transporter for the MdtEF-TolC efflux complex.	fluoroquinolone;macrolide;penam
0x	PairedContig_93	145764	146492	-	gadW	1-729/729	===============	0/0	100.00	99.86	card	CP015085.1:2552440-2551711	GadW is an AraC-family regulator that promotes mdtEF expression to confer multidrug resistance. GadW inhibits GadX-dependent activation. GadW clearly represses gadX and in situations where GadX is missing activates gadA and gadBC.	fluoroquinolone;macrolide;penam
0x	PairedContig_93	146861	147685	-	gadX	1-825/825	===============	0/0	100.00	93.82	card	AP009048.1:3974604-3975429	GadX is an AraC-family regulator that promotes mdtEF expression to confer multidrug resistance.	fluoroquinolone;macrolide;penam
0x	PairedContig_94	38731	39363	-	CRP	1-633/633	===============	0/0	100.00	99.21	card	AP009048.1:4154296-4153663	CRP is a global regulator that represses MdtEF multidrug efflux pump expression.	fluoroquinolone;macrolide;penam
1x	PairedContig_106	5540	7078	-	emrY	1-1539/1539	===============	0/0	100.00	97.73	card	D78168:1591-3130	emrY is a multidrug transport that moves substrates across the inner membrane of the Gram-negative E. coli. It is a homolog of emrB.	tetracycline
1x	PairedContig_106	7078	8133	-	emrK	1-1056/1056	===============	0/0	100.00	97.73	card	D78168:536-1592	emrK is a membrane fusion protein that is a homolog of EmrA. Together with the inner membrane transporter EmrY and the outer membrane channel TolC it mediates multidrug efflux.	tetracycline
1x	PairedContig_106	8657	9271	+	evgA	1-615/615	===============	0/0	100.00	1999-02-01	card	BA000007.3:3212025-3212640	EvgA when phosphorylated is a positive regulator for efflux protein complexes emrKY and mdtEF. While usually phosphorylated in a EvgS dependent manner it can be phosphorylated in the absence of EvgS when overexpressed.	fluoroquinolone;macrolide;penam;tetracycline
1x	PairedContig_106	9276	12869	+	evgS	1-3594/3594	===============	0/0	100.00	96.19	card	U00096:2484373-2487967	EvgS is a sensor protein that phosphorylates the regulatory protein EvgA. evgS corresponds to 1 locus in Pseudomonas aeruginosa PAO1 and 1 locus in Pseudomonas aeruginosa LESB58.	fluoroquinolone;macrolide;penam;tetracycline
1x	PairedContig_107	14854	15987	-	Escherichia_coli_ampC	1-1134/1134	===============	0/0	100.00	98.15	card	U00096.3:4378944-4377810	A class C ampC beta-lactamase (cephalosporinase) enzyme described in Escherichia coli shown clinically to confer resistance to penicillin-like and cephalosporin-class antibiotics.	cephalosporin;penam
1x	PairedContig_108	1988	3154	+	ugd	1-1167/1167	===============	0/0	100.00	96.92	card	U00096:2099613-2098446	PmrE is required for the synthesis and transfer of 4-amino-4-deoxy-L-arabinose (Ara4N) to Lipid A which allows gram-negative bacteria to resist the antimicrobial activity of cationic antimicrobial peptides and antibiotics such as polymyxin	peptide
1x	PairedContig_123	127078	128616	-	emrB	1-1539/1539	===============	0/0	100.00	96.95	card	U00096:2812615-2814154	emrB is a translocase in the emrB -TolC efflux protein in E. coli. It recognizes substrates including carbonyl cyanide m-chlorophenylhydrazone (CCCP) nalidixic acid and thioloactomycin.	fluoroquinolone
1x	PairedContig_123	128633	129805	-	emrA	1-1173/1173	===============	0/0	100.00	98.21	card	AP009048:2810082-2811255	EmrA is a membrane fusion protein providing an efflux pathway with EmrB and TolC between the inner and outer membranes of E. coli a Gram-negative bacterium.	fluoroquinolone
1x	PairedContig_123	129932	130462	-	emrR	1-531/531	===============	0/0	100.00	98.68	card	U00096.3:2810769-2811300	EmrR is a negative regulator for the EmrAB-TolC multidrug efflux pump in E. coli. Mutations lead to EmrAB-TolC overexpression.	fluoroquinolone
1x	PairedContig_140	30033	31265	-	Escherichia_coli_mdfA	1-1233/1233	===============	0/0	100.00	96.59	card	JQ394987:0-1233	Multidrug efflux pump in E. coli. This multidrug efflux system was originally identified as the Cmr/CmlA chloramphenicol exporter.	benzalkonium_chloride;rhodamine;tetracycline
1x	PairedContig_142	74070	75443	+	cpxA	1-1374/1374	===============	0/0	100.00	98.47	card	BA000007.3:4905062-4903688	CpxA is a membrane-localized sensor kinase that is activated by envelope stress. It starts a kinase cascade that activates CpxR which promotes efflux complex expression.	aminocoumarin;aminoglycoside
1x	PairedContig_160	30555	31802	+	mdtA	1-1248/1248	===============	0/0	100.00	1995-11-01	card	U00096:2154015-2155263	MdtA is the membrane fusion protein of the multidrug efflux complex mdtABC.	aminocoumarin
1x	PairedContig_160	31802	34924	+	mdtB	1-3123/3123	===============	0/0	100.00	96.29	card	U00096:2155262-2158385	MdtB is a transporter that forms a heteromultimer complex with MdtC to form a multidrug transporter. MdtBC is part of the MdtABC-TolC efflux complex.	aminocoumarin
1x	PairedContig_160	34925	38002	+	mdtC	1-3078/3078	===============	0/0	100.00	94.15	card	U00096:2158385-2161463	MdtC is a transporter that forms a heteromultimer complex with MdtB to form a multidrug transporter. MdtBC is part of the MdtABC-TolC efflux complex. In the absence of MdtB MdtC can form a homomultimer complex that results in a functioning efflux complex with a narrower drug specificity. mdtC corresponds to 3 loci in Pseudomonas aeruginosa PAO1 (gene name: muxC/muxB) and 3 loci in Pseudomonas aer…	aminocoumarin
1x	PairedContig_160	39415	40818	+	baeS	1-1404/1404	===============	0/0	100.00	90.53	card	AP009048:2165012-2166416	BaeS is a sensor kinase in the BaeSR regulatory system. While it phosphorylates BaeR to increase its activity BaeS is not necessary for overexpressed BaeR to confer resistance.	aminocoumarin;aminoglycoside
1x	PairedContig_160	40815	41536	+	baeR	1-722/723	===============	0/0	99.86	96.81	card	AP009048.1:2166412-2167135	BaeR is a response regulator that promotes the expression of MdtABC and AcrD efflux complexes.	aminocoumarin;aminoglycoside
1x	PairedContig_161	84394	86037	-	yojI	1-1644/1644	===============	0/0	100.00	1998-05-01	card	U00096.3:2308615-2306971	YojI mediates resistance to the peptide antibiotic microcin J25 when it is expressed from a multicopy vector. YojI is capable of pumping out microcin molecules. The outer membrane protein TolC in addition to YojI is required for export of microcin J25 out of the cell. Microcin J25 is thus the first known substrate for YojI.	peptide
1x	PairedContig_161	143933	144901	+	pmrF	1-969/969	===============	0/0	100.00	97.63	card	U00096:2367070-2368039	PmrF is required for the synthesis and transfer of 4-amino-4-deoxy-L-arabinose (Ara4N) to Lipid A which allows gram-negative bacteria to resist the antimicrobial activity of cationic antimicrobial peptides and antibiotics such as polymyxin. pmrF corresponds to 1 locus in Pseudomonas aeruginosa PAO1 and 1 locus in Pseudomonas aeruginosa LESB58.	peptide
1x	PairedContig_163	46828	47160	+	Escherichia_coli_emrE	1-333/333	===============	0/0	100.00	92.19	card	Z11877.1:485-818	Member of the small MDR (multidrug resistance) family of transporters; in Escherichia coli this protein provides resistance against a number of positively charged compounds including ethidium bromide and erythromycin; proton-dependent secondary transporter which exchanges protons for compound translocation	macrolide
1x	PairedContig_17	67657	68850	+	Escherichia_coli_acrA	1-1194/1194	===============	0/0	100.00	99.16	card	U00096.3:485619-484425	AcrA is a subunit of the AcrAB-TolC multidrug efflux system that in E. coli.	cephalosporin;fluoroquinolone;glycylcycline;penam;phenicol;rifamycin;tetracycline;triclosan
1x	PairedContig_17	68873	72022	+	acrB	1-3150/3150	===============	0/0	100.00	98.64	card	U00096.3:484403-481253	Protein subunit of AcrA-AcrB-TolC multidrug efflux complex. AcrB functions as a herterotrimer which forms the inner membrane component and is primarily responsible for substrate recognition and energy transduction by acting as a drug/proton antiporter.	cephalosporin;fluoroquinolone;glycylcycline;penam;phenicol;rifamycin;tetracycline;triclosan
1x	PairedContig_17	156883	158040	+	Escherichia_coli_ampH	1-1158/1158	===============	0/0	100.00	97.50	card	AP012030.1:396711-395553	AmpH is a class C ampC-like beta-lactamase and penicillin-binding protein identified in Escherichia coli.	cephalosporin;penam
1x	PairedContig_177	95007	95420	-	H-NS	1-414/414	===============	0/0	100.00	99.28	card	BA000007.3:1738104-1737690	H-NS is a histone-like protein involved in global gene regulation in Gram-negative bacteria. It is a repressor of the membrane fusion protein genes acrE mdtE and emrK as well as nearby genes of many RND-type multidrug exporters.	cephalosporin;cephamycin;fluoroquinolone;macrolide;penam;tetracycline
1x	PairedContig_18	127202	130315	-	acrD	1-3114/3114	===============	0/0	100.00	1998-04-01	card	AP009048.1:2586250-2589364	AcrD is an aminoglycoside efflux pump expressed in E. coli. Its expression can be induced by indole and is regulated by baeRS and cpxAR.	aminoglycoside
1x	PairedContig_199	10676	11908	-	mdtM	1-1233/1233	===============	0/0	100.00	1995-05-01	card	U00096.3:4568519-4567286	Multidrug resistance protein MdtM	acridine_dye;fluoroquinolone;lincosamide;nucleoside;phenicol
1x	PairedContig_34	364	1188	+	gadX	1-825/825	===============	0/0	100.00	93.82	card	AP009048.1:3974604-3975429	GadX is an AraC-family regulator that promotes mdtEF expression to confer multidrug resistance.	fluoroquinolone;macrolide;penam
1x	PairedContig_34	1557	2285	+	gadW	1-729/729	===============	0/0	100.00	99.86	card	CP015085.1:2552440-2551711	GadW is an AraC-family regulator that promotes mdtEF expression to confer multidrug resistance. GadW inhibits GadX-dependent activation. GadW clearly represses gadX and in situations where GadX is missing activates gadA and gadBC.	fluoroquinolone;macrolide;penam
1x	PairedContig_34	2648	5761	-	mdtF	1-3114/3114	===============	0/0	100.00	97.33	card	U00096:3660413-3663527	MdtF is the multidrug inner membrane transporter for the MdtEF-TolC efflux complex.	fluoroquinolone;macrolide;penam
1x	PairedContig_34	5786	6943	-	mdtE	1-1158/1158	===============	0/0	100.00	98.62	card	AP009048.1:3981183-3980025	MdtE is the membrane fusion protein of the MdtEF multidrug efflux complex. It shares 70% sequence similarity with AcrA.	fluoroquinolone;macrolide;penam
1x	PairedContig_34	186780	187412	-	CRP	1-633/633	===============	0/0	100.00	99.21	card	AP009048.1:4154296-4153663	CRP is a global regulator that represses MdtEF multidrug efflux pump expression.	fluoroquinolone;macrolide;penam
1x	PairedContig_35	18113	19339	-	mdtG	1-1227/1227	===============	0/0	100.00	98.21	card	CP000800.1:1192954-1191727	The MdtG protein also named YceE appears to be a member of the major facilitator superfamily of transporters and it has been reported when overexpressed to increase fosfomycin and deoxycholate resistances. mdtG is a member of the marA-soxS-rob regulon.	fosfomycin
1x	PairedContig_35	27969	29177	-	mdtH	1-1209/1209	===============	0/0	100.00	98.26	card	U00096:1125326-1124117	Multidrug resistance protein MdtH	fluoroquinolone
1x	PairedContig_51	40671	41343	+	kdpE	1-673/678	===============	0/0	99.26	95.84	card	U00096.3:721733-721055	kdpE is a transcriptional activator that is part of the two-component system KdpD/KdpE that is studied for its regulatory role in potassium transport and has been identified as an adaptive regulator involved in the virulence and intracellular survival of pathogenic bacteria. kdpE regulates a range of virulence loci through direct promoter binding.	aminoglycoside
1x	PairedContig_52	2238	3725	-	tolC	1-1488/1488	===============	0/0	100.00	97.98	card	FJ768952:0-1488	TolC is a protein subunit of many multidrug efflux complexes in Gram negative bacteria. It is an outer membrane efflux protein and is constitutively open. Regulation of efflux activity is often at its periplasmic entrance by other components of the efflux complex.	aminocoumarin;aminoglycoside;carbapenem;cephalosporin;cephamycin;fluoroquinolone;glycylcycline;macrolide;penam;penem;peptide;phenicol;rifamycin;tetracycline;triclosan
1x	PairedContig_68	5101	8205	-	acrF	1-3105/3105	===============	0/0	100.00	96.49	card	U00096:3415032-3418137	AcrF is a inner membrane transporter similar to AcrB.	cephalosporin;cephamycin;fluoroquinolone;penam
1x	PairedContig_68	8217	9374	-	acrE	1-1158/1158	===============	0/0	100.00	98.79	card	U00096:3413863-3415021	AcrE is a membrane fusion protein similar to AcrA.	cephalosporin;cephamycin;fluoroquinolone;penam
1x	PairedContig_68	9773	10435	+	acrS	1-663/663	===============	0/0	100.00	98.34	card	U00096:3413465-3412802	AcrS is a repressor of the AcrAB efflux complex and is associated with the expression of AcrEF. AcrS is believed to regulate a switch between AcrAB and AcrEF efflux.	cephalosporin;cephamycin;fluoroquinolone;glycylcycline;penam;phenicol;rifamycin;tetracycline;triclosan
1x	PairedContig_70	19853	20236	-	marA	1-384/384	===============	0/0	100.00	98.70	card	AP009048.1:1621287-1621671	In the presence of antibiotic stress E. coli overexpresses the global activator protein MarA which besides inducing MDR efflux pump AcrAB also down- regulates synthesis of the porin OmpF.	carbapenem;cephalosporin;cephamycin;fluoroquinolone;glycylcycline;monobactam;penam;penem;phenicol;rifamycin;tetracycline;triclosan
1x	PairedContig_71	25224	26867	+	eptA	1-1644/1644	===============	0/0	100.00	91.85	card	AP009048:4340268-4338624	PmrC mediates the modification of Lipid A by the addition of 4-amino-4-deoxy-L-arabinose (L-Ara4N) and phosphoethanolamine resulting in a less negative cell membrane and decreased binding of polymyxin B.	peptide
1x	PairedContig_71	56082	57113	+	mdtN	1-1032/1032	===============	0/0	100.00	95.64	card	AP009048.1:4307588-4306556	Multidrug resistance efflux pump. Could be involved in resistance to puromycin acriflavine and tetraphenylarsonium chloride.	acridine_dye;nucleoside
1x	PairedContig_71	57113	59164	+	mdtO	1-2052/2052	===============	0/0	100.00	1997-08-01	card	AP009048.1:4306557-4304505	Multidrug resistance efflux pump. Could be involved in resistance to puromycin acriflavine and tetraphenylarsonium chloride	acridine_dye;nucleoside
1x	PairedContig_71	59161	60627	+	mdtP	1-1467/1467	===============	0/0	100.00	97.61	card	AP009048.1:4304509-4303042	Multidrug resistance efflux pump. Could be involved in resistance to puromycin acriflavine and tetraphenylarsonium chloride	acridine_dye;nucleoside
1x	PairedContig_86	48239	49987	+	msbA	1-1749/1749	===============	0/0	100.00	1998-06-01	card	U00096.3:966620-968369	MsbA is a multidrug resistance transporter homolog from E. coli and belongs to a superfamily of transporters that contain an adenosine triphosphate (ATP) binding cassette (ABC) which is also called a nucleotide-binding domain (NBD). MsbA is a member of the MDR-ABC transporter group by sequence homology. MsbA transports lipid A a major component of the bacterial outer cell membrane and is the only…	nitroimidazole
10x	PairedContig_0	351355	351687	-	Escherichia_coli_emrE	1-333/333	===============	0/0	100.00	92.19	card	Z11877.1:485-818	Member of the small MDR (multidrug resistance) family of transporters; in Escherichia coli this protein provides resistance against a number of positively charged compounds including ethidium bromide and erythromycin; proton-dependent secondary transporter which exchanges protons for compound translocation	macrolide
10x	PairedContig_1	84335	85978	-	yojI	1-1644/1644	===============	0/0	100.00	1998-05-01	card	U00096.3:2308615-2306971	YojI mediates resistance to the peptide antibiotic microcin J25 when it is expressed from a multicopy vector. YojI is capable of pumping out microcin molecules. The outer membrane protein TolC in addition to YojI is required for export of microcin J25 out of the cell. Microcin J25 is thus the first known substrate for YojI.	peptide
10x	PairedContig_1	143874	144842	+	pmrF	1-969/969	===============	0/0	100.00	97.63	card	U00096:2367070-2368039	PmrF is required for the synthesis and transfer of 4-amino-4-deoxy-L-arabinose (Ara4N) to Lipid A which allows gram-negative bacteria to resist the antimicrobial activity of cationic antimicrobial peptides and antibiotics such as polymyxin. pmrF corresponds to 1 locus in Pseudomonas aeruginosa PAO1 and 1 locus in Pseudomonas aeruginosa LESB58.	peptide
10x	PairedContig_100	81855	83342	+	tolC	1-1488/1488	===============	0/0	100.00	97.98	card	FJ768952:0-1488	TolC is a protein subunit of many multidrug efflux complexes in Gram negative bacteria. It is an outer membrane efflux protein and is constitutively open. Regulation of efflux activity is often at its periplasmic entrance by other components of the efflux complex.	aminocoumarin;aminoglycoside;carbapenem;cephalosporin;cephamycin;fluoroquinolone;glycylcycline;macrolide;penam;penem;peptide;phenicol;rifamycin;tetracycline;triclosan
10x	PairedContig_101	26051	27283	-	mdtM	1-1233/1233	===============	0/0	100.00	1995-05-01	card	U00096.3:4568519-4567286	Multidrug resistance protein MdtM	acridine_dye;fluoroquinolone;lincosamide;nucleoside;phenicol
10x	PairedContig_117	4968	5381	-	H-NS	1-414/414	===============	0/0	100.00	99.28	card	BA000007.3:1738104-1737690	H-NS is a histone-like protein involved in global gene regulation in Gram-negative bacteria. It is a repressor of the membrane fusion protein genes acrE mdtE and emrK as well as nearby genes of many RND-type multidrug exporters.	cephalosporin;cephamycin;fluoroquinolone;macrolide;penam;tetracycline
10x	PairedContig_12	7189	7861	+	kdpE	1-673/678	===============	0/0	99.26	95.84	card	U00096.3:721733-721055	kdpE is a transcriptional activator that is part of the two-component system KdpD/KdpE that is studied for its regulatory role in potassium transport and has been identified as an adaptive regulator involved in the virulence and intracellular survival of pathogenic bacteria. kdpE regulates a range of virulence loci through direct promoter binding.	aminoglycoside
10x	PairedContig_13	74124	75497	+	cpxA	1-1374/1374	===============	0/0	100.00	98.47	card	BA000007.3:4905062-4903688	CpxA is a membrane-localized sensor kinase that is activated by envelope stress. It starts a kinase cascade that activates CpxR which promotes efflux complex expression.	aminocoumarin;aminoglycoside
10x	PairedContig_2	30720	31441	-	baeR	1-722/723	===============	0/0	99.86	96.81	card	AP009048.1:2166412-2167135	BaeR is a response regulator that promotes the expression of MdtABC and AcrD efflux complexes.	aminocoumarin;aminoglycoside
10x	PairedContig_2	31438	32841	-	baeS	1-1404/1404	===============	0/0	100.00	90.53	card	AP009048:2165012-2166416	BaeS is a sensor kinase in the BaeSR regulatory system. While it phosphorylates BaeR to increase its activity BaeS is not necessary for overexpressed BaeR to confer resistance.	aminocoumarin;aminoglycoside
10x	PairedContig_2	34254	37331	-	mdtC	1-3078/3078	===============	0/0	100.00	94.15	card	U00096:2158385-2161463	MdtC is a transporter that forms a heteromultimer complex with MdtB to form a multidrug transporter. MdtBC is part of the MdtABC-TolC efflux complex. In the absence of MdtB MdtC can form a homomultimer complex that results in a functioning efflux complex with a narrower drug specificity. mdtC corresponds to 3 loci in Pseudomonas aeruginosa PAO1 (gene name: muxC/muxB) and 3 loci in Pseudomonas aer…	aminocoumarin
10x	PairedContig_2	37332	40454	-	mdtB	1-3123/3123	===============	0/0	100.00	96.29	card	U00096:2155262-2158385	MdtB is a transporter that forms a heteromultimer complex with MdtC to form a multidrug transporter. MdtBC is part of the MdtABC-TolC efflux complex.	aminocoumarin
10x	PairedContig_2	40454	41701	-	mdtA	1-1248/1248	===============	0/0	100.00	1995-11-01	card	U00096:2154015-2155263	MdtA is the membrane fusion protein of the multidrug efflux complex mdtABC.	aminocoumarin
10x	PairedContig_23	15331	15963	+	CRP	1-633/633	===============	0/0	100.00	99.21	card	AP009048.1:4154296-4153663	CRP is a global regulator that represses MdtEF multidrug efflux pump expression.	fluoroquinolone;macrolide;penam
10x	PairedContig_23	195800	196957	+	mdtE	1-1158/1158	===============	0/0	100.00	98.62	card	AP009048.1:3981183-3980025	MdtE is the membrane fusion protein of the MdtEF multidrug efflux complex. It shares 70% sequence similarity with AcrA.	fluoroquinolone;macrolide;penam
10x	PairedContig_23	196982	200095	+	mdtF	1-3114/3114	===============	0/0	100.00	97.33	card	U00096:3660413-3663527	MdtF is the multidrug inner membrane transporter for the MdtEF-TolC efflux complex.	fluoroquinolone;macrolide;penam
10x	PairedContig_23	200458	201186	-	gadW	1-729/729	===============	0/0	100.00	99.86	card	CP015085.1:2552440-2551711	GadW is an AraC-family regulator that promotes mdtEF expression to confer multidrug resistance. GadW inhibits GadX-dependent activation. GadW clearly represses gadX and in situations where GadX is missing activates gadA and gadBC.	fluoroquinolone;macrolide;penam
10x	PairedContig_23	201555	202379	-	gadX	1-825/825	===============	0/0	100.00	93.82	card	AP009048.1:3974604-3975429	GadX is an AraC-family regulator that promotes mdtEF expression to confer multidrug resistance.	fluoroquinolone;macrolide;penam
10x	PairedContig_23	241908	242291	+	marA	1-384/384	===============	0/0	100.00	98.70	card	AP009048.1:1621287-1621671	In the presence of antibiotic stress E. coli overexpresses the global activator protein MarA which besides inducing MDR efflux pump AcrAB also down- regulates synthesis of the porin OmpF.	carbapenem;cephalosporin;cephamycin;fluoroquinolone;glycylcycline;monobactam;penam;penem;phenicol;rifamycin;tetracycline;triclosan
10x	PairedContig_35	113693	115159	-	mdtP	1-1467/1467	===============	0/0	100.00	97.61	card	AP009048.1:4304509-4303042	Multidrug resistance efflux pump. Could be involved in resistance to puromycin acriflavine and tetraphenylarsonium chloride	acridine_dye;nucleoside
10x	PairedContig_35	115156	117207	-	mdtO	1-2052/2052	===============	0/0	100.00	1997-08-01	card	AP009048.1:4306557-4304505	Multidrug resistance efflux pump. Could be involved in resistance to puromycin acriflavine and tetraphenylarsonium chloride	acridine_dye;nucleoside
10x	PairedContig_35	117207	118238	-	mdtN	1-1032/1032	===============	0/0	100.00	95.64	card	AP009048.1:4307588-4306556	Multidrug resistance efflux pump. Could be involved in resistance to puromycin acriflavine and tetraphenylarsonium chloride.	acridine_dye;nucleoside
10x	PairedContig_35	147453	149096	-	eptA	1-1644/1644	===============	0/0	100.00	91.85	card	AP009048:4340268-4338624	PmrC mediates the modification of Lipid A by the addition of 4-amino-4-deoxy-L-arabinose (L-Ara4N) and phosphoethanolamine resulting in a less negative cell membrane and decreased binding of polymyxin B.	peptide
10x	PairedContig_36	3445	4602	-	Escherichia_coli_ampH	1-1158/1158	===============	0/0	100.00	97.50	card	AP012030.1:396711-395553	AmpH is a class C ampC-like beta-lactamase and penicillin-binding protein identified in Escherichia coli.	cephalosporin;penam
10x	PairedContig_36	89463	92612	-	acrB	1-3150/3150	===============	0/0	100.00	98.64	card	U00096.3:484403-481253	Protein subunit of AcrA-AcrB-TolC multidrug efflux complex. AcrB functions as a herterotrimer which forms the inner membrane component and is primarily responsible for substrate recognition and energy transduction by acting as a drug/proton antiporter.	cephalosporin;fluoroquinolone;glycylcycline;penam;phenicol;rifamycin;tetracycline;triclosan
10x	PairedContig_36	92635	93828	-	Escherichia_coli_acrA	1-1194/1194	===============	0/0	100.00	1999-08-01	card	U00096.3:485619-484425	AcrA is a subunit of the AcrAB-TolC multidrug efflux system that in E. coli.	cephalosporin;fluoroquinolone;glycylcycline;penam;phenicol;rifamycin;tetracycline;triclosan
10x	PairedContig_45	19818	20951	-	Escherichia_coli_ampC	1-1134/1134	===============	0/0	100.00	98.15	card	U00096.3:4378944-4377810	A class C ampC beta-lactamase (cephalosporinase) enzyme described in Escherichia coli shown clinically to confer resistance to penicillin-like and cephalosporin-class antibiotics.	cephalosporin;penam
10x	PairedContig_46	63006	64214	+	mdtH	1-1209/1209	===============	0/0	100.00	98.26	card	U00096:1125326-1124117	Multidrug resistance protein MdtH	fluoroquinolone
10x	PairedContig_46	72844	74070	+	mdtG	1-1227/1227	===============	0/0	100.00	98.21	card	CP000800.1:1192954-1191727	The MdtG protein also named YceE appears to be a member of the major facilitator superfamily of transporters and it has been reported when overexpressed to increase fosfomycin and deoxycholate resistances. mdtG is a member of the marA-soxS-rob regulon.	fosfomycin
10x	PairedContig_58	19272	22385	+	acrD	1-3114/3114	===============	0/0	100.00	1998-04-01	card	AP009048.1:2586250-2589364	AcrD is an aminoglycoside efflux pump expressed in E. coli. Its expression can be induced by indole and is regulated by baeRS and cpxAR.	aminoglycoside
10x	PairedContig_66	5154	8258	-	acrF	1-3105/3105	===============	0/0	100.00	96.49	card	U00096:3415032-3418137	AcrF is a inner membrane transporter similar to AcrB.	cephalosporin;cephamycin;fluoroquinolone;penam
10x	PairedContig_66	8270	9427	-	acrE	1-1158/1158	===============	0/0	100.00	98.79	card	U00096:3413863-3415021	AcrE is a membrane fusion protein similar to AcrA.	cephalosporin;cephamycin;fluoroquinolone;penam
10x	PairedContig_66	9826	10488	+	acrS	1-663/663	===============	0/0	100.00	98.34	card	U00096:3413465-3412802	AcrS is a repressor of the AcrAB efflux complex and is associated with the expression of AcrEF. AcrS is believed to regulate a switch between AcrAB and AcrEF efflux.	cephalosporin;cephamycin;fluoroquinolone;glycylcycline;penam;phenicol;rifamycin;tetracycline;triclosan
10x	PairedContig_66	210331	211150	+	bacA	1-820/822	===============	0/0	99.76	98.17	card	U00096.3:3204131-3203309	The bacA gene product (BacA) recycles undecaprenyl pyrophosphate during cell wall biosynthesis which confers resistance to bacitracin.	peptide
10x	PairedContig_67	68748	72341	-	evgS	1-3594/3594	===============	0/0	100.00	96.19	card	U00096:2484373-2487967	EvgS is a sensor protein that phosphorylates the regulatory protein EvgA. evgS corresponds to 1 locus in Pseudomonas aeruginosa PAO1 and 1 locus in Pseudomonas aeruginosa LESB58.	fluoroquinolone;macrolide;penam;tetracycline
10x	PairedContig_67	72346	72960	-	evgA	1-615/615	===============	0/0	100.00	1999-02-01	card	BA000007.3:3212025-3212640	EvgA when phosphorylated is a positive regulator for efflux protein complexes emrKY and mdtEF. While usually phosphorylated in a EvgS dependent manner it can be phosphorylated in the absence of EvgS when overexpressed.	fluoroquinolone;macrolide;penam;tetracycline
10x	PairedContig_67	73484	74539	+	emrK	1-1056/1056	===============	0/0	100.00	97.73	card	D78168:536-1592	emrK is a membrane fusion protein that is a homolog of EmrA. Together with the inner membrane transporter EmrY and the outer membrane channel TolC it mediates multidrug efflux.	tetracycline
10x	PairedContig_67	74539	76077	+	emrY	1-1539/1539	===============	0/0	100.00	97.73	card	D78168:1591-3130	emrY is a multidrug transport that moves substrates across the inner membrane of the Gram-negative E. coli. It is a homolog of emrB.	tetracycline
10x	PairedContig_70	23962	25128	-	ugd	1-1167/1167	===============	0/0	100.00	96.92	card	U00096:2099613-2098446	PmrE is required for the synthesis and transfer of 4-amino-4-deoxy-L-arabinose (Ara4N) to Lipid A which allows gram-negative bacteria to resist the antimicrobial activity of cationic antimicrobial peptides and antibiotics such as polymyxin	peptide
10x	PairedContig_78	142970	144508	-	emrB	1-1539/1539	===============	0/0	100.00	96.95	card	U00096:2812615-2814154	emrB is a translocase in the emrB -TolC efflux protein in E. coli. It recognizes substrates including carbonyl cyanide m-chlorophenylhydrazone (CCCP) nalidixic acid and thioloactomycin.	fluoroquinolone
10x	PairedContig_78	144525	145697	-	emrA	1-1173/1173	===============	0/0	100.00	98.21	card	AP009048:2810082-2811255	EmrA is a membrane fusion protein providing an efflux pathway with EmrB and TolC between the inner and outer membranes of E. coli a Gram-negative bacterium.	fluoroquinolone
10x	PairedContig_78	145824	146354	-	emrR	1-531/531	===============	0/0	100.00	98.68	card	U00096.3:2810769-2811300	EmrR is a negative regulator for the EmrAB-TolC multidrug efflux pump in E. coli. Mutations lead to EmrAB-TolC overexpression.	fluoroquinolone
10x	PairedContig_79	79540	80772	+	Escherichia_coli_mdfA	1-1233/1233	===============	0/0	100.00	96.59	card	JQ394987:0-1233	Multidrug efflux pump in E. coli. This multidrug efflux system was originally identified as the Cmr/CmlA chloramphenicol exporter.	benzalkonium_chloride;rhodamine;tetracycline
10x	PairedContig_86	48190	49938	+	msbA	1-1749/1749	===============	0/0	100.00	1998-06-01	card	U00096.3:966620-968369	MsbA is a multidrug resistance transporter homolog from E. coli and belongs to a superfamily of transporters that contain an adenosine triphosphate (ATP) binding cassette (ABC) which is also called a nucleotide-binding domain (NBD). MsbA is a member of the MDR-ABC transporter group by sequence homology. MsbA transports lipid A a major component of the bacterial outer cell membrane and is the only…	nitroimidazole
1000x	PairedContig_1	364	1188	+	gadX	1-825/825	===============	0/0	100.00	93.82	card	AP009048.1:3974604-3975429	GadX is an AraC-family regulator that promotes mdtEF expression to confer multidrug resistance.	fluoroquinolone;macrolide;penam
1000x	PairedContig_1	1557	2285	+	gadW	1-729/729	===============	0/0	100.00	99.86	card	CP015085.1:2552440-2551711	GadW is an AraC-family regulator that promotes mdtEF expression to confer multidrug resistance. GadW inhibits GadX-dependent activation. GadW clearly represses gadX and in situations where GadX is missing activates gadA and gadBC.	fluoroquinolone;macrolide;penam
1000x	PairedContig_1	2648	5761	-	mdtF	1-3114/3114	===============	0/0	100.00	97.33	card	U00096:3660413-3663527	MdtF is the multidrug inner membrane transporter for the MdtEF-TolC efflux complex.	fluoroquinolone;macrolide;penam
1000x	PairedContig_1	5786	6943	-	mdtE	1-1158/1158	===============	0/0	100.00	98.62	card	AP009048.1:3981183-3980025	MdtE is the membrane fusion protein of the MdtEF multidrug efflux complex. It shares 70% sequence similarity with AcrA.	fluoroquinolone;macrolide;penam
1000x	PairedContig_1	186780	187412	-	CRP	1-633/633	===============	0/0	100.00	99.21	card	AP009048.1:4154296-4153663	CRP is a global regulator that represses MdtEF multidrug efflux pump expression.	fluoroquinolone;macrolide;penam
1000x	PairedContig_103	68010	68731	-	baeR	1-722/723	===============	0/0	99.86	96.81	card	AP009048.1:2166412-2167135	BaeR is a response regulator that promotes the expression of MdtABC and AcrD efflux complexes.	aminocoumarin;aminoglycoside
1000x	PairedContig_103	68728	70131	-	baeS	1-1404/1404	===============	0/0	100.00	90.53	card	AP009048:2165012-2166416	BaeS is a sensor kinase in the BaeSR regulatory system. While it phosphorylates BaeR to increase its activity BaeS is not necessary for overexpressed BaeR to confer resistance.	aminocoumarin;aminoglycoside
1000x	PairedContig_103	71544	74621	-	mdtC	1-3078/3078	===============	0/0	100.00	94.15	card	U00096:2158385-2161463	MdtC is a transporter that forms a heteromultimer complex with MdtB to form a multidrug transporter. MdtBC is part of the MdtABC-TolC efflux complex. In the absence of MdtB MdtC can form a homomultimer complex that results in a functioning efflux complex with a narrower drug specificity. mdtC corresponds to 3 loci in Pseudomonas aeruginosa PAO1 (gene name: muxC/muxB) and 3 loci in Pseudomonas aer…	aminocoumarin
1000x	PairedContig_103	74622	77744	-	mdtB	1-3123/3123	===============	0/0	100.00	96.29	card	U00096:2155262-2158385	MdtB is a transporter that forms a heteromultimer complex with MdtC to form a multidrug transporter. MdtBC is part of the MdtABC-TolC efflux complex.	aminocoumarin
1000x	PairedContig_103	77744	78991	-	mdtA	1-1248/1248	===============	0/0	100.00	1995-11-01	card	U00096:2154015-2155263	MdtA is the membrane fusion protein of the multidrug efflux complex mdtABC.	aminocoumarin
1000x	PairedContig_107	31709	32041	+	Escherichia_coli_emrE	1-333/333	===============	0/0	100.00	92.19	card	Z11877.1:485-818	Member of the small MDR (multidrug resistance) family of transporters; in Escherichia coli this protein provides resistance against a number of positively charged compounds including ethidium bromide and erythromycin; proton-dependent secondary transporter which exchanges protons for compound translocation	macrolide
1000x	PairedContig_108	1988	3154	+	ugd	1-1167/1167	===============	0/0	100.00	96.92	card	U00096:2099613-2098446	PmrE is required for the synthesis and transfer of 4-amino-4-deoxy-L-arabinose (Ara4N) to Lipid A which allows gram-negative bacteria to resist the antimicrobial activity of cationic antimicrobial peptides and antibiotics such as polymyxin	peptide
1000x	PairedContig_122	80881	82368	+	tolC	1-1488/1488	===============	0/0	100.00	97.98	card	FJ768952:0-1488	TolC is a protein subunit of many multidrug efflux complexes in Gram negative bacteria. It is an outer membrane efflux protein and is constitutively open. Regulation of efflux activity is often at its periplasmic entrance by other components of the efflux complex.	aminocoumarin;aminoglycoside;carbapenem;cephalosporin;cephamycin;fluoroquinolone;glycylcycline;macrolide;penam;penem;peptide;phenicol;rifamycin;tetracycline;triclosan
1000x	PairedContig_122	109886	110705	-	bacA	1-820/822	===============	0/0	99.76	98.17	card	U00096.3:3204131-3203309	The bacA gene product (BacA) recycles undecaprenyl pyrophosphate during cell wall biosynthesis which confers resistance to bacitracin.	peptide
1000x	PairedContig_140	59894	61102	+	mdtH	1-1209/1209	===============	0/0	100.00	98.26	card	U00096:1125326-1124117	Multidrug resistance protein MdtH	fluoroquinolone
1000x	PairedContig_140	69732	70958	+	mdtG	1-1227/1227	===============	0/0	100.00	98.21	card	CP000800.1:1192954-1191727	The MdtG protein also named YceE appears to be a member of the major facilitator superfamily of transporters and it has been reported when overexpressed to increase fosfomycin and deoxycholate resistances. mdtG is a member of the marA-soxS-rob regulon.	fosfomycin
1000x	PairedContig_142	25224	26867	+	eptA	1-1644/1644	===============	0/0	100.00	91.85	card	AP009048:4340268-4338624	PmrC mediates the modification of Lipid A by the addition of 4-amino-4-deoxy-L-arabinose (L-Ara4N) and phosphoethanolamine resulting in a less negative cell membrane and decreased binding of polymyxin B.	peptide
1000x	PairedContig_144	14854	15987	-	Escherichia_coli_ampC	1-1134/1134	===============	0/0	100.00	98.15	card	U00096.3:4378944-4377810	A class C ampC beta-lactamase (cephalosporinase) enzyme described in Escherichia coli shown clinically to confer resistance to penicillin-like and cephalosporin-class antibiotics.	cephalosporin;penam
1000x	PairedContig_156	1911	2324	+	H-NS	1-414/414	===============	0/0	100.00	99.28	card	BA000007.3:1738104-1737690	H-NS is a histone-like protein involved in global gene regulation in Gram-negative bacteria. It is a repressor of the membrane fusion protein genes acrE mdtE and emrK as well as nearby genes of many RND-type multidrug exporters.	cephalosporin;cephamycin;fluoroquinolone;macrolide;penam;tetracycline
1000x	PairedContig_161	19853	20236	-	marA	1-384/384	===============	0/0	100.00	98.70	card	AP009048.1:1621287-1621671	In the presence of antibiotic stress E. coli overexpresses the global activator protein MarA which besides inducing MDR efflux pump AcrAB also down- regulates synthesis of the porin OmpF.	carbapenem;cephalosporin;cephamycin;fluoroquinolone;glycylcycline;monobactam;penam;penem;phenicol;rifamycin;tetracycline;triclosan
1000x	PairedContig_179	3112	4269	-	Escherichia_coli_ampH	1-1158/1158	===============	0/0	100.00	97.50	card	AP012030.1:396711-395553	AmpH is a class C ampC-like beta-lactamase and penicillin-binding protein identified in Escherichia coli.	cephalosporin;penam
1000x	PairedContig_179	89130	92279	-	acrB	1-3150/3150	===============	0/0	100.00	98.64	card	U00096.3:484403-481253	Protein subunit of AcrA-AcrB-TolC multidrug efflux complex. AcrB functions as a herterotrimer which forms the inner membrane component and is primarily responsible for substrate recognition and energy transduction by acting as a drug/proton antiporter.	cephalosporin;fluoroquinolone;glycylcycline;penam;phenicol;rifamycin;tetracycline;triclosan
1000x	PairedContig_179	92302	93495	-	Escherichia_coli_acrA	1-1194/1194	===============	0/0	100.00	1999-08-01	card	U00096.3:485619-484425	AcrA is a subunit of the AcrAB-TolC multidrug efflux system that in E. coli.	cephalosporin;fluoroquinolone;glycylcycline;penam;phenicol;rifamycin;tetracycline;triclosan
1000x	PairedContig_199	5715	7253	-	emrB	1-1539/1539	===============	0/0	100.00	96.95	card	U00096:2812615-2814154	emrB is a translocase in the emrB -TolC efflux protein in E. coli. It recognizes substrates including carbonyl cyanide m-chlorophenylhydrazone (CCCP) nalidixic acid and thioloactomycin.	fluoroquinolone
1000x	PairedContig_199	7270	8442	-	emrA	1-1173/1173	===============	0/0	100.00	98.21	card	AP009048:2810082-2811255	EmrA is a membrane fusion protein providing an efflux pathway with EmrB and TolC between the inner and outer membranes of E. coli a Gram-negative bacterium.	fluoroquinolone
1000x	PairedContig_199	8569	9099	-	emrR	1-531/531	===============	0/0	100.00	98.49	card	U00096.3:2810769-2811300	EmrR is a negative regulator for the EmrAB-TolC multidrug efflux pump in E. coli. Mutations lead to EmrAB-TolC overexpression.	fluoroquinolone
1000x	PairedContig_2	127202	130315	-	acrD	1-3114/3114	===============	0/0	100.00	1998-04-01	card	AP009048.1:2586250-2589364	AcrD is an aminoglycoside efflux pump expressed in E. coli. Its expression can be induced by indole and is regulated by baeRS and cpxAR.	aminoglycoside
1000x	PairedContig_200	8755	10221	-	mdtP	1-1467/1467	===============	0/0	100.00	97.61	card	AP009048.1:4304509-4303042	Multidrug resistance efflux pump. Could be involved in resistance to puromycin acriflavine and tetraphenylarsonium chloride	acridine_dye;nucleoside
1000x	PairedContig_200	10218	12269	-	mdtO	1-2052/2052	===============	0/0	100.00	1997-08-01	card	AP009048.1:4306557-4304505	Multidrug resistance efflux pump. Could be involved in resistance to puromycin acriflavine and tetraphenylarsonium chloride	acridine_dye;nucleoside
1000x	PairedContig_200	12269	13300	-	mdtN	1-1032/1032	===============	0/0	100.00	95.64	card	AP009048.1:4307588-4306556	Multidrug resistance efflux pump. Could be involved in resistance to puromycin acriflavine and tetraphenylarsonium chloride.	acridine_dye;nucleoside
1000x	PairedContig_22	31767	35360	-	evgS	1-3594/3594	===============	0/0	100.00	96.19	card	U00096:2484373-2487967	EvgS is a sensor protein that phosphorylates the regulatory protein EvgA. evgS corresponds to 1 locus in Pseudomonas aeruginosa PAO1 and 1 locus in Pseudomonas aeruginosa LESB58.	fluoroquinolone;macrolide;penam;tetracycline
1000x	PairedContig_22	35365	35979	-	evgA	1-615/615	===============	0/0	100.00	1999-02-01	card	BA000007.3:3212025-3212640	EvgA when phosphorylated is a positive regulator for efflux protein complexes emrKY and mdtEF. While usually phosphorylated in a EvgS dependent manner it can be phosphorylated in the absence of EvgS when overexpressed.	fluoroquinolone;macrolide;penam;tetracycline
1000x	PairedContig_22	36503	37558	+	emrK	1-1056/1056	===============	0/0	100.00	97.73	card	D78168:536-1592	emrK is a membrane fusion protein that is a homolog of EmrA. Together with the inner membrane transporter EmrY and the outer membrane channel TolC it mediates multidrug efflux.	tetracycline
1000x	PairedContig_22	37558	39096	+	emrY	1-1539/1539	===============	0/0	100.00	97.73	card	D78168:1591-3130	emrY is a multidrug transport that moves substrates across the inner membrane of the Gram-negative E. coli. It is a homolog of emrB.	tetracycline
1000x	PairedContig_22	147696	148664	-	pmrF	1-969/969	===============	0/0	100.00	97.63	card	U00096:2367070-2368039	PmrF is required for the synthesis and transfer of 4-amino-4-deoxy-L-arabinose (Ara4N) to Lipid A which allows gram-negative bacteria to resist the antimicrobial activity of cationic antimicrobial peptides and antibiotics such as polymyxin. pmrF corresponds to 1 locus in Pseudomonas aeruginosa PAO1 and 1 locus in Pseudomonas aeruginosa LESB58.	peptide
1000x	PairedContig_40	5101	8205	-	acrF	1-3105/3105	===============	0/0	100.00	96.49	card	U00096:3415032-3418137	AcrF is a inner membrane transporter similar to AcrB.	cephalosporin;cephamycin;fluoroquinolone;penam
1000x	PairedContig_40	8217	9374	-	acrE	1-1158/1158	===============	0/0	100.00	98.79	card	U00096:3413863-3415021	AcrE is a membrane fusion protein similar to AcrA.	cephalosporin;cephamycin;fluoroquinolone;penam
1000x	PairedContig_40	9773	10435	+	acrS	1-663/663	===============	0/0	100.00	98.34	card	U00096:3413465-3412802	AcrS is a repressor of the AcrAB efflux complex and is associated with the expression of AcrEF. AcrS is believed to regulate a switch between AcrAB and AcrEF efflux.	cephalosporin;cephamycin;fluoroquinolone;glycylcycline;penam;phenicol;rifamycin;tetracycline;triclosan
1000x	PairedContig_42	30034	31266	-	Escherichia_coli_mdfA	1-1233/1233	===============	0/0	100.00	96.59	card	JQ394987:0-1233	Multidrug efflux pump in E. coli. This multidrug efflux system was originally identified as the Cmr/CmlA chloramphenicol exporter.	benzalkonium_chloride;rhodamine;tetracycline
1000x	PairedContig_5	26019	27251	-	mdtM	1-1233/1233	===============	0/0	100.00	1995-05-01	card	U00096.3:4568519-4567286	Multidrug resistance protein MdtM	acridine_dye;fluoroquinolone;lincosamide;nucleoside;phenicol
1000x	PairedContig_57	132290	132962	-	kdpE	1-673/678	===============	0/0	99.26	95.84	card	U00096.3:721733-721055	kdpE is a transcriptional activator that is part of the two-component system KdpD/KdpE that is studied for its regulatory role in potassium transport and has been identified as an adaptive regulator involved in the virulence and intracellular survival of pathogenic bacteria. kdpE regulates a range of virulence loci through direct promoter binding.	aminoglycoside
1000x	PairedContig_81	48247	49995	+	msbA	1-1749/1749	===============	0/0	100.00	1998-06-01	card	U00096.3:966620-968369	MsbA is a multidrug resistance transporter homolog from E. coli and belongs to a superfamily of transporters that contain an adenosine triphosphate (ATP) binding cassette (ABC) which is also called a nucleotide-binding domain (NBD). MsbA is a member of the MDR-ABC transporter group by sequence homology. MsbA transports lipid A a major component of the bacterial outer cell membrane and is the only…	nitroimidazole
1000x	PairedContig_83	8921	10294	-	cpxA	1-1374/1374	===============	0/0	100.00	98.47	card	BA000007.3:4905062-4903688	CpxA is a membrane-localized sensor kinase that is activated by envelope stress. It starts a kinase cascade that activates CpxR which promotes efflux complex expression.	aminocoumarin;aminoglycoside
100x	PairedContig_0	30458	31705	+	mdtA	1-1248/1248	===============	0/0	100.00	1995-11-01	card	U00096:2154015-2155263	MdtA is the membrane fusion protein of the multidrug efflux complex mdtABC.	aminocoumarin
100x	PairedContig_0	31705	34827	+	mdtB	1-3123/3123	===============	0/0	100.00	96.29	card	U00096:2155262-2158385	MdtB is a transporter that forms a heteromultimer complex with MdtC to form a multidrug transporter. MdtBC is part of the MdtABC-TolC efflux complex.	aminocoumarin
100x	PairedContig_0	34828	37905	+	mdtC	1-3078/3078	===============	0/0	100.00	94.15	card	U00096:2158385-2161463	MdtC is a transporter that forms a heteromultimer complex with MdtB to form a multidrug transporter. MdtBC is part of the MdtABC-TolC efflux complex. In the absence of MdtB MdtC can form a homomultimer complex that results in a functioning efflux complex with a narrower drug specificity. mdtC corresponds to 3 loci in Pseudomonas aeruginosa PAO1 (gene name: muxC/muxB) and 3 loci in Pseudomonas aer…	aminocoumarin
100x	PairedContig_0	39318	40721	+	baeS	1-1404/1404	===============	0/0	100.00	90.53	card	AP009048:2165012-2166416	BaeS is a sensor kinase in the BaeSR regulatory system. While it phosphorylates BaeR to increase its activity BaeS is not necessary for overexpressed BaeR to confer resistance.	aminocoumarin;aminoglycoside
100x	PairedContig_0	40718	41439	+	baeR	1-722/723	===============	0/0	99.86	96.81	card	AP009048.1:2166412-2167135	BaeR is a response regulator that promotes the expression of MdtABC and AcrD efflux complexes.	aminocoumarin;aminoglycoside
100x	PairedContig_0	193832	195475	-	yojI	1-1644/1644	===============	0/0	100.00	1998-05-01	card	U00096.3:2308615-2306971	YojI mediates resistance to the peptide antibiotic microcin J25 when it is expressed from a multicopy vector. YojI is capable of pumping out microcin molecules. The outer membrane protein TolC in addition to YojI is required for export of microcin J25 out of the cell. Microcin J25 is thus the first known substrate for YojI.	peptide
100x	PairedContig_0	253371	254339	+	pmrF	1-969/969	===============	0/0	100.00	97.63	card	U00096:2367070-2368039	PmrF is required for the synthesis and transfer of 4-amino-4-deoxy-L-arabinose (Ara4N) to Lipid A which allows gram-negative bacteria to resist the antimicrobial activity of cationic antimicrobial peptides and antibiotics such as polymyxin. pmrF corresponds to 1 locus in Pseudomonas aeruginosa PAO1 and 1 locus in Pseudomonas aeruginosa LESB58.	peptide
100x	PairedContig_0	362939	364477	-	emrY	1-1539/1539	===============	0/0	100.00	97.73	card	D78168:1591-3130	emrY is a multidrug transport that moves substrates across the inner membrane of the Gram-negative E. coli. It is a homolog of emrB.	tetracycline
100x	PairedContig_0	364477	365532	-	emrK	1-1056/1056	===============	0/0	100.00	97.73	card	D78168:536-1592	emrK is a membrane fusion protein that is a homolog of EmrA. Together with the inner membrane transporter EmrY and the outer membrane channel TolC it mediates multidrug efflux.	tetracycline
100x	PairedContig_0	366056	366670	+	evgA	1-615/615	===============	0/0	100.00	1999-02-01	card	BA000007.3:3212025-3212640	EvgA when phosphorylated is a positive regulator for efflux protein complexes emrKY and mdtEF. While usually phosphorylated in a EvgS dependent manner it can be phosphorylated in the absence of EvgS when overexpressed.	fluoroquinolone;macrolide;penam;tetracycline
100x	PairedContig_0	366675	370268	+	evgS	1-3594/3594	===============	0/0	100.00	96.19	card	U00096:2484373-2487967	EvgS is a sensor protein that phosphorylates the regulatory protein EvgA. evgS corresponds to 1 locus in Pseudomonas aeruginosa PAO1 and 1 locus in Pseudomonas aeruginosa LESB58.	fluoroquinolone;macrolide;penam;tetracycline
100x	PairedContig_1	293476	293808	-	Escherichia_coli_emrE	1-333/333	===============	0/0	100.00	92.19	card	Z11877.1:485-818	Member of the small MDR (multidrug resistance) family of transporters; in Escherichia coli this protein provides resistance against a number of positively charged compounds including ethidium bromide and erythromycin; proton-dependent secondary transporter which exchanges protons for compound translocation	macrolide
100x	PairedContig_101	81268	82755	+	tolC	1-1488/1488	===============	0/0	100.00	97.98	card	FJ768952:0-1488	TolC is a protein subunit of many multidrug efflux complexes in Gram negative bacteria. It is an outer membrane efflux protein and is constitutively open. Regulation of efflux activity is often at its periplasmic entrance by other components of the efflux complex.	aminocoumarin;aminoglycoside;carbapenem;cephalosporin;cephamycin;fluoroquinolone;glycylcycline;macrolide;penam;penem;peptide;phenicol;rifamycin;tetracycline;triclosan
100x	PairedContig_101	110273	111092	-	bacA	1-820/822	===============	0/0	99.76	98.17	card	U00096.3:3204131-3203309	The bacA gene product (BacA) recycles undecaprenyl pyrophosphate during cell wall biosynthesis which confers resistance to bacitracin.	peptide
100x	PairedContig_105	1988	3154	+	ugd	1-1167/1167	===============	0/0	100.00	96.92	card	U00096:2099613-2098446	PmrE is required for the synthesis and transfer of 4-amino-4-deoxy-L-arabinose (Ara4N) to Lipid A which allows gram-negative bacteria to resist the antimicrobial activity of cationic antimicrobial peptides and antibiotics such as polymyxin	peptide
100x	PairedContig_12	177784	179016	+	mdtM	1-1233/1233	===============	0/0	100.00	1995-05-01	card	U00096.3:4568519-4567286	Multidrug resistance protein MdtM	acridine_dye;fluoroquinolone;lincosamide;nucleoside;phenicol
100x	PairedContig_121	67970	69163	+	Escherichia_coli_acrA	1-1194/1194	===============	0/0	100.00	99.16	card	U00096.3:485619-484425	AcrA is a subunit of the AcrAB-TolC multidrug efflux system that in E. coli.	cephalosporin;fluoroquinolone;glycylcycline;penam;phenicol;rifamycin;tetracycline;triclosan
100x	PairedContig_121	69186	72335	+	acrB	1-3150/3150	===============	0/0	100.00	98.64	card	U00096.3:484403-481253	Protein subunit of AcrA-AcrB-TolC multidrug efflux complex. AcrB functions as a herterotrimer which forms the inner membrane component and is primarily responsible for substrate recognition and energy transduction by acting as a drug/proton antiporter.	cephalosporin;fluoroquinolone;glycylcycline;penam;phenicol;rifamycin;tetracycline;triclosan
100x	PairedContig_121	157196	158353	+	Escherichia_coli_ampH	1-1158/1158	===============	0/0	100.00	97.50	card	AP012030.1:396711-395553	AmpH is a class C ampC-like beta-lactamase and penicillin-binding protein identified in Escherichia coli.	cephalosporin;penam
100x	PairedContig_13	59893	61101	+	mdtH	1-1209/1209	===============	0/0	100.00	98.26	card	U00096:1125326-1124117	Multidrug resistance protein MdtH	fluoroquinolone
100x	PairedContig_13	69731	70957	+	mdtG	1-1227/1227	===============	0/0	100.00	98.21	card	CP000800.1:1192954-1191727	The MdtG protein also named YceE appears to be a member of the major facilitator superfamily of transporters and it has been reported when overexpressed to increase fosfomycin and deoxycholate resistances. mdtG is a member of the marA-soxS-rob regulon.	fosfomycin
100x	PairedContig_135	128659	129321	-	acrS	1-663/663	===============	0/0	100.00	98.34	card	U00096:3413465-3412802	AcrS is a repressor of the AcrAB efflux complex and is associated with the expression of AcrEF. AcrS is believed to regulate a switch between AcrAB and AcrEF efflux.	cephalosporin;cephamycin;fluoroquinolone;glycylcycline;penam;phenicol;rifamycin;tetracycline;triclosan
100x	PairedContig_135	129720	130877	+	acrE	1-1158/1158	===============	0/0	100.00	98.79	card	U00096:3413863-3415021	AcrE is a membrane fusion protein similar to AcrA.	cephalosporin;cephamycin;fluoroquinolone;penam
100x	PairedContig_135	130889	133993	+	acrF	1-3105/3105	===============	0/0	100.00	96.49	card	U00096:3415032-3418137	AcrF is a inner membrane transporter similar to AcrB.	cephalosporin;cephamycin;fluoroquinolone;penam
100x	PairedContig_137	25224	26867	+	eptA	1-1644/1644	===============	0/0	100.00	91.85	card	AP009048:4340268-4338624	PmrC mediates the modification of Lipid A by the addition of 4-amino-4-deoxy-L-arabinose (L-Ara4N) and phosphoethanolamine resulting in a less negative cell membrane and decreased binding of polymyxin B.	peptide
100x	PairedContig_137	56082	57113	+	mdtN	1-1032/1032	===============	0/0	100.00	95.64	card	AP009048.1:4307588-4306556	Multidrug resistance efflux pump. Could be involved in resistance to puromycin acriflavine and tetraphenylarsonium chloride.	acridine_dye;nucleoside
100x	PairedContig_137	57113	59164	+	mdtO	1-2052/2052	===============	0/0	100.00	1997-08-01	card	AP009048.1:4306557-4304505	Multidrug resistance efflux pump. Could be involved in resistance to puromycin acriflavine and tetraphenylarsonium chloride	acridine_dye;nucleoside
100x	PairedContig_137	59161	60627	+	mdtP	1-1467/1467	===============	0/0	100.00	97.61	card	AP009048.1:4304509-4303042	Multidrug resistance efflux pump. Could be involved in resistance to puromycin acriflavine and tetraphenylarsonium chloride	acridine_dye;nucleoside
100x	PairedContig_150	8921	10294	-	cpxA	1-1374/1374	===============	0/0	100.00	98.47	card	BA000007.3:4905062-4903688	CpxA is a membrane-localized sensor kinase that is activated by envelope stress. It starts a kinase cascade that activates CpxR which promotes efflux complex expression.	aminocoumarin;aminoglycoside
100x	PairedContig_151	142805	144343	-	emrB	1-1539/1539	===============	0/0	100.00	96.95	card	U00096:2812615-2814154	emrB is a translocase in the emrB -TolC efflux protein in E. coli. It recognizes substrates including carbonyl cyanide m-chlorophenylhydrazone (CCCP) nalidixic acid and thioloactomycin.	fluoroquinolone
100x	PairedContig_151	144360	145532	-	emrA	1-1173/1173	===============	0/0	100.00	98.21	card	AP009048:2810082-2811255	EmrA is a membrane fusion protein providing an efflux pathway with EmrB and TolC between the inner and outer membranes of E. coli a Gram-negative bacterium.	fluoroquinolone
100x	PairedContig_151	145659	146189	-	emrR	1-531/531	===============	0/0	100.00	98.68	card	U00096.3:2810769-2811300	EmrR is a negative regulator for the EmrAB-TolC multidrug efflux pump in E. coli. Mutations lead to EmrAB-TolC overexpression.	fluoroquinolone
100x	PairedContig_163	30073	31305	-	Escherichia_coli_mdfA	1-1233/1233	===============	0/0	100.00	96.59	card	JQ394987:0-1233	Multidrug efflux pump in E. coli. This multidrug efflux system was originally identified as the Cmr/CmlA chloramphenicol exporter.	benzalkonium_chloride;rhodamine;tetracycline
100x	PairedContig_164	48245	49993	+	msbA	1-1749/1749	===============	0/0	100.00	1998-06-01	card	U00096.3:966620-968369	MsbA is a multidrug resistance transporter homolog from E. coli and belongs to a superfamily of transporters that contain an adenosine triphosphate (ATP) binding cassette (ABC) which is also called a nucleotide-binding domain (NBD). MsbA is a member of the MDR-ABC transporter group by sequence homology. MsbA transports lipid A a major component of the bacterial outer cell membrane and is the only…	nitroimidazole
100x	PairedContig_166	1667	2080	+	H-NS	1-414/414	===============	0/0	100.00	99.28	card	BA000007.3:1738104-1737690	H-NS is a histone-like protein involved in global gene regulation in Gram-negative bacteria. It is a repressor of the membrane fusion protein genes acrE mdtE and emrK as well as nearby genes of many RND-type multidrug exporters.	cephalosporin;cephamycin;fluoroquinolone;macrolide;penam;tetracycline
100x	PairedContig_37	364	1188	+	gadX	1-825/825	===============	0/0	100.00	93.82	card	AP009048.1:3974604-3975429	GadX is an AraC-family regulator that promotes mdtEF expression to confer multidrug resistance.	fluoroquinolone;macrolide;penam
100x	PairedContig_37	1557	2285	+	gadW	1-729/729	===============	0/0	100.00	99.86	card	CP015085.1:2552440-2551711	GadW is an AraC-family regulator that promotes mdtEF expression to confer multidrug resistance. GadW inhibits GadX-dependent activation. GadW clearly represses gadX and in situations where GadX is missing activates gadA and gadBC.	fluoroquinolone;macrolide;penam
100x	PairedContig_37	2648	5761	-	mdtF	1-3114/3114	===============	0/0	100.00	97.33	card	U00096:3660413-3663527	MdtF is the multidrug inner membrane transporter for the MdtEF-TolC efflux complex.	fluoroquinolone;macrolide;penam
100x	PairedContig_37	5786	6943	-	mdtE	1-1158/1158	===============	0/0	100.00	98.62	card	AP009048.1:3981183-3980025	MdtE is the membrane fusion protein of the MdtEF multidrug efflux complex. It shares 70% sequence similarity with AcrA.	fluoroquinolone;macrolide;penam
100x	PairedContig_37	186780	187412	-	CRP	1-633/633	===============	0/0	100.00	99.21	card	AP009048.1:4154296-4153663	CRP is a global regulator that represses MdtEF multidrug efflux pump expression.	fluoroquinolone;macrolide;penam
100x	PairedContig_40	12861	13994	+	Escherichia_coli_ampC	1-1134/1134	===============	0/0	100.00	98.15	card	U00096.3:4378944-4377810	A class C ampC beta-lactamase (cephalosporinase) enzyme described in Escherichia coli shown clinically to confer resistance to penicillin-like and cephalosporin-class antibiotics.	cephalosporin;penam
100x	PairedContig_56	55998	59111	+	acrD	1-3114/3114	===============	0/0	100.00	1998-04-01	card	AP009048.1:2586250-2589364	AcrD is an aminoglycoside efflux pump expressed in E. coli. Its expression can be induced by indole and is regulated by baeRS and cpxAR.	aminoglycoside
100x	PairedContig_58	37890	38273	+	marA	1-384/384	===============	0/0	100.00	98.70	card	AP009048.1:1621287-1621671	In the presence of antibiotic stress E. coli overexpresses the global activator protein MarA which besides inducing MDR efflux pump AcrAB also down- regulates synthesis of the porin OmpF.	carbapenem;cephalosporin;cephamycin;fluoroquinolone;glycylcycline;monobactam;penam;penem;phenicol;rifamycin;tetracycline;triclosan
100x	PairedContig_70	40661	41333	+	kdpE	1-673/678	===============	0/0	99.26	95.84	card	U00096.3:721733-721055	kdpE is a transcriptional activator that is part of the two-component system KdpD/KdpE that is studied for its regulatory role in potassium transport and has been identified as an adaptive regulator involved in the virulence and intracellular survival of pathogenic bacteria. kdpE regulates a range of virulence loci through direct promoter binding.	aminoglycoside

## Sheet: Serotype
Minta	antigen	bitscore	desc	gene	genome_name	length	name	pident	qcovhsp	qlen	qseqid	score	send	sframe	sharedallele	sseq	sseqid	sstart	type
0x	O6	2294.0	from_ESC_IA2235AA_AS	wzx	Egyetemi-1_merged.gam	1257	O6-10-wzx	99.602	100.0	1257	O6-10-wzx	0.9960200000000001	6781	1	False	ATGAATAGGATACAACGTGTGCACAATTATTTAAGGCTTAAAGATAAAATAAAAAACGTATTTTTAGGGTTGTATATATTGCAGTTATTTAATTATATCGCGCCATTGGTAATTATCCCTATCCTGATAAAATATATTGGGTTGGGGGAATATGGGGAATTGGTCTATATTACATCTATTTATCAAATAGTGGCTTTGATTATTGATTTTGGCTTTACTTACACAGGACCTGTGGTTGCTGCGAGACATAGATGTGAGACCCAAAATTTACAGCGCTATTACTCAATAGTTGTTCTTTTAAAATCATTGCTTTTTATAATTGCATTAACATGTGTATTTTTATTGTGCAGATTAAATATAGTCCACTTGTCATTTTTTGGGTTTTTGTCAATTTTTCTA…	lcl|Egyetemi-1_merged.gam|PairedContig_77	5525	O
0x	O6	2289.0	from_ESC_GA9104AA_AS	wzx	Egyetemi-1_merged.gam	1257	O6-12-wzx	99.523	100.0	1257	O6-12-wzx	0.99523	6781	1	False	ATGAATAGGATACAACGTGTGCACAATTATTTAAGGCTTAAAGATAAAATAAAAAACGTATTTTTAGGGTTGTATATATTGCAGTTATTTAATTATATCGCGCCATTGGTAATTATCCCTATCCTGATAAAATATATTGGGTTGGGGGAATATGGGGAATTGGTCTATATTACATCTATTTATCAAATAGTGGCTTTGATTATTGATTTTGGCTTTACTTACACAGGACCTGTGGTTGCTGCGAGACATAGATGTGAGACCCAAAATTTACAGCGCTATTACTCAATAGTTGTTCTTTTAAAATCATTGCTTTTTATAATTGCATTAACATGTGTATTTTTATTGTGCAGATTAAATATAGTCCACTTGTCATTTTTTGGGTTTTTGTCAATTTTTCTA…	lcl|Egyetemi-1_merged.gam|PairedContig_77	5525	O
0x	O6	2255.0	from_ESC_GA9104AA_AS	wzx	Egyetemi-1_merged.gam	1239	O6-23-wzx	99.516	100.0	1239	O6-23-wzx	0.99516	6781	1	False	GTGCACAATTATTTAAGGCTTAAAGATAAAATAAAAAACGTATTTTTAGGGTTGTATATATTGCAGTTATTTAATTATATCGCGCCATTGGTAATTATCCCTATCCTGATAAAATATATTGGGTTGGGGGAATATGGGGAATTGGTCTATATTACATCTATTTATCAAATAGTGGCTTTGATTATTGATTTTGGCTTTACTTACACAGGACCTGTGGTTGCTGCGAGACATAGATGTGAGACCCAAAATTTACAGCGCTATTACTCAATAGTTGTTCTTTTAAAATCATTGCTTTTTATAATTGCATTAACATGTGTATTTTTATTGTGCAGATTAAATATAGTCCACTTGTCATTTTTTGGGTTTTTGTCAATTTTTCTATGCACTATTGGTAATATA…	lcl|Egyetemi-1_merged.gam|PairedContig_77	5543	O
0x	O6	2167.0	from_ESC_HA8385AA_AS	wzx	Egyetemi-1_merged.gam	1257	O6-13-wzx	97.772	100.0	1257	O6-13-wzx	0.97772	6781	1	False	ATGAATAGGATACAACGTGTGCACAATTATTTAAGGCTTAAAGATAAAATAAAAAACGTATTTTTAGGGTTGTATATATTGCAGTTATTTAATTATATCGCGCCATTGGTAATTATCCCTATCCTGATAAAATATATTGGGTTGGGGGAATATGGGGAATTGGTCTATATTACATCTATTTATCAAATAGTGGCTTTGATTATTGATTTTGGCTTTACTTACACAGGACCTGTGGTTGCTGCGAGACATAGATGTGAGACCCAAAATTTACAGCGCTATTACTCAATAGTTGTTCTTTTAAAATCATTGCTTTTTATAATTGCATTAACATGTGTATTTTTATTGTGCAGATTAAATATAGTCCACTTGTCATTTTTTGGGTTTTTGTCAATTTTTCTA…	lcl|Egyetemi-1_merged.gam|PairedContig_77	5525	O
0x	O6	2161.0	from_ESC_IA0140AA_AS	wzx	Egyetemi-1_merged.gam	1257	O6-15-wzx	97.693	100.0	1257	O6-15-wzx	0.97693	6781	1	False	ATGAATAGGATACAACGTGTGCACAATTATTTAAGGCTTAAAGATAAAATAAAAAACGTATTTTTAGGGTTGTATATATTGCAGTTATTTAATTATATCGCGCCATTGGTAATTATCCCTATCCTGATAAAATATATTGGGTTGGGGGAATATGGGGAATTGGTCTATATTACATCTATTTATCAAATAGTGGCTTTGATTATTGATTTTGGCTTTACTTACACAGGACCTGTGGTTGCTGCGAGACATAGATGTGAGACCCAAAATTTACAGCGCTATTACTCAATAGTTGTTCTTTTAAAATCATTGCTTTTTATAATTGCATTAACATGTGTATTTTTATTGTGCAGATTAAATATAGTCCACTTGTCATTTTTTGGGTTTTTGTCAATTTTTCTA…	lcl|Egyetemi-1_merged.gam|PairedContig_77	5525	O
0x	O6	2294.0	from_ESC_HA8490AA_AS	wzx	Egyetemi-1_merged.gam	1257	O6-9-wzx	99.602	100.0	1257	O6-9-wzx	0.9960200000000001	6781	1	False	ATGAATAGGATACAACGTGTGCACAATTATTTAAGGCTTAAAGATAAAATAAAAAACGTATTTTTAGGGTTGTATATATTGCAGTTATTTAATTATATCGCGCCATTGGTAATTATCCCTATCCTGATAAAATATATTGGGTTGGGGGAATATGGGGAATTGGTCTATATTACATCTATTTATCAAATAGTGGCTTTGATTATTGATTTTGGCTTTACTTACACAGGACCTGTGGTTGCTGCGAGACATAGATGTGAGACCCAAAATTTACAGCGCTATTACTCAATAGTTGTTCTTTTAAAATCATTGCTTTTTATAATTGCATTAACATGTGTATTTTTATTGTGCAGATTAAATATAGTCCACTTGTCATTTTTTGGGTTTTTGTCAATTTTTCTA…	lcl|Egyetemi-1_merged.gam|PairedContig_77	5525	O
0x	O6	2338.0	from_ESC_HA8370AA_AS	wzy	Egyetemi-1_merged.gam	1344	O6-31-wzy	98.065	100.0	1344	O6-31-wzy	0.98065	8124	1	False	ATGAAAGTGAAGGCGGTTCCTGCTATTACATTCTATTTAAGTTTAATGCTGACAATTTTAGTGTTACTGTTTGGTAATGAACCAAATAAATCACAATATATCCTTGTTATAGCAACGATAACAGTTTTTTATATCGCATATATCACTAATAAAATAACTTCTCCGGCCAGCCTTCTCGTTATATCATCTTTTGTGTTTTTAGGTTGTCGCCCTTTATTATCTTTGTTTGCAAACTATGATTATAGGATTGCCGATTGGTTTATTGAAGGATATATGGATGACGATGTGATTTTGGCTAACTATGCTATAACACTAATGTATTATGGTTATACATTGGGACTAATTCTATGCAAAAATACTGAAAAATTTTATCCGCATGGTCCTTATCCTGAAAAACAA…	lcl|Egyetemi-1_merged.gam|PairedContig_77	6781	O
0x	O6	2261.0	from_ESC_HA8378AA_AS	wzx	Egyetemi-1_merged.gam	1239	O6-22-wzx	99.596	100.0	1239	O6-22-wzx	0.9959600000000001	6781	1	False	GTGCACAATTATTTAAGGCTTAAAGATAAAATAAAAAACGTATTTTTAGGGTTGTATATATTGCAGTTATTTAATTATATCGCGCCATTGGTAATTATCCCTATCCTGATAAAATATATTGGGTTGGGGGAATATGGGGAATTGGTCTATATTACATCTATTTATCAAATAGTGGCTTTGATTATTGATTTTGGCTTTACTTACACAGGACCTGTGGTTGCTGCGAGACATAGATGTGAGACCCAAAATTTACAGCGCTATTACTCAATAGTTGTTCTTTTAAAATCATTGCTTTTTATAATTGCATTAACATGTGTATTTTTATTGTGCAGATTAAATATAGTCCACTTGTCATTTTTTGGGTTTTTGTCAATTTTTCTATGCACTATTGGTAATATA…	lcl|Egyetemi-1_merged.gam|PairedContig_77	5543	O
0x	O6	2483.0	wzy_166_AJ426423_O6	wzy	Egyetemi-1_merged.gam	1344	O6-7-wzy-origin	100.0	100.0	1344	O6-7-wzy-origin	1.0	8124	1	False	ATGAAAGTGAAGGCGGTTCCTGCTATTACATTCTATTTAAGTTTAATGCTGACAATTTTAGTGTTACTGTTTGGTAATGAACCAAATAAATCACAATATATCCTTGTTATAGCAACGATAACAGTTTTTTATATCGCATATATCACTAATAAAATAACTTCTCCGGCCAGCCTTCTCGTTATATCATCTTTTGTGTTTTTAGGTTGTCGCCCTTTATTATCTTTGTTTGCAAACTATGATTATAGGATTGCCGATTGGTTTATTGAAGGATATATGGATGACGATGTGATTTTGGCTAACTATGCTATAACACTAATGTATTATGGTTATACATTGGGACTAATTCTATGCAAAAATACTGAAAAATTTTATCCGCATGGTCCTTATCCTGAAAAACAA…	lcl|Egyetemi-1_merged.gam|PairedContig_77	6781	O
0x	O6	2338.0	from_ESC_GA6663AA_AS	wzy	Egyetemi-1_merged.gam	1344	O6-32-wzy	98.065	100.0	1344	O6-32-wzy	0.98065	8124	1	False	ATGAAAGTGAAGGCGGTTCCTGCTATTACATTCTATTTAAGTTTAATGCTGACAATTTTAGTGTTACTGTTTGGTAATGAACCAAATAAATCACAATATATCCTTGTTATAGCAACGATAACAGTTTTTTATATCGCATATATCACTAATAAAATAACTTCTCCGGCCAGCCTTCTCGTTATATCATCTTTTGTGTTTTTAGGTTGTCGCCCTTTATTATCTTTGTTTGCAAACTATGATTATAGGATTGCCGATTGGTTTATTGAAGGATATATGGATGACGATGTGATTTTGGCTAACTATGCTATAACACTAATGTATTATGGTTATACATTGGGACTAATTCTATGCAAAAATACTGAAAAATTTTATCCGCATGGTCCTTATCCTGAAAAACAA…	lcl|Egyetemi-1_merged.gam|PairedContig_77	6781	O
0x	O6	2294.0	8__wzx__wzx-O6__274 AB811597.1;O antigen flippase;O6	wzx	Egyetemi-1_merged.gam	1257	O6-3-wzx-origin	99.602	100.0	1257	O6-3-wzx-origin	0.9960200000000001	6781	1	False	ATGAATAGGATACAACGTGTGCACAATTATTTAAGGCTTAAAGATAAAATAAAAAACGTATTTTTAGGGTTGTATATATTGCAGTTATTTAATTATATCGCGCCATTGGTAATTATCCCTATCCTGATAAAATATATTGGGTTGGGGGAATATGGGGAATTGGTCTATATTACATCTATTTATCAAATAGTGGCTTTGATTATTGATTTTGGCTTTACTTACACAGGACCTGTGGTTGCTGCGAGACATAGATGTGAGACCCAAAATTTACAGCGCTATTACTCAATAGTTGTTCTTTTAAAATCATTGCTTTTTATAATTGCATTAACATGTGTATTTTTATTGTGCAGATTAAATATAGTCCACTTGTCATTTTTTGGGTTTTTGTCAATTTTTCTA…	lcl|Egyetemi-1_merged.gam|PairedContig_77	5525	O
0x	O6	2261.0	from_ESC_HA8236AA_AS	wzx	Egyetemi-1_merged.gam	1239	O6-18-wzx	99.596	100.0	1239	O6-18-wzx	0.9959600000000001	6781	1	False	GTGCACAATTATTTAAGGCTTAAAGATAAAATAAAAAACGTATTTTTAGGGTTGTATATATTGCAGTTATTTAATTATATCGCGCCATTGGTAATTATCCCTATCCTGATAAAATATATTGGGTTGGGGGAATATGGGGAATTGGTCTATATTACATCTATTTATCAAATAGTGGCTTTGATTATTGATTTTGGCTTTACTTACACAGGACCTGTGGTTGCTGCGAGACATAGATGTGAGACCCAAAATTTACAGCGCTATTACTCAATAGTTGTTCTTTTAAAATCATTGCTTTTTATAATTGCATTAACATGTGTATTTTTATTGTGCAGATTAAATATAGTCCACTTGTCATTTTTTGGGTTTTTGTCAATTTTTCTATGCACTATTGGTAATATA…	lcl|Egyetemi-1_merged.gam|PairedContig_77	5543	O
0x	O6	2344.0	9__wzy__wzy-O6__473 CP002185.1;O antigen polyermase;O6	wzy	Egyetemi-1_merged.gam	1344	O6-5-wzy-origin	98.14	100.0	1344	O6-5-wzy-origin	0.9814	8124	1	False	ATGAAAGTGAAGGCGGTTCCTGCTATTACATTCTATTTAAGTTTAATGCTGACAATTTTAGTGTTACTGTTTGGTAATGAACCAAATAAATCACAATATATCCTTGTTATAGCAACGATAACAGTTTTTTATATCGCATATATCACTAATAAAATAACTTCTCCGGCCAGCCTTCTCGTTATATCATCTTTTGTGTTTTTAGGTTGTCGCCCTTTATTATCTTTGTTTGCAAACTATGATTATAGGATTGCCGATTGGTTTATTGAAGGATATATGGATGACGATGTGATTTTGGCTAACTATGCTATAACACTAATGTATTATGGTTATACATTGGGACTAATTCTATGCAAAAATACTGAAAAATTTTATCCGCATGGTCCTTATCCTGAAAAACAA…	lcl|Egyetemi-1_merged.gam|PairedContig_77	6781	O
0x	O6	2261.0	from_ESC_IA2235AA_AS	wzx	Egyetemi-1_merged.gam	1239	O6-21-wzx	99.596	100.0	1239	O6-21-wzx	0.9959600000000001	6781	1	False	GTGCACAATTATTTAAGGCTTAAAGATAAAATAAAAAACGTATTTTTAGGGTTGTATATATTGCAGTTATTTAATTATATCGCGCCATTGGTAATTATCCCTATCCTGATAAAATATATTGGGTTGGGGGAATATGGGGAATTGGTCTATATTACATCTATTTATCAAATAGTGGCTTTGATTATTGATTTTGGCTTTACTTACACAGGACCTGTGGTTGCTGCGAGACATAGATGTGAGACCCAAAATTTACAGCGCTATTACTCAATAGTTGTTCTTTTAAAATCATTGCTTTTTATAATTGCATTAACATGTGTATTTTTATTGTGCAGATTAAATATAGTCCACTTGTCATTTTTTGGGTTTTTGTCAATTTTTCTATGCACTATTGGTAATATA…	lcl|Egyetemi-1_merged.gam|PairedContig_77	5543	O
0x	O6	2471.0	from_ESC_HA8236AA_AS	wzy	Egyetemi-1_merged.gam	1344	O6-28-wzy	99.851	100.0	1344	O6-28-wzy	0.99851	8124	1	False	ATGAAAGTGAAGGCGGTTCCTGCTATTACATTCTATTTAAGTTTAATGCTGACAATTTTAGTGTTACTGTTTGGTAATGAACCAAATAAATCACAATATATCCTTGTTATAGCAACGATAACAGTTTTTTATATCGCATATATCACTAATAAAATAACTTCTCCGGCCAGCCTTCTCGTTATATCATCTTTTGTGTTTTTAGGTTGTCGCCCTTTATTATCTTTGTTTGCAAACTATGATTATAGGATTGCCGATTGGTTTATTGAAGGATATATGGATGACGATGTGATTTTGGCTAACTATGCTATAACACTAATGTATTATGGTTATACATTGGGACTAATTCTATGCAAAAATACTGAAAAATTTTATCCGCATGGTCCTTATCCTGAAAAACAA…	lcl|Egyetemi-1_merged.gam|PairedContig_77	6781	O
0x	O6	2300.0	8__wzx__wzx-O6__272 AJ426045.2;O antigen flippase;O6	wzx	Egyetemi-1_merged.gam	1257	O6-1-wzx-origin	99.682	100.0	1257	O6-1-wzx-origin	0.99682	6781	1	False	ATGAATAGGATACAACGTGTGCACAATTATTTAAGGCTTAAAGATAAAATAAAAAACGTATTTTTAGGGTTGTATATATTGCAGTTATTTAATTATATCGCGCCATTGGTAATTATCCCTATCCTGATAAAATATATTGGGTTGGGGGAATATGGGGAATTGGTCTATATTACATCTATTTATCAAATAGTGGCTTTGATTATTGATTTTGGCTTTACTTACACAGGACCTGTGGTTGCTGCGAGACATAGATGTGAGACCCAAAATTTACAGCGCTATTACTCAATAGTTGTTCTTTTAAAATCATTGCTTTTTATAATTGCATTAACATGTGTATTTTTATTGTGCAGATTAAATATAGTCCACTTGTCATTTTTTGGGTTTTTGTCAATTTTTCTA…	lcl|Egyetemi-1_merged.gam|PairedContig_77	5525	O
0x	O6	2134.0	from_ESC_HA8385AA_AS	wzx	Egyetemi-1_merged.gam	1239	O6-16-wzx	97.74	100.0	1239	O6-16-wzx	0.9774	6781	1	False	GTGCACAATTATTTAAGGCTTAAAGATAAAATAAAAAACGTATTTTTAGGGTTGTATATATTGCAGTTATTTAATTATATCGCGCCATTGGTAATTATCCCTATCCTGATAAAATATATTGGGTTGGGGGAATATGGGGAATTGGTCTATATTACATCTATTTATCAAATAGTGGCTTTGATTATTGATTTTGGCTTTACTTACACAGGACCTGTGGTTGCTGCGAGACATAGATGTGAGACCCAAAATTTACAGCGCTATTACTCAATAGTTGTTCTTTTAAAATCATTGCTTTTTATAATTGCATTAACATGTGTATTTTTATTGTGCAGATTAAATATAGTCCACTTGTCATTTTTTGGGTTTTTGTCAATTTTTCTATGCACTATTGGTAATATA…	lcl|Egyetemi-1_merged.gam|PairedContig_77	5543	O
0x	O6	2266.0	from_ESC_IA2238AA_AS	wzx	Egyetemi-1_merged.gam	1239	O6-19-wzx	99.677	100.0	1239	O6-19-wzx	0.99677	6781	1	False	GTGCACAATTATTTAAGGCTTAAAGATAAAATAAAAAACGTATTTTTAGGGTTGTATATATTGCAGTTATTTAATTATATCGCGCCATTGGTAATTATCCCTATCCTGATAAAATATATTGGGTTGGGGGAATATGGGGAATTGGTCTATATTACATCTATTTATCAAATAGTGGCTTTGATTATTGATTTTGGCTTTACTTACACAGGACCTGTGGTTGCTGCGAGACATAGATGTGAGACCCAAAATTTACAGCGCTATTACTCAATAGTTGTTCTTTTAAAATCATTGCTTTTTATAATTGCATTAACATGTGTATTTTTATTGTGCAGATTAAATATAGTCCACTTGTCATTTTTTGGGTTTTTGTCAATTTTTCTATGCACTATTGGTAATATA…	lcl|Egyetemi-1_merged.gam|PairedContig_77	5543	O
0x	O6	2161.0	from_ESC_HA8799AA_AS	wzx	Egyetemi-1_merged.gam	1257	O6-14-wzx	97.693	100.0	1257	O6-14-wzx	0.97693	6781	1	False	ATGAATAGGATACAACGTGTGCACAATTATTTAAGGCTTAAAGATAAAATAAAAAACGTATTTTTAGGGTTGTATATATTGCAGTTATTTAATTATATCGCGCCATTGGTAATTATCCCTATCCTGATAAAATATATTGGGTTGGGGGAATATGGGGAATTGGTCTATATTACATCTATTTATCAAATAGTGGCTTTGATTATTGATTTTGGCTTTACTTACACAGGACCTGTGGTTGCTGCGAGACATAGATGTGAGACCCAAAATTTACAGCGCTATTACTCAATAGTTGTTCTTTTAAAATCATTGCTTTTTATAATTGCATTAACATGTGTATTTTTATTGTGCAGATTAAATATAGTCCACTTGTCATTTTTTGGGTTTTTGTCAATTTTTCTA…	lcl|Egyetemi-1_merged.gam|PairedContig_77	5525	O
0x	O6	2477.0	9__wzy__wzy-O6__474 AB811597.1;O antigen polyermase;O6	wzy	Egyetemi-1_merged.gam	1344	O6-6-wzy-origin	99.926	100.0	1344	O6-6-wzy-origin	0.99926	8124	1	False	ATGAAAGTGAAGGCGGTTCCTGCTATTACATTCTATTTAAGTTTAATGCTGACAATTTTAGTGTTACTGTTTGGTAATGAACCAAATAAATCACAATATATCCTTGTTATAGCAACGATAACAGTTTTTTATATCGCATATATCACTAATAAAATAACTTCTCCGGCCAGCCTTCTCGTTATATCATCTTTTGTGTTTTTAGGTTGTCGCCCTTTATTATCTTTGTTTGCAAACTATGATTATAGGATTGCCGATTGGTTTATTGAAGGATATATGGATGACGATGTGATTTTGGCTAACTATGCTATAACACTAATGTATTATGGTTATACATTGGGACTAATTCTATGCAAAAATACTGAAAAATTTTATCCGCATGGTCCTTATCCTGAAAAACAA…	lcl|Egyetemi-1_merged.gam|PairedContig_77	6781	O
0x	O6	2128.0	8__wzx__wzx-O6__273 CP002185.1;O antigen flippase;O6	wzx	Egyetemi-1_merged.gam	1239	O6-2-wzx-origin	97.659	100.0	1239	O6-2-wzx-origin	0.9765900000000002	6781	1	False	GTGCACAATTATTTAAGGCTTAAAGATAAAATAAAAAACGTATTTTTAGGGTTGTATATATTGCAGTTATTTAATTATATCGCGCCATTGGTAATTATCCCTATCCTGATAAAATATATTGGGTTGGGGGAATATGGGGAATTGGTCTATATTACATCTATTTATCAAATAGTGGCTTTGATTATTGATTTTGGCTTTACTTACACAGGACCTGTGGTTGCTGCGAGACATAGATGTGAGACCCAAAATTTACAGCGCTATTACTCAATAGTTGTTCTTTTAAAATCATTGCTTTTTATAATTGCATTAACATGTGTATTTTTATTGTGCAGATTAAATATAGTCCACTTGTCATTTTTTGGGTTTTTGTCAATTTTTCTATGCACTATTGGTAATATA…	lcl|Egyetemi-1_merged.gam|PairedContig_77	5543	O
0x	O6	2477.0	9__wzy__wzy-O6__472 AJ426045.2;O antigen polyermase;O6	wzy	Egyetemi-1_merged.gam	1344	O6-4-wzy-origin	99.926	100.0	1344	O6-4-wzy-origin	0.99926	8124	1	False	ATGAAAGTGAAGGCGGTTCCTGCTATTACATTCTATTTAAGTTTAATGCTGACAATTTTAGTGTTACTGTTTGGTAATGAACCAAATAAATCACAATATATCCTTGTTATAGCAACGATAACAGTTTTTTATATCGCATATATCACTAATAAAATAACTTCTCCGGCCAGCCTTCTCGTTATATCATCTTTTGTGTTTTTAGGTTGTCGCCCTTTATTATCTTTGTTTGCAAACTATGATTATAGGATTGCCGATTGGTTTATTGAAGGATATATGGATGACGATGTGATTTTGGCTAACTATGCTATAACACTAATGTATTATGGTTATACATTGGGACTAATTCTATGCAAAAATACTGAAAAATTTTATCCGCATGGTCCTTATCCTGAAAAACAA…	lcl|Egyetemi-1_merged.gam|PairedContig_77	6781	O
0x	O6	2128.0	from_ESC_HA8799AA_AS	wzx	Egyetemi-1_merged.gam	1239	O6-17-wzx	97.659	100.0	1239	O6-17-wzx	0.9765900000000002	6781	1	False	GTGCACAATTATTTAAGGCTTAAAGATAAAATAAAAAACGTATTTTTAGGGTTGTATATATTGCAGTTATTTAATTATATCGCGCCATTGGTAATTATCCCTATCCTGATAAAATATATTGGGTTGGGGGAATATGGGGAATTGGTCTATATTACATCTATTTATCAAATAGTGGCTTTGATTATTGATTTTGGCTTTACTTACACAGGACCTGTGGTTGCTGCGAGACATAGATGTGAGACCCAAAATTTACAGCGCTATTACTCAATAGTTGTTCTTTTAAAATCATTGCTTTTTATAATTGCATTAACATGTGTATTTTTATTGTGCAGATTAAATATAGTCCACTTGTCATTTTTTGGGTTTTTGTCAATTTTTCTATGCACTATTGGTAATATA…	lcl|Egyetemi-1_merged.gam|PairedContig_77	5543	O
0x	O6	2477.0	from_ESC_GA8803AA_AS	wzy	Egyetemi-1_merged.gam	1344	O6-26-wzy	99.926	100.0	1344	O6-26-wzy	0.99926	8124	1	False	ATGAAAGTGAAGGCGGTTCCTGCTATTACATTCTATTTAAGTTTAATGCTGACAATTTTAGTGTTACTGTTTGGTAATGAACCAAATAAATCACAATATATCCTTGTTATAGCAACGATAACAGTTTTTTATATCGCATATATCACTAATAAAATAACTTCTCCGGCCAGCCTTCTCGTTATATCATCTTTTGTGTTTTTAGGTTGTCGCCCTTTATTATCTTTGTTTGCAAACTATGATTATAGGATTGCCGATTGGTTTATTGAAGGATATATGGATGACGATGTGATTTTGGCTAACTATGCTATAACACTAATGTATTATGGTTATACATTGGGACTAATTCTATGCAAAAATACTGAAAAATTTTATCCGCATGGTCCTTATCCTGAAAAACAA…	lcl|Egyetemi-1_merged.gam|PairedContig_77	6781	O
0x	O6	2338.0	from_ESC_IA0006AA_AS	wzy	Egyetemi-1_merged.gam	1344	O6-30-wzy	98.065	100.0	1344	O6-30-wzy	0.98065	8124	1	False	ATGAAAGTGAAGGCGGTTCCTGCTATTACATTCTATTTAAGTTTAATGCTGACAATTTTAGTGTTACTGTTTGGTAATGAACCAAATAAATCACAATATATCCTTGTTATAGCAACGATAACAGTTTTTTATATCGCATATATCACTAATAAAATAACTTCTCCGGCCAGCCTTCTCGTTATATCATCTTTTGTGTTTTTAGGTTGTCGCCCTTTATTATCTTTGTTTGCAAACTATGATTATAGGATTGCCGATTGGTTTATTGAAGGATATATGGATGACGATGTGATTTTGGCTAACTATGCTATAACACTAATGTATTATGGTTATACATTGGGACTAATTCTATGCAAAAATACTGAAAAATTTTATCCGCATGGTCCTTATCCTGAAAAACAA…	lcl|Egyetemi-1_merged.gam|PairedContig_77	6781	O
0x	O6	2294.0	from_ESC_HA8378AA_AS	wzx	Egyetemi-1_merged.gam	1257	O6-11-wzx	99.602	100.0	1257	O6-11-wzx	0.9960200000000001	6781	1	False	ATGAATAGGATACAACGTGTGCACAATTATTTAAGGCTTAAAGATAAAATAAAAAACGTATTTTTAGGGTTGTATATATTGCAGTTATTTAATTATATCGCGCCATTGGTAATTATCCCTATCCTGATAAAATATATTGGGTTGGGGGAATATGGGGAATTGGTCTATATTACATCTATTTATCAAATAGTGGCTTTGATTATTGATTTTGGCTTTACTTACACAGGACCTGTGGTTGCTGCGAGACATAGATGTGAGACCCAAAATTTACAGCGCTATTACTCAATAGTTGTTCTTTTAAAATCATTGCTTTTTATAATTGCATTAACATGTGTATTTTTATTGTGCAGATTAAATATAGTCCACTTGTCATTTTTTGGGTTTTTGTCAATTTTTCTA…	lcl|Egyetemi-1_merged.gam|PairedContig_77	5525	O
0x	O6	2261.0	from_ESC_HA8490AA_AS	wzx	Egyetemi-1_merged.gam	1239	O6-20-wzx	99.596	100.0	1239	O6-20-wzx	0.9959600000000001	6781	1	False	GTGCACAATTATTTAAGGCTTAAAGATAAAATAAAAAACGTATTTTTAGGGTTGTATATATTGCAGTTATTTAATTATATCGCGCCATTGGTAATTATCCCTATCCTGATAAAATATATTGGGTTGGGGGAATATGGGGAATTGGTCTATATTACATCTATTTATCAAATAGTGGCTTTGATTATTGATTTTGGCTTTACTTACACAGGACCTGTGGTTGCTGCGAGACATAGATGTGAGACCCAAAATTTACAGCGCTATTACTCAATAGTTGTTCTTTTAAAATCATTGCTTTTTATAATTGCATTAACATGTGTATTTTTATTGTGCAGATTAAATATAGTCCACTTGTCATTTTTTGGGTTTTTGTCAATTTTTCTATGCACTATTGGTAATATA…	lcl|Egyetemi-1_merged.gam|PairedContig_77	5543	O
0x	H1	3236.0	from_ESC_BA4596AA_AS	fliC	Egyetemi-1_merged.gam	1788	H1-9-fliC	99.329	100.0	1788	H1-9-fliC	0.99329	9377	1	False	ATGGCACAAGTCATTAATACCAACAGCCTCTCGCTGATCACTCAAAATAATATCAACAAGAACCAGTCTGCGCTGTCGAGTTCTATCGAGCGTCTGTCTTCTGGCTTGCGTATTAACAGCGCGAAGGATGACGCCGCGGGTCAGGCGATTGCTAACCGTTTTACTTCTAACATTAAAGGCCTGACTCAGGCTGCACGTAACGCCAACGACGGTATTTCTGTTGCACAGACCACTGAAGGCGCGCTGTCCGAAATCAACAACAACTTACAGCGTATCCGTGAGCTGACGGTTCAGGCTTCTACCGGGACTAACTCTGATTCGGATCTGGACTCCATTCAGGACGAAATCAAATCCCGTCTCGACGAAATTGACCGCGTATCCGGTCAGACCCAGTTCAAC…	lcl|Egyetemi-1_merged.gam|PairedContig_23	7590	H
0x	H1	3297.0	from_ESC_HA8537AA_AS	fliC	Egyetemi-1_merged.gam	1788	H1-4-fliC	99.944	100.0	1788	H1-4-fliC	0.99944	9377	1	False	ATGGCACAAGTCATTAATACCAACAGCCTCTCGCTGATCACTCAAAATAATATCAACAAGAACCAGTCTGCGCTGTCGAGTTCTATCGAGCGTCTGTCTTCTGGCTTGCGTATTAACAGCGCGAAGGATGACGCCGCGGGTCAGGCGATTGCTAACCGTTTTACTTCTAACATTAAAGGCCTGACTCAGGCTGCACGTAACGCCAACGACGGTATTTCTGTTGCACAGACCACTGAAGGCGCGCTGTCCGAAATCAACAACAACTTACAGCGTATCCGTGAGCTGACGGTTCAGGCTTCTACCGGGACTAACTCTGATTCGGATCTGGACTCCATTCAGGACGAAATCAAATCCCGTCTCGACGAAATTGACCGCGTATCCGGTCAGACCCAGTTCAAC…	lcl|Egyetemi-1_merged.gam|PairedContig_23	7590	H
0x	H12	3070.0	from_ESC_GA9370AA_AS	fliC	Egyetemi-1_merged.gam	1788	H12-8-fliC	97.651	100.0	1788	H12-8-fliC	0.97651	9377	1	False	ATGGCACAAGTCATTAATACCAACAGCCTCTCGCTGATCACTCAAAATAATATCAACAAGAACCAGTCTGCGCTGTCGAGTTCTATCGAGCGTCTGTCTTCTGGCTTGCGTATTAACAGCGCGAAGGATGACGCCGCGGGTCAGGCGATTGCTAACCGTTTTACTTCTAACATTAAAGGCCTGACTCAGGCTGCACGTAACGCCAACGACGGTATTTCTGTTGCACAGACCACTGAAGGCGCGCTGTCCGAAATCAACAACAACTTACAGCGTATCCGTGAGCTGACGGTTCAGGCTTCTACCGGGACTAACTCTGATTCGGATCTGGACTCCATTCAGGACGAAATCAAATCCCGTCTCGACGAAATTGACCGCGTATCCGGTCAGACCCAGTTCAAC…	lcl|Egyetemi-1_merged.gam|PairedContig_23	7590	H
0x	H12	3075.0	fliC_83_AIFX01000055_H12	fliC	Egyetemi-1_merged.gam	1788	H12-4-fliC-origin	97.707	100.0	1788	H12-4-fliC-origin	0.9770699999999999	9377	1	False	ATGGCACAAGTCATTAATACCAACAGCCTCTCGCTGATCACTCAAAATAATATCAACAAGAACCAGTCTGCGCTGTCGAGTTCTATCGAGCGTCTGTCTTCTGGCTTGCGTATTAACAGCGCGAAGGATGACGCCGCGGGTCAGGCGATTGCTAACCGTTTTACTTCTAACATTAAAGGCCTGACTCAGGCTGCACGTAACGCCAACGACGGTATTTCTGTTGCACAGACCACTGAAGGCGCGCTGTCCGAAATCAACAACAACTTACAGCGTATCCGTGAGCTGACGGTTCAGGCTTCTACCGGGACTAACTCTGATTCGGATCTGGACTCCATTCAGGACGAAATCAAATCCCGTCTCGACGAAATTGACCGCGTATCCGGTCAGACCCAGTTCAAC…	lcl|Egyetemi-1_merged.gam|PairedContig_23	7590	H
0x	H1	3136.0	from_ESC_IA2263AA_AS	fliC	Egyetemi-1_merged.gam	1788	H1-11-fliC	98.322	100.0	1788	H1-11-fliC	0.9832200000000001	9377	1	False	ATGGCACAAGTCATTAATACCAACAGCCTCTCGCTGATCACTCAAAATAATATCAACAAGAACCAGTCTGCGCTGTCGAGTTCTATCGAGCGTCTGTCTTCTGGCTTGCGTATTAACAGCGCGAAGGATGACGCCGCGGGTCAGGCGATTGCTAACCGTTTTACTTCTAACATTAAAGGCCTGACTCAGGCTGCACGTAACGCCAACGACGGTATTTCTGTTGCACAGACCACTGAAGGCGCGCTGTCCGAAATCAACAACAACTTACAGCGTATCCGTGAGCTGACGGTTCAGGCTTCTACCGGGACTAACTCTGATTCGGATCTGGACTCCATTCAGGACGAAATCAAATCCCGTCTCGACGAAATTGACCGCGTATCCGGTCAGACCCAGTTCAAC…	lcl|Egyetemi-1_merged.gam|PairedContig_23	7590	H
0x	H1	3291.0	from_ESC_GA9155AA_AS	fliC	Egyetemi-1_merged.gam	1788	H1-8-fliC	99.888	100.0	1788	H1-8-fliC	0.9988800000000001	9377	1	False	ATGGCACAAGTCATTAATACCAACAGCCTCTCGCTGATCACTCAAAATAATATCAACAAGAACCAGTCTGCGCTGTCGAGTTCTATCGAGCGTCTGTCTTCTGGCTTGCGTATTAACAGCGCGAAGGATGACGCCGCGGGTCAGGCGATTGCTAACCGTTTTACTTCTAACATTAAAGGCCTGACTCAGGCTGCACGTAACGCCAACGACGGTATTTCTGTTGCACAGACCACTGAAGGCGCGCTGTCCGAAATCAACAACAACTTACAGCGTATCCGTGAGCTGACGGTTCAGGCTTCTACCGGGACTAACTCTGATTCGGATCTGGACTCCATTCAGGACGAAATCAAATCCCGTCTCGACGAAATTGACCGCGTATCCGGTCAGACCCAGTTCAAC…	lcl|Egyetemi-1_merged.gam|PairedContig_23	7590	H
0x	H12	3037.0	from_ESC_HA8169AA_AS	fliC	Egyetemi-1_merged.gam	1788	H12-10-fliC	97.315	100.0	1788	H12-10-fliC	0.97315	9377	1	False	ATGGCACAAGTCATTAATACCAACAGCCTCTCGCTGATCACTCAAAATAATATCAACAAGAACCAGTCTGCGCTGTCGAGTTCTATCGAGCGTCTGTCTTCTGGCTTGCGTATTAACAGCGCGAAGGATGACGCCGCGGGTCAGGCGATTGCTAACCGTTTTACTTCTAACATTAAAGGCCTGACTCAGGCTGCACGTAACGCCAACGACGGTATTTCTGTTGCACAGACCACTGAAGGCGCGCTGTCCGAAATCAACAACAACTTACAGCGTATCCGTGAGCTGACGGTTCAGGCTTCTACCGGGACTAACTCTGATTCGGATCTGGACTCCATTCAGGACGAAATCAAATCCCGTCTCGACGAAATTGACCGCGTATCCGGTCAGACCCAGTTCAAC…	lcl|Egyetemi-1_merged.gam|PairedContig_23	7590	H
0x	H1	3297.0	from_ESC_IA2245AA_AS	fliC	Egyetemi-1_merged.gam	1788	H1-3-fliC	99.944	100.0	1788	H1-3-fliC	0.99944	9377	1	False	ATGGCACAAGTCATTAATACCAACAGCCTCTCGCTGATCACTCAAAATAATATCAACAAGAACCAGTCTGCGCTGTCGAGTTCTATCGAGCGTCTGTCTTCTGGCTTGCGTATTAACAGCGCGAAGGATGACGCCGCGGGTCAGGCGATTGCTAACCGTTTTACTTCTAACATTAAAGGCCTGACTCAGGCTGCACGTAACGCCAACGACGGTATTTCTGTTGCACAGACCACTGAAGGCGCGCTGTCCGAAATCAACAACAACTTACAGCGTATCCGTGAGCTGACGGTTCAGGCTTCTACCGGGACTAACTCTGATTCGGATCTGGACTCCATTCAGGACGAAATCAAATCCCGTCTCGACGAAATTGACCGCGTATCCGGTCAGACCCAGTTCAAC…	lcl|Egyetemi-1_merged.gam|PairedContig_23	7590	H
0x	H12	3070.0	from_ESC_IA0652AA_AS	fliC	Egyetemi-1_merged.gam	1788	H12-6-fliC	97.651	100.0	1788	H12-6-fliC	0.97651	9377	1	False	ATGGCACAAGTCATTAATACCAACAGCCTCTCGCTGATCACTCAAAATAATATCAACAAGAACCAGTCTGCGCTGTCGAGTTCTATCGAGCGTCTGTCTTCTGGCTTGCGTATTAACAGCGCGAAGGATGACGCCGCGGGTCAGGCGATTGCTAACCGTTTTACTTCTAACATTAAAGGCCTGACTCAGGCTGCACGTAACGCCAACGACGGTATTTCTGTTGCACAGACCACTGAAGGCGCGCTGTCCGAAATCAACAACAACTTACAGCGTATCCGTGAGCTGACGGTTCAGGCTTCTACCGGGACTAACTCTGATTCGGATCTGGACTCCATTCAGGACGAAATCAAATCCCGTCTCGACGAAATTGACCGCGTATCCGGTCAGACCCAGTTCAAC…	lcl|Egyetemi-1_merged.gam|PairedContig_23	7590	H
0x	H1	3286.0	1__fliC__fliC-H1__2 L07387.1;flagellin;H1	fliC	Egyetemi-1_merged.gam	1788	H1-2-fliC-origin	99.832	100.0	1788	H1-2-fliC-origin	0.9983199999999999	9377	1	False	ATGGCACAAGTCATTAATACCAACAGCCTCTCGCTGATCACTCAAAATAATATCAACAAGAACCAGTCTGCGCTGTCGAGTTCTATCGAGCGTCTGTCTTCTGGCTTGCGTATTAACAGCGCGAAGGATGACGCCGCGGGTCAGGCGATTGCTAACCGTTTTACTTCTAACATTAAAGGCCTGACTCAGGCTGCACGTAACGCCAACGACGGTATTTCTGTTGCACAGACCACTGAAGGCGCGCTGTCCGAAATCAACAACAACTTACAGCGTATCCGTGAGCTGACGGTTCAGGCTTCTACCGGGACTAACTCTGATTCGGATCTGGACTCCATTCAGGACGAAATCAAATCCCGTCTCGACGAAATTGACCGCGTATCCGGTCAGACCCAGTTCAAC…	lcl|Egyetemi-1_merged.gam|PairedContig_23	7590	H
0x	H1	3297.0	from_ESC_IA2248AA_AS	fliC	Egyetemi-1_merged.gam	1788	H1-6-fliC	99.944	100.0	1788	H1-6-fliC	0.99944	9377	1	False	ATGGCACAAGTCATTAATACCAACAGCCTCTCGCTGATCACTCAAAATAATATCAACAAGAACCAGTCTGCGCTGTCGAGTTCTATCGAGCGTCTGTCTTCTGGCTTGCGTATTAACAGCGCGAAGGATGACGCCGCGGGTCAGGCGATTGCTAACCGTTTTACTTCTAACATTAAAGGCCTGACTCAGGCTGCACGTAACGCCAACGACGGTATTTCTGTTGCACAGACCACTGAAGGCGCGCTGTCCGAAATCAACAACAACTTACAGCGTATCCGTGAGCTGACGGTTCAGGCTTCTACCGGGACTAACTCTGATTCGGATCTGGACTCCATTCAGGACGAAATCAAATCCCGTCTCGACGAAATTGACCGCGTATCCGGTCAGACCCAGTTCAAC…	lcl|Egyetemi-1_merged.gam|PairedContig_23	7590	H
0x	H12	3075.0	1__fliC__fliC-H12__8 AY337471.1;flagellin;H12	fliC	Egyetemi-1_merged.gam	1788	H12-1-fliC-origin	97.707	100.0	1788	H12-1-fliC-origin	0.9770699999999999	9377	1	False	ATGGCACAAGTCATTAATACCAACAGCCTCTCGCTGATCACTCAAAATAATATCAACAAGAACCAGTCTGCGCTGTCGAGTTCTATCGAGCGTCTGTCTTCTGGCTTGCGTATTAACAGCGCGAAGGATGACGCCGCGGGTCAGGCGATTGCTAACCGTTTTACTTCTAACATTAAAGGCCTGACTCAGGCTGCACGTAACGCCAACGACGGTATTTCTGTTGCACAGACCACTGAAGGCGCGCTGTCCGAAATCAACAACAACTTACAGCGTATCCGTGAGCTGACGGTTCAGGCTTCTACCGGGACTAACTCTGATTCGGATCTGGACTCCATTCAGGACGAAATCAAATCCCGTCTCGACGAAATTGACCGCGTATCCGGTCAGACCCAGTTCAAC…	lcl|Egyetemi-1_merged.gam|PairedContig_23	7590	H
0x	H12	3062.0	1__fliC__fliC-H12__9 AY337474.1;flagellin;H12	fliC	Egyetemi-1_merged.gam	1787	H12-2-fliC-origin	97.594	99.0	1788	H12-2-fliC-origin	0.9661805999999998	9376	1	False	ATGGCACAAGTCATTAATACCAACAGCCTCTCGCTGATCACTCAAAATAATATCAACAAGAACCAGTCTGCGCTGTCGAGTTCTATCGAGCGTCTGTCTTCTGGCTTGCGTATTAACAGCGCGAAGGATGACGCCGCGGGTCAGGCGATTGCTAACCGTTTTACTTCTAACATTAAAGGCCTGACTCAGGCTGCACGTAACGCCAACGACGGTATTTCTGTTGCACAGACCACTGAAGGCGCGCTGTCCGAAATCAACAACAACTTACAGCGTATCCGTGAGCTGACGGTTCAGGCTTCTACCGGGACTAACTCTGATTCGGATCTGGACTCCATTCAGGACGAAATCAAATCCCGTCTCGACGAAATTGACCGCGTATCCGGTCAGACCCAGTTCAAC…	lcl|Egyetemi-1_merged.gam|PairedContig_23	7590	H
0x	H12	3031.0	from_ESC_LA5721AA_AS	fliC	Egyetemi-1_merged.gam	1788	H12-11-fliC	97.26	100.0	1788	H12-11-fliC	0.9726	9377	1	False	ATGGCACAAGTCATTAATACCAACAGCCTCTCGCTGATCACTCAAAATAATATCAACAAGAACCAGTCTGCGCTGTCGAGTTCTATCGAGCGTCTGTCTTCTGGCTTGCGTATTAACAGCGCGAAGGATGACGCCGCGGGTCAGGCGATTGCTAACCGTTTTACTTCTAACATTAAAGGCCTGACTCAGGCTGCACGTAACGCCAACGACGGTATTTCTGTTGCACAGACCACTGAAGGCGCGCTGTCCGAAATCAACAACAACTTACAGCGTATCCGTGAGCTGACGGTTCAGGCTTCTACCGGGACTAACTCTGATTCGGATCTGGACTCCATTCAGGACGAAATCAAATCCCGTCTCGACGAAATTGACCGCGTATCCGGTCAGACCCAGTTCAAC…	lcl|Egyetemi-1_merged.gam|PairedContig_23	7590	H
0x	H12	3059.0	1__fliC__fliC-H12__10 AY249997.1;flagellin;H12	fliC	Egyetemi-1_merged.gam	1788	H12-3-fliC-origin	97.539	100.0	1788	H12-3-fliC-origin	0.97539	9377	1	False	ATGGCACAAGTCATTAATACCAACAGCCTCTCGCTGATCACTCAAAATAATATCAACAAGAACCAGTCTGCGCTGTCGAGTTCTATCGAGCGTCTGTCTTCTGGCTTGCGTATTAACAGCGCGAAGGATGACGCCGCGGGTCAGGCGATTGCTAACCGTTTTACTTCTAACATTAAAGGCCTGACTCAGGCTGCACGTAACGCCAACGACGGTATTTCTGTTGCACAGACCACTGAAGGCGCGCTGTCCGAAATCAACAACAACTTACAGCGTATCCGTGAGCTGACGGTTCAGGCTTCTACCGGGACTAACTCTGATTCGGATCTGGACTCCATTCAGGACGAAATCAAATCCCGTCTCGACGAAATTGACCGCGTATCCGGTCAGACCCAGTTCAAC…	lcl|Egyetemi-1_merged.gam|PairedContig_23	7590	H
0x	H1	3053.0	from_ESC_HA7415AA_AS	fliC	Egyetemi-1_merged.gam	1788	H1-12-fliC	97.483	100.0	1788	H1-12-fliC	0.9748300000000001	9377	1	False	ATGGCACAAGTCATTAATACCAACAGCCTCTCGCTGATCACTCAAAATAATATCAACAAGAACCAGTCTGCGCTGTCGAGTTCTATCGAGCGTCTGTCTTCTGGCTTGCGTATTAACAGCGCGAAGGATGACGCCGCGGGTCAGGCGATTGCTAACCGTTTTACTTCTAACATTAAAGGCCTGACTCAGGCTGCACGTAACGCCAACGACGGTATTTCTGTTGCACAGACCACTGAAGGCGCGCTGTCCGAAATCAACAACAACTTACAGCGTATCCGTGAGCTGACGGTTCAGGCTTCTACCGGGACTAACTCTGATTCGGATCTGGACTCCATTCAGGACGAAATCAAATCCCGTCTCGACGAAATTGACCGCGTATCCGGTCAGACCCAGTTCAAC…	lcl|Egyetemi-1_merged.gam|PairedContig_23	7590	H
0x	H1	3297.0	from_ESC_IA0005AA_AS	fliC	Egyetemi-1_merged.gam	1788	H1-5-fliC	99.944	100.0	1788	H1-5-fliC	0.99944	9377	1	False	ATGGCACAAGTCATTAATACCAACAGCCTCTCGCTGATCACTCAAAATAATATCAACAAGAACCAGTCTGCGCTGTCGAGTTCTATCGAGCGTCTGTCTTCTGGCTTGCGTATTAACAGCGCGAAGGATGACGCCGCGGGTCAGGCGATTGCTAACCGTTTTACTTCTAACATTAAAGGCCTGACTCAGGCTGCACGTAACGCCAACGACGGTATTTCTGTTGCACAGACCACTGAAGGCGCGCTGTCCGAAATCAACAACAACTTACAGCGTATCCGTGAGCTGACGGTTCAGGCTTCTACCGGGACTAACTCTGATTCGGATCTGGACTCCATTCAGGACGAAATCAAATCCCGTCTCGACGAAATTGACCGCGTATCCGGTCAGACCCAGTTCAAC…	lcl|Egyetemi-1_merged.gam|PairedContig_23	7590	H
0x	H12	3070.0	from_ESC_GA6832AA_AS	fliC	Egyetemi-1_merged.gam	1788	H12-7-fliC	97.651	100.0	1788	H12-7-fliC	0.97651	9377	1	False	ATGGCACAAGTCATTAATACCAACAGCCTCTCGCTGATCACTCAAAATAATATCAACAAGAACCAGTCTGCGCTGTCGAGTTCTATCGAGCGTCTGTCTTCTGGCTTGCGTATTAACAGCGCGAAGGATGACGCCGCGGGTCAGGCGATTGCTAACCGTTTTACTTCTAACATTAAAGGCCTGACTCAGGCTGCACGTAACGCCAACGACGGTATTTCTGTTGCACAGACCACTGAAGGCGCGCTGTCCGAAATCAACAACAACTTACAGCGTATCCGTGAGCTGACGGTTCAGGCTTCTACCGGGACTAACTCTGATTCGGATCTGGACTCCATTCAGGACGAAATCAAATCCCGTCTCGACGAAATTGACCGCGTATCCGGTCAGACCCAGTTCAAC…	lcl|Egyetemi-1_merged.gam|PairedContig_23	7590	H
0x	H1	3297.0	from_ESC_GA8790AA_AS	fliC	Egyetemi-1_merged.gam	1788	H1-7-fliC	99.944	100.0	1788	H1-7-fliC	0.99944	9377	1	False	ATGGCACAAGTCATTAATACCAACAGCCTCTCGCTGATCACTCAAAATAATATCAACAAGAACCAGTCTGCGCTGTCGAGTTCTATCGAGCGTCTGTCTTCTGGCTTGCGTATTAACAGCGCGAAGGATGACGCCGCGGGTCAGGCGATTGCTAACCGTTTTACTTCTAACATTAAAGGCCTGACTCAGGCTGCACGTAACGCCAACGACGGTATTTCTGTTGCACAGACCACTGAAGGCGCGCTGTCCGAAATCAACAACAACTTACAGCGTATCCGTGAGCTGACGGTTCAGGCTTCTACCGGGACTAACTCTGATTCGGATCTGGACTCCATTCAGGACGAAATCAAATCCCGTCTCGACGAAATTGACCGCGTATCCGGTCAGACCCAGTTCAAC…	lcl|Egyetemi-1_merged.gam|PairedContig_23	7590	H
0x	H1	3302.0	1__fliC__fliC-H1__1 AB028471.1;flagellin;H1	fliC	Egyetemi-1_merged.gam	1788	H1-1-fliC-origin	100.0	100.0	1788	H1-1-fliC-origin	1.0	9377	1	False	ATGGCACAAGTCATTAATACCAACAGCCTCTCGCTGATCACTCAAAATAATATCAACAAGAACCAGTCTGCGCTGTCGAGTTCTATCGAGCGTCTGTCTTCTGGCTTGCGTATTAACAGCGCGAAGGATGACGCCGCGGGTCAGGCGATTGCTAACCGTTTTACTTCTAACATTAAAGGCCTGACTCAGGCTGCACGTAACGCCAACGACGGTATTTCTGTTGCACAGACCACTGAAGGCGCGCTGTCCGAAATCAACAACAACTTACAGCGTATCCGTGAGCTGACGGTTCAGGCTTCTACCGGGACTAACTCTGATTCGGATCTGGACTCCATTCAGGACGAAATCAAATCCCGTCTCGACGAAATTGACCGCGTATCCGGTCAGACCCAGTTCAAC…	lcl|Egyetemi-1_merged.gam|PairedContig_23	7590	H
0x	H1	3136.0	from_ESC_IA0127AA_AS	fliC	Egyetemi-1_merged.gam	1788	H1-10-fliC	98.322	100.0	1788	H1-10-fliC	0.9832200000000001	9377	1	False	ATGGCACAAGTCATTAATACCAACAGCCTCTCGCTGATCACTCAAAATAATATCAACAAGAACCAGTCTGCGCTGTCGAGTTCTATCGAGCGTCTGTCTTCTGGCTTGCGTATTAACAGCGCGAAGGATGACGCCGCGGGTCAGGCGATTGCTAACCGTTTTACTTCTAACATTAAAGGCCTGACTCAGGCTGCACGTAACGCCAACGACGGTATTTCTGTTGCACAGACCACTGAAGGCGCGCTGTCCGAAATCAACAACAACTTACAGCGTATCCGTGAGCTGACGGTTCAGGCTTCTACCGGGACTAACTCTGATTCGGATCTGGACTCCATTCAGGACGAAATCAAATCCCGTCTCGACGAAATTGACCGCGTATCCGGTCAGACCCAGTTCAAC…	lcl|Egyetemi-1_merged.gam|PairedContig_23	7590	H
1x	O6	2316.0	from_ESC_IA2235AA_AS	wzx	Egyetemi-2_merged.gam	1257	O6-10-wzx	99.92	100.0	1257	O6-10-wzx	0.9992	438	-1	False	ATGAATAGGATACAACGTGTGCACAATTATTTAAGGCTTAAAGATAAAATAAAAAACGTATTTTTAGGGTTGTATATATTGCAGTTATTTAATTATATCGCGCCATTGGTAATTATCCCTATCCTGATAAAATATATTGGGTTGGGGGAATATGGGGAATTGGTCTATATTACATCTATTTATCAAATAGTGGCTTTGATTATTGATTTTGGCTTTACTTACACAGGACCTGTGGTTGCTGCGAGACATAGATGTGAGACCCAAAATTTACAGCGCTATTACTCAATAGTTGTTCTTTTAAAATCATTGCTTTTTATAATTGCATTAACATGTGTATTTTTATTGTGCAGATTAAATATAGTCCACTTGTCATTTTTTGGGTTTTTGTCAATTTTTCTA…	lcl|Egyetemi-2_merged.gam|PairedContig_57	1694	O
1x	O6	2311.0	from_ESC_GA9104AA_AS	wzx	Egyetemi-2_merged.gam	1257	O6-12-wzx	99.841	100.0	1257	O6-12-wzx	0.9984099999999999	438	-1	False	ATGAATAGGATACAACGTGTGCACAATTATTTAAGGCTTAAAGATAAAATAAAAAACGTATTTTTAGGGTTGTATATATTGCAGTTATTTAATTATATCGCGCCATTGGTAATTATCCCTATCCTGATAAAATATATTGGGTTGGGGGAATATGGGGAATTGGTCTATATTACATCTATTTATCAAATAGTGGCTTTGATTATTGATTTTGGCTTTACTTACACAGGACCTGTGGTTGCTGCGAGACATAGATGTGAGACCCAAAATTTACAGCGCTATTACTCAATAGTTGTTCTTTTAAAATCATTGCTTTTTATAATTGCATTAACATGTGTATTTTTATTGTGCAGATTAAATATAGTCCACTTGTCATTTTTTGGGTTTTTGTCAATTTTTCTA…	lcl|Egyetemi-2_merged.gam|PairedContig_57	1694	O
1x	O6	2278.0	from_ESC_GA9104AA_AS	wzx	Egyetemi-2_merged.gam	1239	O6-23-wzx	99.839	100.0	1239	O6-23-wzx	0.99839	438	-1	False	GTGCACAATTATTTAAGGCTTAAAGATAAAATAAAAAACGTATTTTTAGGGTTGTATATATTGCAGTTATTTAATTATATCGCGCCATTGGTAATTATCCCTATCCTGATAAAATATATTGGGTTGGGGGAATATGGGGAATTGGTCTATATTACATCTATTTATCAAATAGTGGCTTTGATTATTGATTTTGGCTTTACTTACACAGGACCTGTGGTTGCTGCGAGACATAGATGTGAGACCCAAAATTTACAGCGCTATTACTCAATAGTTGTTCTTTTAAAATCATTGCTTTTTATAATTGCATTAACATGTGTATTTTTATTGTGCAGATTAAATATAGTCCACTTGTCATTTTTTGGGTTTTTGTCAATTTTTCTATGCACTATTGGTAATATA…	lcl|Egyetemi-2_merged.gam|PairedContig_57	1676	O
1x	O6	2189.0	from_ESC_HA8385AA_AS	wzx	Egyetemi-2_merged.gam	1257	O6-13-wzx	98.091	100.0	1257	O6-13-wzx	0.9809099999999998	438	-1	False	ATGAATAGGATACAACGTGTGCACAATTATTTAAGGCTTAAAGATAAAATAAAAAACGTATTTTTAGGGTTGTATATATTGCAGTTATTTAATTATATCGCGCCATTGGTAATTATCCCTATCCTGATAAAATATATTGGGTTGGGGGAATATGGGGAATTGGTCTATATTACATCTATTTATCAAATAGTGGCTTTGATTATTGATTTTGGCTTTACTTACACAGGACCTGTGGTTGCTGCGAGACATAGATGTGAGACCCAAAATTTACAGCGCTATTACTCAATAGTTGTTCTTTTAAAATCATTGCTTTTTATAATTGCATTAACATGTGTATTTTTATTGTGCAGATTAAATATAGTCCACTTGTCATTTTTTGGGTTTTTGTCAATTTTTCTA…	lcl|Egyetemi-2_merged.gam|PairedContig_57	1694	O
1x	O6	2183.0	from_ESC_IA0140AA_AS	wzx	Egyetemi-2_merged.gam	1257	O6-15-wzx	98.011	100.0	1257	O6-15-wzx	0.98011	438	-1	False	ATGAATAGGATACAACGTGTGCACAATTATTTAAGGCTTAAAGATAAAATAAAAAACGTATTTTTAGGGTTGTATATATTGCAGTTATTTAATTATATCGCGCCATTGGTAATTATCCCTATCCTGATAAAATATATTGGGTTGGGGGAATATGGGGAATTGGTCTATATTACATCTATTTATCAAATAGTGGCTTTGATTATTGATTTTGGCTTTACTTACACAGGACCTGTGGTTGCTGCGAGACATAGATGTGAGACCCAAAATTTACAGCGCTATTACTCAATAGTTGTTCTTTTAAAATCATTGCTTTTTATAATTGCATTAACATGTGTATTTTTATTGTGCAGATTAAATATAGTCCACTTGTCATTTTTTGGGTTTTTGTCAATTTTTCTA…	lcl|Egyetemi-2_merged.gam|PairedContig_57	1694	O
1x	O6	2316.0	from_ESC_HA8490AA_AS	wzx	Egyetemi-2_merged.gam	1257	O6-9-wzx	99.92	100.0	1257	O6-9-wzx	0.9992	438	-1	False	ATGAATAGGATACAACGTGTGCACAATTATTTAAGGCTTAAAGATAAAATAAAAAACGTATTTTTAGGGTTGTATATATTGCAGTTATTTAATTATATCGCGCCATTGGTAATTATCCCTATCCTGATAAAATATATTGGGTTGGGGGAATATGGGGAATTGGTCTATATTACATCTATTTATCAAATAGTGGCTTTGATTATTGATTTTGGCTTTACTTACACAGGACCTGTGGTTGCTGCGAGACATAGATGTGAGACCCAAAATTTACAGCGCTATTACTCAATAGTTGTTCTTTTAAAATCATTGCTTTTTATAATTGCATTAACATGTGTATTTTTATTGTGCAGATTAAATATAGTCCACTTGTCATTTTTTGGGTTTTTGTCAATTTTTCTA…	lcl|Egyetemi-2_merged.gam|PairedContig_57	1694	O
1x	O6	1376.0	from_ESC_HA8370AA_AS	wzy	Egyetemi-2_merged.gam	775	O6-31-wzy	98.71	58.0	1344	O6-31-wzy	0.572518	775	1	False	TTCTTTTTTCCTTATATGTGCGTTTCATATACAGTTCAGAACAAATAAAAAATTTCTTTTTATTGCGATATGCATTGCTGCATTTAGCACCTTGAAGGGTAGTCGTAGTGAAGCTATAACGTTTCTTTTAACGGTTACATGTATATATTTTAATGAAGTAAAGACAAGAAACTTACGTCTGCTGATTACAATGATTTTTGTTTTTAGCGTCATTTTTGTGATTAGTGAATTTATCTCAATGTGGCGCACTGGAGGGAGTTTTTTTCAATTAATGCAGGGTAATAATCCTGTTATAAACTTTGTATACGGCATGGGAGTATCATATCTTTCCATTTATCAATCAGTAAAACTACAACTATTGTCAGGGGGATATAATGTTACCTATCTATTCAGCCAGTT…	lcl|Egyetemi-2_merged.gam|PairedContig_149	1	O
1x	O6	2283.0	from_ESC_HA8378AA_AS	wzx	Egyetemi-2_merged.gam	1239	O6-22-wzx	99.919	100.0	1239	O6-22-wzx	0.9991899999999999	438	-1	False	GTGCACAATTATTTAAGGCTTAAAGATAAAATAAAAAACGTATTTTTAGGGTTGTATATATTGCAGTTATTTAATTATATCGCGCCATTGGTAATTATCCCTATCCTGATAAAATATATTGGGTTGGGGGAATATGGGGAATTGGTCTATATTACATCTATTTATCAAATAGTGGCTTTGATTATTGATTTTGGCTTTACTTACACAGGACCTGTGGTTGCTGCGAGACATAGATGTGAGACCCAAAATTTACAGCGCTATTACTCAATAGTTGTTCTTTTAAAATCATTGCTTTTTATAATTGCATTAACATGTGTATTTTTATTGTGCAGATTAAATATAGTCCACTTGTCATTTTTTGGGTTTTTGTCAATTTTTCTATGCACTATTGGTAATATA…	lcl|Egyetemi-2_merged.gam|PairedContig_57	1676	O
1x	O6	1432.0	wzy_166_AJ426423_O6	wzy	Egyetemi-2_merged.gam	775	O6-7-wzy-origin	100.0	58.0	1344	O6-7-wzy-origin	0.58	775	1	False	TTCTTTTTTCCTTATATGTGCGTTTCATATACAGTTCAGAACAAATAAAAAATTTCTTTTTATTGCGATATGCATTGCTGCATTTAGCACCTTGAAGGGTAGTCGTAGTGAAGCTATAACGTTTCTTTTAACGGTTACATGTATATATTTTAATGAAGTAAAGACAAGAAACTTACGTCTGCTGATTACAATGATTTTTGTTTTTAGCGTCATTTTTGTGATTAGTGAATTTATCTCAATGTGGCGCACTGGAGGGAGTTTTTTTCAATTAATGCAGGGTAATAATCCTGTTATAAACTTTGTATACGGCATGGGAGTATCATATCTTTCCATTTATCAATCAGTAAAACTACAACTATTGTCAGGGGGATATAATGTTACCTATCTATTCAGCCAGTT…	lcl|Egyetemi-2_merged.gam|PairedContig_149	1	O
1x	O6	1376.0	from_ESC_GA6663AA_AS	wzy	Egyetemi-2_merged.gam	775	O6-32-wzy	98.71	58.0	1344	O6-32-wzy	0.572518	775	1	False	TTCTTTTTTCCTTATATGTGCGTTTCATATACAGTTCAGAACAAATAAAAAATTTCTTTTTATTGCGATATGCATTGCTGCATTTAGCACCTTGAAGGGTAGTCGTAGTGAAGCTATAACGTTTCTTTTAACGGTTACATGTATATATTTTAATGAAGTAAAGACAAGAAACTTACGTCTGCTGATTACAATGATTTTTGTTTTTAGCGTCATTTTTGTGATTAGTGAATTTATCTCAATGTGGCGCACTGGAGGGAGTTTTTTTCAATTAATGCAGGGTAATAATCCTGTTATAAACTTTGTATACGGCATGGGAGTATCATATCTTTCCATTTATCAATCAGTAAAACTACAACTATTGTCAGGGGGATATAATGTTACCTATCTATTCAGCCAGTT…	lcl|Egyetemi-2_merged.gam|PairedContig_149	1	O
1x	O6	2316.0	8__wzx__wzx-O6__274 AB811597.1;O antigen flippase;O6	wzx	Egyetemi-2_merged.gam	1257	O6-3-wzx-origin	99.92	100.0	1257	O6-3-wzx-origin	0.9992	438	-1	False	ATGAATAGGATACAACGTGTGCACAATTATTTAAGGCTTAAAGATAAAATAAAAAACGTATTTTTAGGGTTGTATATATTGCAGTTATTTAATTATATCGCGCCATTGGTAATTATCCCTATCCTGATAAAATATATTGGGTTGGGGGAATATGGGGAATTGGTCTATATTACATCTATTTATCAAATAGTGGCTTTGATTATTGATTTTGGCTTTACTTACACAGGACCTGTGGTTGCTGCGAGACATAGATGTGAGACCCAAAATTTACAGCGCTATTACTCAATAGTTGTTCTTTTAAAATCATTGCTTTTTATAATTGCATTAACATGTGTATTTTTATTGTGCAGATTAAATATAGTCCACTTGTCATTTTTTGGGTTTTTGTCAATTTTTCTA…	lcl|Egyetemi-2_merged.gam|PairedContig_57	1694	O
1x	O6	2283.0	from_ESC_HA8236AA_AS	wzx	Egyetemi-2_merged.gam	1239	O6-18-wzx	99.919	100.0	1239	O6-18-wzx	0.9991899999999999	438	-1	False	GTGCACAATTATTTAAGGCTTAAAGATAAAATAAAAAACGTATTTTTAGGGTTGTATATATTGCAGTTATTTAATTATATCGCGCCATTGGTAATTATCCCTATCCTGATAAAATATATTGGGTTGGGGGAATATGGGGAATTGGTCTATATTACATCTATTTATCAAATAGTGGCTTTGATTATTGATTTTGGCTTTACTTACACAGGACCTGTGGTTGCTGCGAGACATAGATGTGAGACCCAAAATTTACAGCGCTATTACTCAATAGTTGTTCTTTTAAAATCATTGCTTTTTATAATTGCATTAACATGTGTATTTTTATTGTGCAGATTAAATATAGTCCACTTGTCATTTTTTGGGTTTTTGTCAATTTTTCTATGCACTATTGGTAATATA…	lcl|Egyetemi-2_merged.gam|PairedContig_57	1676	O
1x	O6	1382.0	9__wzy__wzy-O6__473 CP002185.1;O antigen polyermase;O6	wzy	Egyetemi-2_merged.gam	775	O6-5-wzy-origin	98.839	58.0	1344	O6-5-wzy-origin	0.5732662000000001	775	1	False	TTCTTTTTTCCTTATATGTGCGTTTCATATACAGTTCAGAACAAATAAAAAATTTCTTTTTATTGCGATATGCATTGCTGCATTTAGCACCTTGAAGGGTAGTCGTAGTGAAGCTATAACGTTTCTTTTAACGGTTACATGTATATATTTTAATGAAGTAAAGACAAGAAACTTACGTCTGCTGATTACAATGATTTTTGTTTTTAGCGTCATTTTTGTGATTAGTGAATTTATCTCAATGTGGCGCACTGGAGGGAGTTTTTTTCAATTAATGCAGGGTAATAATCCTGTTATAAACTTTGTATACGGCATGGGAGTATCATATCTTTCCATTTATCAATCAGTAAAACTACAACTATTGTCAGGGGGATATAATGTTACCTATCTATTCAGCCAGTT…	lcl|Egyetemi-2_merged.gam|PairedContig_149	1	O
1x	O6	2283.0	from_ESC_IA2235AA_AS	wzx	Egyetemi-2_merged.gam	1239	O6-21-wzx	99.919	100.0	1239	O6-21-wzx	0.9991899999999999	438	-1	False	GTGCACAATTATTTAAGGCTTAAAGATAAAATAAAAAACGTATTTTTAGGGTTGTATATATTGCAGTTATTTAATTATATCGCGCCATTGGTAATTATCCCTATCCTGATAAAATATATTGGGTTGGGGGAATATGGGGAATTGGTCTATATTACATCTATTTATCAAATAGTGGCTTTGATTATTGATTTTGGCTTTACTTACACAGGACCTGTGGTTGCTGCGAGACATAGATGTGAGACCCAAAATTTACAGCGCTATTACTCAATAGTTGTTCTTTTAAAATCATTGCTTTTTATAATTGCATTAACATGTGTATTTTTATTGTGCAGATTAAATATAGTCCACTTGTCATTTTTTGGGTTTTTGTCAATTTTTCTATGCACTATTGGTAATATA…	lcl|Egyetemi-2_merged.gam|PairedContig_57	1676	O
1x	O6	1421.0	from_ESC_HA8236AA_AS	wzy	Egyetemi-2_merged.gam	775	O6-28-wzy	99.742	58.0	1344	O6-28-wzy	0.5785036	775	1	False	TTCTTTTTTCCTTATATGTGCGTTTCATATACAGTTCAGAACAAATAAAAAATTTCTTTTTATTGCGATATGCATTGCTGCATTTAGCACCTTGAAGGGTAGTCGTAGTGAAGCTATAACGTTTCTTTTAACGGTTACATGTATATATTTTAATGAAGTAAAGACAAGAAACTTACGTCTGCTGATTACAATGATTTTTGTTTTTAGCGTCATTTTTGTGATTAGTGAATTTATCTCAATGTGGCGCACTGGAGGGAGTTTTTTTCAATTAATGCAGGGTAATAATCCTGTTATAAACTTTGTATACGGCATGGGAGTATCATATCTTTCCATTTATCAATCAGTAAAACTACAACTATTGTCAGGGGGATATAATGTTACCTATCTATTCAGCCAGTT…	lcl|Egyetemi-2_merged.gam|PairedContig_149	1	O
1x	O6	2322.0	8__wzx__wzx-O6__272 AJ426045.2;O antigen flippase;O6	wzx	Egyetemi-2_merged.gam	1257	O6-1-wzx-origin	100.0	100.0	1257	O6-1-wzx-origin	1.0	438	-1	False	ATGAATAGGATACAACGTGTGCACAATTATTTAAGGCTTAAAGATAAAATAAAAAACGTATTTTTAGGGTTGTATATATTGCAGTTATTTAATTATATCGCGCCATTGGTAATTATCCCTATCCTGATAAAATATATTGGGTTGGGGGAATATGGGGAATTGGTCTATATTACATCTATTTATCAAATAGTGGCTTTGATTATTGATTTTGGCTTTACTTACACAGGACCTGTGGTTGCTGCGAGACATAGATGTGAGACCCAAAATTTACAGCGCTATTACTCAATAGTTGTTCTTTTAAAATCATTGCTTTTTATAATTGCATTAACATGTGTATTTTTATTGTGCAGATTAAATATAGTCCACTTGTCATTTTTTGGGTTTTTGTCAATTTTTCTA…	lcl|Egyetemi-2_merged.gam|PairedContig_57	1694	O
1x	O6	2156.0	from_ESC_HA8385AA_AS	wzx	Egyetemi-2_merged.gam	1239	O6-16-wzx	98.063	100.0	1239	O6-16-wzx	0.9806300000000001	438	-1	False	GTGCACAATTATTTAAGGCTTAAAGATAAAATAAAAAACGTATTTTTAGGGTTGTATATATTGCAGTTATTTAATTATATCGCGCCATTGGTAATTATCCCTATCCTGATAAAATATATTGGGTTGGGGGAATATGGGGAATTGGTCTATATTACATCTATTTATCAAATAGTGGCTTTGATTATTGATTTTGGCTTTACTTACACAGGACCTGTGGTTGCTGCGAGACATAGATGTGAGACCCAAAATTTACAGCGCTATTACTCAATAGTTGTTCTTTTAAAATCATTGCTTTTTATAATTGCATTAACATGTGTATTTTTATTGTGCAGATTAAATATAGTCCACTTGTCATTTTTTGGGTTTTTGTCAATTTTTCTATGCACTATTGGTAATATA…	lcl|Egyetemi-2_merged.gam|PairedContig_57	1676	O
1x	O6	2289.0	from_ESC_IA2238AA_AS	wzx	Egyetemi-2_merged.gam	1239	O6-19-wzx	100.0	100.0	1239	O6-19-wzx	1.0	438	-1	False	GTGCACAATTATTTAAGGCTTAAAGATAAAATAAAAAACGTATTTTTAGGGTTGTATATATTGCAGTTATTTAATTATATCGCGCCATTGGTAATTATCCCTATCCTGATAAAATATATTGGGTTGGGGGAATATGGGGAATTGGTCTATATTACATCTATTTATCAAATAGTGGCTTTGATTATTGATTTTGGCTTTACTTACACAGGACCTGTGGTTGCTGCGAGACATAGATGTGAGACCCAAAATTTACAGCGCTATTACTCAATAGTTGTTCTTTTAAAATCATTGCTTTTTATAATTGCATTAACATGTGTATTTTTATTGTGCAGATTAAATATAGTCCACTTGTCATTTTTTGGGTTTTTGTCAATTTTTCTATGCACTATTGGTAATATA…	lcl|Egyetemi-2_merged.gam|PairedContig_57	1676	O
1x	O6	2183.0	from_ESC_HA8799AA_AS	wzx	Egyetemi-2_merged.gam	1257	O6-14-wzx	98.011	100.0	1257	O6-14-wzx	0.98011	438	-1	False	ATGAATAGGATACAACGTGTGCACAATTATTTAAGGCTTAAAGATAAAATAAAAAACGTATTTTTAGGGTTGTATATATTGCAGTTATTTAATTATATCGCGCCATTGGTAATTATCCCTATCCTGATAAAATATATTGGGTTGGGGGAATATGGGGAATTGGTCTATATTACATCTATTTATCAAATAGTGGCTTTGATTATTGATTTTGGCTTTACTTACACAGGACCTGTGGTTGCTGCGAGACATAGATGTGAGACCCAAAATTTACAGCGCTATTACTCAATAGTTGTTCTTTTAAAATCATTGCTTTTTATAATTGCATTAACATGTGTATTTTTATTGTGCAGATTAAATATAGTCCACTTGTCATTTTTTGGGTTTTTGTCAATTTTTCTA…	lcl|Egyetemi-2_merged.gam|PairedContig_57	1694	O
1x	O6	1426.0	9__wzy__wzy-O6__474 AB811597.1;O antigen polyermase;O6	wzy	Egyetemi-2_merged.gam	775	O6-6-wzy-origin	99.871	58.0	1344	O6-6-wzy-origin	0.5792518	775	1	False	TTCTTTTTTCCTTATATGTGCGTTTCATATACAGTTCAGAACAAATAAAAAATTTCTTTTTATTGCGATATGCATTGCTGCATTTAGCACCTTGAAGGGTAGTCGTAGTGAAGCTATAACGTTTCTTTTAACGGTTACATGTATATATTTTAATGAAGTAAAGACAAGAAACTTACGTCTGCTGATTACAATGATTTTTGTTTTTAGCGTCATTTTTGTGATTAGTGAATTTATCTCAATGTGGCGCACTGGAGGGAGTTTTTTTCAATTAATGCAGGGTAATAATCCTGTTATAAACTTTGTATACGGCATGGGAGTATCATATCTTTCCATTTATCAATCAGTAAAACTACAACTATTGTCAGGGGGATATAATGTTACCTATCTATTCAGCCAGTT…	lcl|Egyetemi-2_merged.gam|PairedContig_149	1	O
1x	O6	2150.0	8__wzx__wzx-O6__273 CP002185.1;O antigen flippase;O6	wzx	Egyetemi-2_merged.gam	1239	O6-2-wzx-origin	97.982	100.0	1239	O6-2-wzx-origin	0.97982	438	-1	False	GTGCACAATTATTTAAGGCTTAAAGATAAAATAAAAAACGTATTTTTAGGGTTGTATATATTGCAGTTATTTAATTATATCGCGCCATTGGTAATTATCCCTATCCTGATAAAATATATTGGGTTGGGGGAATATGGGGAATTGGTCTATATTACATCTATTTATCAAATAGTGGCTTTGATTATTGATTTTGGCTTTACTTACACAGGACCTGTGGTTGCTGCGAGACATAGATGTGAGACCCAAAATTTACAGCGCTATTACTCAATAGTTGTTCTTTTAAAATCATTGCTTTTTATAATTGCATTAACATGTGTATTTTTATTGTGCAGATTAAATATAGTCCACTTGTCATTTTTTGGGTTTTTGTCAATTTTTCTATGCACTATTGGTAATATA…	lcl|Egyetemi-2_merged.gam|PairedContig_57	1676	O
1x	O6	1426.0	9__wzy__wzy-O6__472 AJ426045.2;O antigen polyermase;O6	wzy	Egyetemi-2_merged.gam	775	O6-4-wzy-origin	99.871	58.0	1344	O6-4-wzy-origin	0.5792518	775	1	False	TTCTTTTTTCCTTATATGTGCGTTTCATATACAGTTCAGAACAAATAAAAAATTTCTTTTTATTGCGATATGCATTGCTGCATTTAGCACCTTGAAGGGTAGTCGTAGTGAAGCTATAACGTTTCTTTTAACGGTTACATGTATATATTTTAATGAAGTAAAGACAAGAAACTTACGTCTGCTGATTACAATGATTTTTGTTTTTAGCGTCATTTTTGTGATTAGTGAATTTATCTCAATGTGGCGCACTGGAGGGAGTTTTTTTCAATTAATGCAGGGTAATAATCCTGTTATAAACTTTGTATACGGCATGGGAGTATCATATCTTTCCATTTATCAATCAGTAAAACTACAACTATTGTCAGGGGGATATAATGTTACCTATCTATTCAGCCAGTT…	lcl|Egyetemi-2_merged.gam|PairedContig_149	1	O
1x	O6	2150.0	from_ESC_HA8799AA_AS	wzx	Egyetemi-2_merged.gam	1239	O6-17-wzx	97.982	100.0	1239	O6-17-wzx	0.97982	438	-1	False	GTGCACAATTATTTAAGGCTTAAAGATAAAATAAAAAACGTATTTTTAGGGTTGTATATATTGCAGTTATTTAATTATATCGCGCCATTGGTAATTATCCCTATCCTGATAAAATATATTGGGTTGGGGGAATATGGGGAATTGGTCTATATTACATCTATTTATCAAATAGTGGCTTTGATTATTGATTTTGGCTTTACTTACACAGGACCTGTGGTTGCTGCGAGACATAGATGTGAGACCCAAAATTTACAGCGCTATTACTCAATAGTTGTTCTTTTAAAATCATTGCTTTTTATAATTGCATTAACATGTGTATTTTTATTGTGCAGATTAAATATAGTCCACTTGTCATTTTTTGGGTTTTTGTCAATTTTTCTATGCACTATTGGTAATATA…	lcl|Egyetemi-2_merged.gam|PairedContig_57	1676	O
1x	O6	1426.0	from_ESC_GA8803AA_AS	wzy	Egyetemi-2_merged.gam	775	O6-26-wzy	99.871	58.0	1344	O6-26-wzy	0.5792518	775	1	False	TTCTTTTTTCCTTATATGTGCGTTTCATATACAGTTCAGAACAAATAAAAAATTTCTTTTTATTGCGATATGCATTGCTGCATTTAGCACCTTGAAGGGTAGTCGTAGTGAAGCTATAACGTTTCTTTTAACGGTTACATGTATATATTTTAATGAAGTAAAGACAAGAAACTTACGTCTGCTGATTACAATGATTTTTGTTTTTAGCGTCATTTTTGTGATTAGTGAATTTATCTCAATGTGGCGCACTGGAGGGAGTTTTTTTCAATTAATGCAGGGTAATAATCCTGTTATAAACTTTGTATACGGCATGGGAGTATCATATCTTTCCATTTATCAATCAGTAAAACTACAACTATTGTCAGGGGGATATAATGTTACCTATCTATTCAGCCAGTT…	lcl|Egyetemi-2_merged.gam|PairedContig_149	1	O
1x	O6	1382.0	from_ESC_IA0006AA_AS	wzy	Egyetemi-2_merged.gam	775	O6-30-wzy	98.839	58.0	1344	O6-30-wzy	0.5732662000000001	775	1	False	TTCTTTTTTCCTTATATGTGCGTTTCATATACAGTTCAGAACAAATAAAAAATTTCTTTTTATTGCGATATGCATTGCTGCATTTAGCACCTTGAAGGGTAGTCGTAGTGAAGCTATAACGTTTCTTTTAACGGTTACATGTATATATTTTAATGAAGTAAAGACAAGAAACTTACGTCTGCTGATTACAATGATTTTTGTTTTTAGCGTCATTTTTGTGATTAGTGAATTTATCTCAATGTGGCGCACTGGAGGGAGTTTTTTTCAATTAATGCAGGGTAATAATCCTGTTATAAACTTTGTATACGGCATGGGAGTATCATATCTTTCCATTTATCAATCAGTAAAACTACAACTATTGTCAGGGGGATATAATGTTACCTATCTATTCAGCCAGTT…	lcl|Egyetemi-2_merged.gam|PairedContig_149	1	O
1x	O6	2316.0	from_ESC_HA8378AA_AS	wzx	Egyetemi-2_merged.gam	1257	O6-11-wzx	99.92	100.0	1257	O6-11-wzx	0.9992	438	-1	False	ATGAATAGGATACAACGTGTGCACAATTATTTAAGGCTTAAAGATAAAATAAAAAACGTATTTTTAGGGTTGTATATATTGCAGTTATTTAATTATATCGCGCCATTGGTAATTATCCCTATCCTGATAAAATATATTGGGTTGGGGGAATATGGGGAATTGGTCTATATTACATCTATTTATCAAATAGTGGCTTTGATTATTGATTTTGGCTTTACTTACACAGGACCTGTGGTTGCTGCGAGACATAGATGTGAGACCCAAAATTTACAGCGCTATTACTCAATAGTTGTTCTTTTAAAATCATTGCTTTTTATAATTGCATTAACATGTGTATTTTTATTGTGCAGATTAAATATAGTCCACTTGTCATTTTTTGGGTTTTTGTCAATTTTTCTA…	lcl|Egyetemi-2_merged.gam|PairedContig_57	1694	O
1x	O6	2283.0	from_ESC_HA8490AA_AS	wzx	Egyetemi-2_merged.gam	1239	O6-20-wzx	99.919	100.0	1239	O6-20-wzx	0.9991899999999999	438	-1	False	GTGCACAATTATTTAAGGCTTAAAGATAAAATAAAAAACGTATTTTTAGGGTTGTATATATTGCAGTTATTTAATTATATCGCGCCATTGGTAATTATCCCTATCCTGATAAAATATATTGGGTTGGGGGAATATGGGGAATTGGTCTATATTACATCTATTTATCAAATAGTGGCTTTGATTATTGATTTTGGCTTTACTTACACAGGACCTGTGGTTGCTGCGAGACATAGATGTGAGACCCAAAATTTACAGCGCTATTACTCAATAGTTGTTCTTTTAAAATCATTGCTTTTTATAATTGCATTAACATGTGTATTTTTATTGTGCAGATTAAATATAGTCCACTTGTCATTTTTTGGGTTTTTGTCAATTTTTCTATGCACTATTGGTAATATA…	lcl|Egyetemi-2_merged.gam|PairedContig_57	1676	O
1x	H1	3236.0	from_ESC_BA4596AA_AS	fliC	Egyetemi-2_merged.gam	1788	H1-9-fliC	99.329	100.0	1788	H1-9-fliC	0.99329	8976	1	False	ATGGCACAAGTCATTAATACCAACAGCCTCTCGCTGATCACTCAAAATAATATCAACAAGAACCAGTCTGCGCTGTCGAGTTCTATCGAGCGTCTGTCTTCTGGCTTGCGTATTAACAGCGCGAAGGATGACGCCGCGGGTCAGGCGATTGCTAACCGTTTTACTTCTAACATTAAAGGCCTGACTCAGGCTGCACGTAACGCCAACGACGGTATTTCTGTTGCACAGACCACTGAAGGCGCGCTGTCCGAAATCAACAACAACTTACAGCGTATCCGTGAGCTGACGGTTCAGGCTTCTACCGGGACTAACTCTGATTCGGATCTGGACTCCATTCAGGACGAAATCAAATCCCGTCTCGACGAAATTGACCGCGTATCCGGTCAGACCCAGTTCAAC…	lcl|Egyetemi-2_merged.gam|PairedContig_0	7189	H
1x	H1	3297.0	from_ESC_HA8537AA_AS	fliC	Egyetemi-2_merged.gam	1788	H1-4-fliC	99.944	100.0	1788	H1-4-fliC	0.99944	8976	1	False	ATGGCACAAGTCATTAATACCAACAGCCTCTCGCTGATCACTCAAAATAATATCAACAAGAACCAGTCTGCGCTGTCGAGTTCTATCGAGCGTCTGTCTTCTGGCTTGCGTATTAACAGCGCGAAGGATGACGCCGCGGGTCAGGCGATTGCTAACCGTTTTACTTCTAACATTAAAGGCCTGACTCAGGCTGCACGTAACGCCAACGACGGTATTTCTGTTGCACAGACCACTGAAGGCGCGCTGTCCGAAATCAACAACAACTTACAGCGTATCCGTGAGCTGACGGTTCAGGCTTCTACCGGGACTAACTCTGATTCGGATCTGGACTCCATTCAGGACGAAATCAAATCCCGTCTCGACGAAATTGACCGCGTATCCGGTCAGACCCAGTTCAAC…	lcl|Egyetemi-2_merged.gam|PairedContig_0	7189	H
1x	H12	3070.0	from_ESC_GA9370AA_AS	fliC	Egyetemi-2_merged.gam	1788	H12-8-fliC	97.651	100.0	1788	H12-8-fliC	0.97651	8976	1	False	ATGGCACAAGTCATTAATACCAACAGCCTCTCGCTGATCACTCAAAATAATATCAACAAGAACCAGTCTGCGCTGTCGAGTTCTATCGAGCGTCTGTCTTCTGGCTTGCGTATTAACAGCGCGAAGGATGACGCCGCGGGTCAGGCGATTGCTAACCGTTTTACTTCTAACATTAAAGGCCTGACTCAGGCTGCACGTAACGCCAACGACGGTATTTCTGTTGCACAGACCACTGAAGGCGCGCTGTCCGAAATCAACAACAACTTACAGCGTATCCGTGAGCTGACGGTTCAGGCTTCTACCGGGACTAACTCTGATTCGGATCTGGACTCCATTCAGGACGAAATCAAATCCCGTCTCGACGAAATTGACCGCGTATCCGGTCAGACCCAGTTCAAC…	lcl|Egyetemi-2_merged.gam|PairedContig_0	7189	H
1x	H12	3075.0	fliC_83_AIFX01000055_H12	fliC	Egyetemi-2_merged.gam	1788	H12-4-fliC-origin	97.707	100.0	1788	H12-4-fliC-origin	0.9770699999999999	8976	1	False	ATGGCACAAGTCATTAATACCAACAGCCTCTCGCTGATCACTCAAAATAATATCAACAAGAACCAGTCTGCGCTGTCGAGTTCTATCGAGCGTCTGTCTTCTGGCTTGCGTATTAACAGCGCGAAGGATGACGCCGCGGGTCAGGCGATTGCTAACCGTTTTACTTCTAACATTAAAGGCCTGACTCAGGCTGCACGTAACGCCAACGACGGTATTTCTGTTGCACAGACCACTGAAGGCGCGCTGTCCGAAATCAACAACAACTTACAGCGTATCCGTGAGCTGACGGTTCAGGCTTCTACCGGGACTAACTCTGATTCGGATCTGGACTCCATTCAGGACGAAATCAAATCCCGTCTCGACGAAATTGACCGCGTATCCGGTCAGACCCAGTTCAAC…	lcl|Egyetemi-2_merged.gam|PairedContig_0	7189	H
1x	H1	3136.0	from_ESC_IA2263AA_AS	fliC	Egyetemi-2_merged.gam	1788	H1-11-fliC	98.322	100.0	1788	H1-11-fliC	0.9832200000000001	8976	1	False	ATGGCACAAGTCATTAATACCAACAGCCTCTCGCTGATCACTCAAAATAATATCAACAAGAACCAGTCTGCGCTGTCGAGTTCTATCGAGCGTCTGTCTTCTGGCTTGCGTATTAACAGCGCGAAGGATGACGCCGCGGGTCAGGCGATTGCTAACCGTTTTACTTCTAACATTAAAGGCCTGACTCAGGCTGCACGTAACGCCAACGACGGTATTTCTGTTGCACAGACCACTGAAGGCGCGCTGTCCGAAATCAACAACAACTTACAGCGTATCCGTGAGCTGACGGTTCAGGCTTCTACCGGGACTAACTCTGATTCGGATCTGGACTCCATTCAGGACGAAATCAAATCCCGTCTCGACGAAATTGACCGCGTATCCGGTCAGACCCAGTTCAAC…	lcl|Egyetemi-2_merged.gam|PairedContig_0	7189	H
1x	H1	3291.0	from_ESC_GA9155AA_AS	fliC	Egyetemi-2_merged.gam	1788	H1-8-fliC	99.888	100.0	1788	H1-8-fliC	0.9988800000000001	8976	1	False	ATGGCACAAGTCATTAATACCAACAGCCTCTCGCTGATCACTCAAAATAATATCAACAAGAACCAGTCTGCGCTGTCGAGTTCTATCGAGCGTCTGTCTTCTGGCTTGCGTATTAACAGCGCGAAGGATGACGCCGCGGGTCAGGCGATTGCTAACCGTTTTACTTCTAACATTAAAGGCCTGACTCAGGCTGCACGTAACGCCAACGACGGTATTTCTGTTGCACAGACCACTGAAGGCGCGCTGTCCGAAATCAACAACAACTTACAGCGTATCCGTGAGCTGACGGTTCAGGCTTCTACCGGGACTAACTCTGATTCGGATCTGGACTCCATTCAGGACGAAATCAAATCCCGTCTCGACGAAATTGACCGCGTATCCGGTCAGACCCAGTTCAAC…	lcl|Egyetemi-2_merged.gam|PairedContig_0	7189	H
1x	H12	3037.0	from_ESC_HA8169AA_AS	fliC	Egyetemi-2_merged.gam	1788	H12-10-fliC	97.315	100.0	1788	H12-10-fliC	0.97315	8976	1	False	ATGGCACAAGTCATTAATACCAACAGCCTCTCGCTGATCACTCAAAATAATATCAACAAGAACCAGTCTGCGCTGTCGAGTTCTATCGAGCGTCTGTCTTCTGGCTTGCGTATTAACAGCGCGAAGGATGACGCCGCGGGTCAGGCGATTGCTAACCGTTTTACTTCTAACATTAAAGGCCTGACTCAGGCTGCACGTAACGCCAACGACGGTATTTCTGTTGCACAGACCACTGAAGGCGCGCTGTCCGAAATCAACAACAACTTACAGCGTATCCGTGAGCTGACGGTTCAGGCTTCTACCGGGACTAACTCTGATTCGGATCTGGACTCCATTCAGGACGAAATCAAATCCCGTCTCGACGAAATTGACCGCGTATCCGGTCAGACCCAGTTCAAC…	lcl|Egyetemi-2_merged.gam|PairedContig_0	7189	H
1x	H1	3297.0	from_ESC_IA2245AA_AS	fliC	Egyetemi-2_merged.gam	1788	H1-3-fliC	99.944	100.0	1788	H1-3-fliC	0.99944	8976	1	False	ATGGCACAAGTCATTAATACCAACAGCCTCTCGCTGATCACTCAAAATAATATCAACAAGAACCAGTCTGCGCTGTCGAGTTCTATCGAGCGTCTGTCTTCTGGCTTGCGTATTAACAGCGCGAAGGATGACGCCGCGGGTCAGGCGATTGCTAACCGTTTTACTTCTAACATTAAAGGCCTGACTCAGGCTGCACGTAACGCCAACGACGGTATTTCTGTTGCACAGACCACTGAAGGCGCGCTGTCCGAAATCAACAACAACTTACAGCGTATCCGTGAGCTGACGGTTCAGGCTTCTACCGGGACTAACTCTGATTCGGATCTGGACTCCATTCAGGACGAAATCAAATCCCGTCTCGACGAAATTGACCGCGTATCCGGTCAGACCCAGTTCAAC…	lcl|Egyetemi-2_merged.gam|PairedContig_0	7189	H
1x	H12	3070.0	from_ESC_IA0652AA_AS	fliC	Egyetemi-2_merged.gam	1788	H12-6-fliC	97.651	100.0	1788	H12-6-fliC	0.97651	8976	1	False	ATGGCACAAGTCATTAATACCAACAGCCTCTCGCTGATCACTCAAAATAATATCAACAAGAACCAGTCTGCGCTGTCGAGTTCTATCGAGCGTCTGTCTTCTGGCTTGCGTATTAACAGCGCGAAGGATGACGCCGCGGGTCAGGCGATTGCTAACCGTTTTACTTCTAACATTAAAGGCCTGACTCAGGCTGCACGTAACGCCAACGACGGTATTTCTGTTGCACAGACCACTGAAGGCGCGCTGTCCGAAATCAACAACAACTTACAGCGTATCCGTGAGCTGACGGTTCAGGCTTCTACCGGGACTAACTCTGATTCGGATCTGGACTCCATTCAGGACGAAATCAAATCCCGTCTCGACGAAATTGACCGCGTATCCGGTCAGACCCAGTTCAAC…	lcl|Egyetemi-2_merged.gam|PairedContig_0	7189	H
1x	H1	3286.0	1__fliC__fliC-H1__2 L07387.1;flagellin;H1	fliC	Egyetemi-2_merged.gam	1788	H1-2-fliC-origin	99.832	100.0	1788	H1-2-fliC-origin	0.9983199999999999	8976	1	False	ATGGCACAAGTCATTAATACCAACAGCCTCTCGCTGATCACTCAAAATAATATCAACAAGAACCAGTCTGCGCTGTCGAGTTCTATCGAGCGTCTGTCTTCTGGCTTGCGTATTAACAGCGCGAAGGATGACGCCGCGGGTCAGGCGATTGCTAACCGTTTTACTTCTAACATTAAAGGCCTGACTCAGGCTGCACGTAACGCCAACGACGGTATTTCTGTTGCACAGACCACTGAAGGCGCGCTGTCCGAAATCAACAACAACTTACAGCGTATCCGTGAGCTGACGGTTCAGGCTTCTACCGGGACTAACTCTGATTCGGATCTGGACTCCATTCAGGACGAAATCAAATCCCGTCTCGACGAAATTGACCGCGTATCCGGTCAGACCCAGTTCAAC…	lcl|Egyetemi-2_merged.gam|PairedContig_0	7189	H
1x	H1	3297.0	from_ESC_IA2248AA_AS	fliC	Egyetemi-2_merged.gam	1788	H1-6-fliC	99.944	100.0	1788	H1-6-fliC	0.99944	8976	1	False	ATGGCACAAGTCATTAATACCAACAGCCTCTCGCTGATCACTCAAAATAATATCAACAAGAACCAGTCTGCGCTGTCGAGTTCTATCGAGCGTCTGTCTTCTGGCTTGCGTATTAACAGCGCGAAGGATGACGCCGCGGGTCAGGCGATTGCTAACCGTTTTACTTCTAACATTAAAGGCCTGACTCAGGCTGCACGTAACGCCAACGACGGTATTTCTGTTGCACAGACCACTGAAGGCGCGCTGTCCGAAATCAACAACAACTTACAGCGTATCCGTGAGCTGACGGTTCAGGCTTCTACCGGGACTAACTCTGATTCGGATCTGGACTCCATTCAGGACGAAATCAAATCCCGTCTCGACGAAATTGACCGCGTATCCGGTCAGACCCAGTTCAAC…	lcl|Egyetemi-2_merged.gam|PairedContig_0	7189	H
1x	H12	3075.0	1__fliC__fliC-H12__8 AY337471.1;flagellin;H12	fliC	Egyetemi-2_merged.gam	1788	H12-1-fliC-origin	97.707	100.0	1788	H12-1-fliC-origin	0.9770699999999999	8976	1	False	ATGGCACAAGTCATTAATACCAACAGCCTCTCGCTGATCACTCAAAATAATATCAACAAGAACCAGTCTGCGCTGTCGAGTTCTATCGAGCGTCTGTCTTCTGGCTTGCGTATTAACAGCGCGAAGGATGACGCCGCGGGTCAGGCGATTGCTAACCGTTTTACTTCTAACATTAAAGGCCTGACTCAGGCTGCACGTAACGCCAACGACGGTATTTCTGTTGCACAGACCACTGAAGGCGCGCTGTCCGAAATCAACAACAACTTACAGCGTATCCGTGAGCTGACGGTTCAGGCTTCTACCGGGACTAACTCTGATTCGGATCTGGACTCCATTCAGGACGAAATCAAATCCCGTCTCGACGAAATTGACCGCGTATCCGGTCAGACCCAGTTCAAC…	lcl|Egyetemi-2_merged.gam|PairedContig_0	7189	H
1x	H12	3062.0	1__fliC__fliC-H12__9 AY337474.1;flagellin;H12	fliC	Egyetemi-2_merged.gam	1787	H12-2-fliC-origin	97.594	99.0	1788	H12-2-fliC-origin	0.9661805999999998	8975	1	False	ATGGCACAAGTCATTAATACCAACAGCCTCTCGCTGATCACTCAAAATAATATCAACAAGAACCAGTCTGCGCTGTCGAGTTCTATCGAGCGTCTGTCTTCTGGCTTGCGTATTAACAGCGCGAAGGATGACGCCGCGGGTCAGGCGATTGCTAACCGTTTTACTTCTAACATTAAAGGCCTGACTCAGGCTGCACGTAACGCCAACGACGGTATTTCTGTTGCACAGACCACTGAAGGCGCGCTGTCCGAAATCAACAACAACTTACAGCGTATCCGTGAGCTGACGGTTCAGGCTTCTACCGGGACTAACTCTGATTCGGATCTGGACTCCATTCAGGACGAAATCAAATCCCGTCTCGACGAAATTGACCGCGTATCCGGTCAGACCCAGTTCAAC…	lcl|Egyetemi-2_merged.gam|PairedContig_0	7189	H
1x	H12	3031.0	from_ESC_LA5721AA_AS	fliC	Egyetemi-2_merged.gam	1788	H12-11-fliC	97.26	100.0	1788	H12-11-fliC	0.9726	8976	1	False	ATGGCACAAGTCATTAATACCAACAGCCTCTCGCTGATCACTCAAAATAATATCAACAAGAACCAGTCTGCGCTGTCGAGTTCTATCGAGCGTCTGTCTTCTGGCTTGCGTATTAACAGCGCGAAGGATGACGCCGCGGGTCAGGCGATTGCTAACCGTTTTACTTCTAACATTAAAGGCCTGACTCAGGCTGCACGTAACGCCAACGACGGTATTTCTGTTGCACAGACCACTGAAGGCGCGCTGTCCGAAATCAACAACAACTTACAGCGTATCCGTGAGCTGACGGTTCAGGCTTCTACCGGGACTAACTCTGATTCGGATCTGGACTCCATTCAGGACGAAATCAAATCCCGTCTCGACGAAATTGACCGCGTATCCGGTCAGACCCAGTTCAAC…	lcl|Egyetemi-2_merged.gam|PairedContig_0	7189	H
1x	H12	3059.0	1__fliC__fliC-H12__10 AY249997.1;flagellin;H12	fliC	Egyetemi-2_merged.gam	1788	H12-3-fliC-origin	97.539	100.0	1788	H12-3-fliC-origin	0.97539	8976	1	False	ATGGCACAAGTCATTAATACCAACAGCCTCTCGCTGATCACTCAAAATAATATCAACAAGAACCAGTCTGCGCTGTCGAGTTCTATCGAGCGTCTGTCTTCTGGCTTGCGTATTAACAGCGCGAAGGATGACGCCGCGGGTCAGGCGATTGCTAACCGTTTTACTTCTAACATTAAAGGCCTGACTCAGGCTGCACGTAACGCCAACGACGGTATTTCTGTTGCACAGACCACTGAAGGCGCGCTGTCCGAAATCAACAACAACTTACAGCGTATCCGTGAGCTGACGGTTCAGGCTTCTACCGGGACTAACTCTGATTCGGATCTGGACTCCATTCAGGACGAAATCAAATCCCGTCTCGACGAAATTGACCGCGTATCCGGTCAGACCCAGTTCAAC…	lcl|Egyetemi-2_merged.gam|PairedContig_0	7189	H
1x	H1	3053.0	from_ESC_HA7415AA_AS	fliC	Egyetemi-2_merged.gam	1788	H1-12-fliC	97.483	100.0	1788	H1-12-fliC	0.9748300000000001	8976	1	False	ATGGCACAAGTCATTAATACCAACAGCCTCTCGCTGATCACTCAAAATAATATCAACAAGAACCAGTCTGCGCTGTCGAGTTCTATCGAGCGTCTGTCTTCTGGCTTGCGTATTAACAGCGCGAAGGATGACGCCGCGGGTCAGGCGATTGCTAACCGTTTTACTTCTAACATTAAAGGCCTGACTCAGGCTGCACGTAACGCCAACGACGGTATTTCTGTTGCACAGACCACTGAAGGCGCGCTGTCCGAAATCAACAACAACTTACAGCGTATCCGTGAGCTGACGGTTCAGGCTTCTACCGGGACTAACTCTGATTCGGATCTGGACTCCATTCAGGACGAAATCAAATCCCGTCTCGACGAAATTGACCGCGTATCCGGTCAGACCCAGTTCAAC…	lcl|Egyetemi-2_merged.gam|PairedContig_0	7189	H
1x	H1	3297.0	from_ESC_IA0005AA_AS	fliC	Egyetemi-2_merged.gam	1788	H1-5-fliC	99.944	100.0	1788	H1-5-fliC	0.99944	8976	1	False	ATGGCACAAGTCATTAATACCAACAGCCTCTCGCTGATCACTCAAAATAATATCAACAAGAACCAGTCTGCGCTGTCGAGTTCTATCGAGCGTCTGTCTTCTGGCTTGCGTATTAACAGCGCGAAGGATGACGCCGCGGGTCAGGCGATTGCTAACCGTTTTACTTCTAACATTAAAGGCCTGACTCAGGCTGCACGTAACGCCAACGACGGTATTTCTGTTGCACAGACCACTGAAGGCGCGCTGTCCGAAATCAACAACAACTTACAGCGTATCCGTGAGCTGACGGTTCAGGCTTCTACCGGGACTAACTCTGATTCGGATCTGGACTCCATTCAGGACGAAATCAAATCCCGTCTCGACGAAATTGACCGCGTATCCGGTCAGACCCAGTTCAAC…	lcl|Egyetemi-2_merged.gam|PairedContig_0	7189	H
1x	H12	3070.0	from_ESC_GA6832AA_AS	fliC	Egyetemi-2_merged.gam	1788	H12-7-fliC	97.651	100.0	1788	H12-7-fliC	0.97651	8976	1	False	ATGGCACAAGTCATTAATACCAACAGCCTCTCGCTGATCACTCAAAATAATATCAACAAGAACCAGTCTGCGCTGTCGAGTTCTATCGAGCGTCTGTCTTCTGGCTTGCGTATTAACAGCGCGAAGGATGACGCCGCGGGTCAGGCGATTGCTAACCGTTTTACTTCTAACATTAAAGGCCTGACTCAGGCTGCACGTAACGCCAACGACGGTATTTCTGTTGCACAGACCACTGAAGGCGCGCTGTCCGAAATCAACAACAACTTACAGCGTATCCGTGAGCTGACGGTTCAGGCTTCTACCGGGACTAACTCTGATTCGGATCTGGACTCCATTCAGGACGAAATCAAATCCCGTCTCGACGAAATTGACCGCGTATCCGGTCAGACCCAGTTCAAC…	lcl|Egyetemi-2_merged.gam|PairedContig_0	7189	H
1x	H1	3297.0	from_ESC_GA8790AA_AS	fliC	Egyetemi-2_merged.gam	1788	H1-7-fliC	99.944	100.0	1788	H1-7-fliC	0.99944	8976	1	False	ATGGCACAAGTCATTAATACCAACAGCCTCTCGCTGATCACTCAAAATAATATCAACAAGAACCAGTCTGCGCTGTCGAGTTCTATCGAGCGTCTGTCTTCTGGCTTGCGTATTAACAGCGCGAAGGATGACGCCGCGGGTCAGGCGATTGCTAACCGTTTTACTTCTAACATTAAAGGCCTGACTCAGGCTGCACGTAACGCCAACGACGGTATTTCTGTTGCACAGACCACTGAAGGCGCGCTGTCCGAAATCAACAACAACTTACAGCGTATCCGTGAGCTGACGGTTCAGGCTTCTACCGGGACTAACTCTGATTCGGATCTGGACTCCATTCAGGACGAAATCAAATCCCGTCTCGACGAAATTGACCGCGTATCCGGTCAGACCCAGTTCAAC…	lcl|Egyetemi-2_merged.gam|PairedContig_0	7189	H
1x	H1	3302.0	1__fliC__fliC-H1__1 AB028471.1;flagellin;H1	fliC	Egyetemi-2_merged.gam	1788	H1-1-fliC-origin	100.0	100.0	1788	H1-1-fliC-origin	1.0	8976	1	False	ATGGCACAAGTCATTAATACCAACAGCCTCTCGCTGATCACTCAAAATAATATCAACAAGAACCAGTCTGCGCTGTCGAGTTCTATCGAGCGTCTGTCTTCTGGCTTGCGTATTAACAGCGCGAAGGATGACGCCGCGGGTCAGGCGATTGCTAACCGTTTTACTTCTAACATTAAAGGCCTGACTCAGGCTGCACGTAACGCCAACGACGGTATTTCTGTTGCACAGACCACTGAAGGCGCGCTGTCCGAAATCAACAACAACTTACAGCGTATCCGTGAGCTGACGGTTCAGGCTTCTACCGGGACTAACTCTGATTCGGATCTGGACTCCATTCAGGACGAAATCAAATCCCGTCTCGACGAAATTGACCGCGTATCCGGTCAGACCCAGTTCAAC…	lcl|Egyetemi-2_merged.gam|PairedContig_0	7189	H
1x	H1	3136.0	from_ESC_IA0127AA_AS	fliC	Egyetemi-2_merged.gam	1788	H1-10-fliC	98.322	100.0	1788	H1-10-fliC	0.9832200000000001	8976	1	False	ATGGCACAAGTCATTAATACCAACAGCCTCTCGCTGATCACTCAAAATAATATCAACAAGAACCAGTCTGCGCTGTCGAGTTCTATCGAGCGTCTGTCTTCTGGCTTGCGTATTAACAGCGCGAAGGATGACGCCGCGGGTCAGGCGATTGCTAACCGTTTTACTTCTAACATTAAAGGCCTGACTCAGGCTGCACGTAACGCCAACGACGGTATTTCTGTTGCACAGACCACTGAAGGCGCGCTGTCCGAAATCAACAACAACTTACAGCGTATCCGTGAGCTGACGGTTCAGGCTTCTACCGGGACTAACTCTGATTCGGATCTGGACTCCATTCAGGACGAAATCAAATCCCGTCTCGACGAAATTGACCGCGTATCCGGTCAGACCCAGTTCAAC…	lcl|Egyetemi-2_merged.gam|PairedContig_0	7189	H
10x	O6	2316.0	from_ESC_IA2235AA_AS	wzx	Egyetemi-3_merged.gam	1257	O6-10-wzx	99.92	100.0	1257	O6-10-wzx	0.9992	10246	1	False	ATGAATAGGATACAACGTGTGCACAATTATTTAAGGCTTAAAGATAAAATAAAAAACGTATTTTTAGGGTTGTATATATTGCAGTTATTTAATTATATCGCGCCATTGGTAATTATCCCTATCCTGATAAAATATATTGGGTTGGGGGAATATGGGGAATTGGTCTATATTACATCTATTTATCAAATAGTGGCTTTGATTATTGATTTTGGCTTTACTTACACAGGACCTGTGGTTGCTGCGAGACATAGATGTGAGACCCAAAATTTACAGCGCTATTACTCAATAGTTGTTCTTTTAAAATCATTGCTTTTTATAATTGCATTAACATGTGTATTTTTATTGTGCAGATTAAATATAGTCCACTTGTCATTTTTTGGGTTTTTGTCAATTTTTCTA…	lcl|Egyetemi-3_merged.gam|PairedContig_71	8990	O
10x	O6	2311.0	from_ESC_GA9104AA_AS	wzx	Egyetemi-3_merged.gam	1257	O6-12-wzx	99.841	100.0	1257	O6-12-wzx	0.9984099999999999	10246	1	False	ATGAATAGGATACAACGTGTGCACAATTATTTAAGGCTTAAAGATAAAATAAAAAACGTATTTTTAGGGTTGTATATATTGCAGTTATTTAATTATATCGCGCCATTGGTAATTATCCCTATCCTGATAAAATATATTGGGTTGGGGGAATATGGGGAATTGGTCTATATTACATCTATTTATCAAATAGTGGCTTTGATTATTGATTTTGGCTTTACTTACACAGGACCTGTGGTTGCTGCGAGACATAGATGTGAGACCCAAAATTTACAGCGCTATTACTCAATAGTTGTTCTTTTAAAATCATTGCTTTTTATAATTGCATTAACATGTGTATTTTTATTGTGCAGATTAAATATAGTCCACTTGTCATTTTTTGGGTTTTTGTCAATTTTTCTA…	lcl|Egyetemi-3_merged.gam|PairedContig_71	8990	O
10x	O6	2278.0	from_ESC_GA9104AA_AS	wzx	Egyetemi-3_merged.gam	1239	O6-23-wzx	99.839	100.0	1239	O6-23-wzx	0.99839	10246	1	False	GTGCACAATTATTTAAGGCTTAAAGATAAAATAAAAAACGTATTTTTAGGGTTGTATATATTGCAGTTATTTAATTATATCGCGCCATTGGTAATTATCCCTATCCTGATAAAATATATTGGGTTGGGGGAATATGGGGAATTGGTCTATATTACATCTATTTATCAAATAGTGGCTTTGATTATTGATTTTGGCTTTACTTACACAGGACCTGTGGTTGCTGCGAGACATAGATGTGAGACCCAAAATTTACAGCGCTATTACTCAATAGTTGTTCTTTTAAAATCATTGCTTTTTATAATTGCATTAACATGTGTATTTTTATTGTGCAGATTAAATATAGTCCACTTGTCATTTTTTGGGTTTTTGTCAATTTTTCTATGCACTATTGGTAATATA…	lcl|Egyetemi-3_merged.gam|PairedContig_71	9008	O
10x	O6	2189.0	from_ESC_HA8385AA_AS	wzx	Egyetemi-3_merged.gam	1257	O6-13-wzx	98.091	100.0	1257	O6-13-wzx	0.9809099999999998	10246	1	False	ATGAATAGGATACAACGTGTGCACAATTATTTAAGGCTTAAAGATAAAATAAAAAACGTATTTTTAGGGTTGTATATATTGCAGTTATTTAATTATATCGCGCCATTGGTAATTATCCCTATCCTGATAAAATATATTGGGTTGGGGGAATATGGGGAATTGGTCTATATTACATCTATTTATCAAATAGTGGCTTTGATTATTGATTTTGGCTTTACTTACACAGGACCTGTGGTTGCTGCGAGACATAGATGTGAGACCCAAAATTTACAGCGCTATTACTCAATAGTTGTTCTTTTAAAATCATTGCTTTTTATAATTGCATTAACATGTGTATTTTTATTGTGCAGATTAAATATAGTCCACTTGTCATTTTTTGGGTTTTTGTCAATTTTTCTA…	lcl|Egyetemi-3_merged.gam|PairedContig_71	8990	O
10x	O6	2183.0	from_ESC_IA0140AA_AS	wzx	Egyetemi-3_merged.gam	1257	O6-15-wzx	98.011	100.0	1257	O6-15-wzx	0.98011	10246	1	False	ATGAATAGGATACAACGTGTGCACAATTATTTAAGGCTTAAAGATAAAATAAAAAACGTATTTTTAGGGTTGTATATATTGCAGTTATTTAATTATATCGCGCCATTGGTAATTATCCCTATCCTGATAAAATATATTGGGTTGGGGGAATATGGGGAATTGGTCTATATTACATCTATTTATCAAATAGTGGCTTTGATTATTGATTTTGGCTTTACTTACACAGGACCTGTGGTTGCTGCGAGACATAGATGTGAGACCCAAAATTTACAGCGCTATTACTCAATAGTTGTTCTTTTAAAATCATTGCTTTTTATAATTGCATTAACATGTGTATTTTTATTGTGCAGATTAAATATAGTCCACTTGTCATTTTTTGGGTTTTTGTCAATTTTTCTA…	lcl|Egyetemi-3_merged.gam|PairedContig_71	8990	O
10x	O6	2316.0	from_ESC_HA8490AA_AS	wzx	Egyetemi-3_merged.gam	1257	O6-9-wzx	99.92	100.0	1257	O6-9-wzx	0.9992	10246	1	False	ATGAATAGGATACAACGTGTGCACAATTATTTAAGGCTTAAAGATAAAATAAAAAACGTATTTTTAGGGTTGTATATATTGCAGTTATTTAATTATATCGCGCCATTGGTAATTATCCCTATCCTGATAAAATATATTGGGTTGGGGGAATATGGGGAATTGGTCTATATTACATCTATTTATCAAATAGTGGCTTTGATTATTGATTTTGGCTTTACTTACACAGGACCTGTGGTTGCTGCGAGACATAGATGTGAGACCCAAAATTTACAGCGCTATTACTCAATAGTTGTTCTTTTAAAATCATTGCTTTTTATAATTGCATTAACATGTGTATTTTTATTGTGCAGATTAAATATAGTCCACTTGTCATTTTTTGGGTTTTTGTCAATTTTTCTA…	lcl|Egyetemi-3_merged.gam|PairedContig_71	8990	O
10x	O6	2338.0	from_ESC_HA8370AA_AS	wzy	Egyetemi-3_merged.gam	1344	O6-31-wzy	98.065	100.0	1344	O6-31-wzy	0.98065	11589	1	False	ATGAAAGTGAAGGCGGTTCCTGCTATTACATTCTATTTAAGTTTAATGCTGACAATTTTAGTGTTACTGTTTGGTAATGAACCAAATAAATCACAATATATCCTTGTTATAGCAACGATAACAGTTTTTTATATCGCATATATCACTAATAAAATAACTTCTCCGGCCAGCCTTCTCGTTATATCATCTTTTGTGTTTTTAGGTTGTCGCCCTTTATTATCTTTGTTTGCAAACTATGATTATAGGATTGCCGATTGGTTTATTGAAGGATATATGGATGACGATGTGATTTTGGCTAACTATGCTATAACACTAATGTATTATGGTTATACATTGGGACTAATTCTATGCAAAAATACTGAAAAATTTTATCCGCATGGTCCTTATCCTGAAAAACAA…	lcl|Egyetemi-3_merged.gam|PairedContig_71	10246	O
10x	O6	2283.0	from_ESC_HA8378AA_AS	wzx	Egyetemi-3_merged.gam	1239	O6-22-wzx	99.919	100.0	1239	O6-22-wzx	0.9991899999999999	10246	1	False	GTGCACAATTATTTAAGGCTTAAAGATAAAATAAAAAACGTATTTTTAGGGTTGTATATATTGCAGTTATTTAATTATATCGCGCCATTGGTAATTATCCCTATCCTGATAAAATATATTGGGTTGGGGGAATATGGGGAATTGGTCTATATTACATCTATTTATCAAATAGTGGCTTTGATTATTGATTTTGGCTTTACTTACACAGGACCTGTGGTTGCTGCGAGACATAGATGTGAGACCCAAAATTTACAGCGCTATTACTCAATAGTTGTTCTTTTAAAATCATTGCTTTTTATAATTGCATTAACATGTGTATTTTTATTGTGCAGATTAAATATAGTCCACTTGTCATTTTTTGGGTTTTTGTCAATTTTTCTATGCACTATTGGTAATATA…	lcl|Egyetemi-3_merged.gam|PairedContig_71	9008	O
10x	O6	2483.0	wzy_166_AJ426423_O6	wzy	Egyetemi-3_merged.gam	1344	O6-7-wzy-origin	100.0	100.0	1344	O6-7-wzy-origin	1.0	11589	1	False	ATGAAAGTGAAGGCGGTTCCTGCTATTACATTCTATTTAAGTTTAATGCTGACAATTTTAGTGTTACTGTTTGGTAATGAACCAAATAAATCACAATATATCCTTGTTATAGCAACGATAACAGTTTTTTATATCGCATATATCACTAATAAAATAACTTCTCCGGCCAGCCTTCTCGTTATATCATCTTTTGTGTTTTTAGGTTGTCGCCCTTTATTATCTTTGTTTGCAAACTATGATTATAGGATTGCCGATTGGTTTATTGAAGGATATATGGATGACGATGTGATTTTGGCTAACTATGCTATAACACTAATGTATTATGGTTATACATTGGGACTAATTCTATGCAAAAATACTGAAAAATTTTATCCGCATGGTCCTTATCCTGAAAAACAA…	lcl|Egyetemi-3_merged.gam|PairedContig_71	10246	O
10x	O6	2338.0	from_ESC_GA6663AA_AS	wzy	Egyetemi-3_merged.gam	1344	O6-32-wzy	98.065	100.0	1344	O6-32-wzy	0.98065	11589	1	False	ATGAAAGTGAAGGCGGTTCCTGCTATTACATTCTATTTAAGTTTAATGCTGACAATTTTAGTGTTACTGTTTGGTAATGAACCAAATAAATCACAATATATCCTTGTTATAGCAACGATAACAGTTTTTTATATCGCATATATCACTAATAAAATAACTTCTCCGGCCAGCCTTCTCGTTATATCATCTTTTGTGTTTTTAGGTTGTCGCCCTTTATTATCTTTGTTTGCAAACTATGATTATAGGATTGCCGATTGGTTTATTGAAGGATATATGGATGACGATGTGATTTTGGCTAACTATGCTATAACACTAATGTATTATGGTTATACATTGGGACTAATTCTATGCAAAAATACTGAAAAATTTTATCCGCATGGTCCTTATCCTGAAAAACAA…	lcl|Egyetemi-3_merged.gam|PairedContig_71	10246	O
10x	O6	2316.0	8__wzx__wzx-O6__274 AB811597.1;O antigen flippase;O6	wzx	Egyetemi-3_merged.gam	1257	O6-3-wzx-origin	99.92	100.0	1257	O6-3-wzx-origin	0.9992	10246	1	False	ATGAATAGGATACAACGTGTGCACAATTATTTAAGGCTTAAAGATAAAATAAAAAACGTATTTTTAGGGTTGTATATATTGCAGTTATTTAATTATATCGCGCCATTGGTAATTATCCCTATCCTGATAAAATATATTGGGTTGGGGGAATATGGGGAATTGGTCTATATTACATCTATTTATCAAATAGTGGCTTTGATTATTGATTTTGGCTTTACTTACACAGGACCTGTGGTTGCTGCGAGACATAGATGTGAGACCCAAAATTTACAGCGCTATTACTCAATAGTTGTTCTTTTAAAATCATTGCTTTTTATAATTGCATTAACATGTGTATTTTTATTGTGCAGATTAAATATAGTCCACTTGTCATTTTTTGGGTTTTTGTCAATTTTTCTA…	lcl|Egyetemi-3_merged.gam|PairedContig_71	8990	O
10x	O6	2283.0	from_ESC_HA8236AA_AS	wzx	Egyetemi-3_merged.gam	1239	O6-18-wzx	99.919	100.0	1239	O6-18-wzx	0.9991899999999999	10246	1	False	GTGCACAATTATTTAAGGCTTAAAGATAAAATAAAAAACGTATTTTTAGGGTTGTATATATTGCAGTTATTTAATTATATCGCGCCATTGGTAATTATCCCTATCCTGATAAAATATATTGGGTTGGGGGAATATGGGGAATTGGTCTATATTACATCTATTTATCAAATAGTGGCTTTGATTATTGATTTTGGCTTTACTTACACAGGACCTGTGGTTGCTGCGAGACATAGATGTGAGACCCAAAATTTACAGCGCTATTACTCAATAGTTGTTCTTTTAAAATCATTGCTTTTTATAATTGCATTAACATGTGTATTTTTATTGTGCAGATTAAATATAGTCCACTTGTCATTTTTTGGGTTTTTGTCAATTTTTCTATGCACTATTGGTAATATA…	lcl|Egyetemi-3_merged.gam|PairedContig_71	9008	O
10x	O6	2344.0	9__wzy__wzy-O6__473 CP002185.1;O antigen polyermase;O6	wzy	Egyetemi-3_merged.gam	1344	O6-5-wzy-origin	98.14	100.0	1344	O6-5-wzy-origin	0.9814	11589	1	False	ATGAAAGTGAAGGCGGTTCCTGCTATTACATTCTATTTAAGTTTAATGCTGACAATTTTAGTGTTACTGTTTGGTAATGAACCAAATAAATCACAATATATCCTTGTTATAGCAACGATAACAGTTTTTTATATCGCATATATCACTAATAAAATAACTTCTCCGGCCAGCCTTCTCGTTATATCATCTTTTGTGTTTTTAGGTTGTCGCCCTTTATTATCTTTGTTTGCAAACTATGATTATAGGATTGCCGATTGGTTTATTGAAGGATATATGGATGACGATGTGATTTTGGCTAACTATGCTATAACACTAATGTATTATGGTTATACATTGGGACTAATTCTATGCAAAAATACTGAAAAATTTTATCCGCATGGTCCTTATCCTGAAAAACAA…	lcl|Egyetemi-3_merged.gam|PairedContig_71	10246	O
10x	O6	2283.0	from_ESC_IA2235AA_AS	wzx	Egyetemi-3_merged.gam	1239	O6-21-wzx	99.919	100.0	1239	O6-21-wzx	0.9991899999999999	10246	1	False	GTGCACAATTATTTAAGGCTTAAAGATAAAATAAAAAACGTATTTTTAGGGTTGTATATATTGCAGTTATTTAATTATATCGCGCCATTGGTAATTATCCCTATCCTGATAAAATATATTGGGTTGGGGGAATATGGGGAATTGGTCTATATTACATCTATTTATCAAATAGTGGCTTTGATTATTGATTTTGGCTTTACTTACACAGGACCTGTGGTTGCTGCGAGACATAGATGTGAGACCCAAAATTTACAGCGCTATTACTCAATAGTTGTTCTTTTAAAATCATTGCTTTTTATAATTGCATTAACATGTGTATTTTTATTGTGCAGATTAAATATAGTCCACTTGTCATTTTTTGGGTTTTTGTCAATTTTTCTATGCACTATTGGTAATATA…	lcl|Egyetemi-3_merged.gam|PairedContig_71	9008	O
10x	O6	2471.0	from_ESC_HA8236AA_AS	wzy	Egyetemi-3_merged.gam	1344	O6-28-wzy	99.851	100.0	1344	O6-28-wzy	0.99851	11589	1	False	ATGAAAGTGAAGGCGGTTCCTGCTATTACATTCTATTTAAGTTTAATGCTGACAATTTTAGTGTTACTGTTTGGTAATGAACCAAATAAATCACAATATATCCTTGTTATAGCAACGATAACAGTTTTTTATATCGCATATATCACTAATAAAATAACTTCTCCGGCCAGCCTTCTCGTTATATCATCTTTTGTGTTTTTAGGTTGTCGCCCTTTATTATCTTTGTTTGCAAACTATGATTATAGGATTGCCGATTGGTTTATTGAAGGATATATGGATGACGATGTGATTTTGGCTAACTATGCTATAACACTAATGTATTATGGTTATACATTGGGACTAATTCTATGCAAAAATACTGAAAAATTTTATCCGCATGGTCCTTATCCTGAAAAACAA…	lcl|Egyetemi-3_merged.gam|PairedContig_71	10246	O
10x	O6	2322.0	8__wzx__wzx-O6__272 AJ426045.2;O antigen flippase;O6	wzx	Egyetemi-3_merged.gam	1257	O6-1-wzx-origin	100.0	100.0	1257	O6-1-wzx-origin	1.0	10246	1	False	ATGAATAGGATACAACGTGTGCACAATTATTTAAGGCTTAAAGATAAAATAAAAAACGTATTTTTAGGGTTGTATATATTGCAGTTATTTAATTATATCGCGCCATTGGTAATTATCCCTATCCTGATAAAATATATTGGGTTGGGGGAATATGGGGAATTGGTCTATATTACATCTATTTATCAAATAGTGGCTTTGATTATTGATTTTGGCTTTACTTACACAGGACCTGTGGTTGCTGCGAGACATAGATGTGAGACCCAAAATTTACAGCGCTATTACTCAATAGTTGTTCTTTTAAAATCATTGCTTTTTATAATTGCATTAACATGTGTATTTTTATTGTGCAGATTAAATATAGTCCACTTGTCATTTTTTGGGTTTTTGTCAATTTTTCTA…	lcl|Egyetemi-3_merged.gam|PairedContig_71	8990	O
10x	O6	2156.0	from_ESC_HA8385AA_AS	wzx	Egyetemi-3_merged.gam	1239	O6-16-wzx	98.063	100.0	1239	O6-16-wzx	0.9806300000000001	10246	1	False	GTGCACAATTATTTAAGGCTTAAAGATAAAATAAAAAACGTATTTTTAGGGTTGTATATATTGCAGTTATTTAATTATATCGCGCCATTGGTAATTATCCCTATCCTGATAAAATATATTGGGTTGGGGGAATATGGGGAATTGGTCTATATTACATCTATTTATCAAATAGTGGCTTTGATTATTGATTTTGGCTTTACTTACACAGGACCTGTGGTTGCTGCGAGACATAGATGTGAGACCCAAAATTTACAGCGCTATTACTCAATAGTTGTTCTTTTAAAATCATTGCTTTTTATAATTGCATTAACATGTGTATTTTTATTGTGCAGATTAAATATAGTCCACTTGTCATTTTTTGGGTTTTTGTCAATTTTTCTATGCACTATTGGTAATATA…	lcl|Egyetemi-3_merged.gam|PairedContig_71	9008	O
10x	O6	2289.0	from_ESC_IA2238AA_AS	wzx	Egyetemi-3_merged.gam	1239	O6-19-wzx	100.0	100.0	1239	O6-19-wzx	1.0	10246	1	False	GTGCACAATTATTTAAGGCTTAAAGATAAAATAAAAAACGTATTTTTAGGGTTGTATATATTGCAGTTATTTAATTATATCGCGCCATTGGTAATTATCCCTATCCTGATAAAATATATTGGGTTGGGGGAATATGGGGAATTGGTCTATATTACATCTATTTATCAAATAGTGGCTTTGATTATTGATTTTGGCTTTACTTACACAGGACCTGTGGTTGCTGCGAGACATAGATGTGAGACCCAAAATTTACAGCGCTATTACTCAATAGTTGTTCTTTTAAAATCATTGCTTTTTATAATTGCATTAACATGTGTATTTTTATTGTGCAGATTAAATATAGTCCACTTGTCATTTTTTGGGTTTTTGTCAATTTTTCTATGCACTATTGGTAATATA…	lcl|Egyetemi-3_merged.gam|PairedContig_71	9008	O
10x	O6	2183.0	from_ESC_HA8799AA_AS	wzx	Egyetemi-3_merged.gam	1257	O6-14-wzx	98.011	100.0	1257	O6-14-wzx	0.98011	10246	1	False	ATGAATAGGATACAACGTGTGCACAATTATTTAAGGCTTAAAGATAAAATAAAAAACGTATTTTTAGGGTTGTATATATTGCAGTTATTTAATTATATCGCGCCATTGGTAATTATCCCTATCCTGATAAAATATATTGGGTTGGGGGAATATGGGGAATTGGTCTATATTACATCTATTTATCAAATAGTGGCTTTGATTATTGATTTTGGCTTTACTTACACAGGACCTGTGGTTGCTGCGAGACATAGATGTGAGACCCAAAATTTACAGCGCTATTACTCAATAGTTGTTCTTTTAAAATCATTGCTTTTTATAATTGCATTAACATGTGTATTTTTATTGTGCAGATTAAATATAGTCCACTTGTCATTTTTTGGGTTTTTGTCAATTTTTCTA…	lcl|Egyetemi-3_merged.gam|PairedContig_71	8990	O
10x	O6	2477.0	9__wzy__wzy-O6__474 AB811597.1;O antigen polyermase;O6	wzy	Egyetemi-3_merged.gam	1344	O6-6-wzy-origin	99.926	100.0	1344	O6-6-wzy-origin	0.99926	11589	1	False	ATGAAAGTGAAGGCGGTTCCTGCTATTACATTCTATTTAAGTTTAATGCTGACAATTTTAGTGTTACTGTTTGGTAATGAACCAAATAAATCACAATATATCCTTGTTATAGCAACGATAACAGTTTTTTATATCGCATATATCACTAATAAAATAACTTCTCCGGCCAGCCTTCTCGTTATATCATCTTTTGTGTTTTTAGGTTGTCGCCCTTTATTATCTTTGTTTGCAAACTATGATTATAGGATTGCCGATTGGTTTATTGAAGGATATATGGATGACGATGTGATTTTGGCTAACTATGCTATAACACTAATGTATTATGGTTATACATTGGGACTAATTCTATGCAAAAATACTGAAAAATTTTATCCGCATGGTCCTTATCCTGAAAAACAA…	lcl|Egyetemi-3_merged.gam|PairedContig_71	10246	O
10x	O6	2150.0	8__wzx__wzx-O6__273 CP002185.1;O antigen flippase;O6	wzx	Egyetemi-3_merged.gam	1239	O6-2-wzx-origin	97.982	100.0	1239	O6-2-wzx-origin	0.97982	10246	1	False	GTGCACAATTATTTAAGGCTTAAAGATAAAATAAAAAACGTATTTTTAGGGTTGTATATATTGCAGTTATTTAATTATATCGCGCCATTGGTAATTATCCCTATCCTGATAAAATATATTGGGTTGGGGGAATATGGGGAATTGGTCTATATTACATCTATTTATCAAATAGTGGCTTTGATTATTGATTTTGGCTTTACTTACACAGGACCTGTGGTTGCTGCGAGACATAGATGTGAGACCCAAAATTTACAGCGCTATTACTCAATAGTTGTTCTTTTAAAATCATTGCTTTTTATAATTGCATTAACATGTGTATTTTTATTGTGCAGATTAAATATAGTCCACTTGTCATTTTTTGGGTTTTTGTCAATTTTTCTATGCACTATTGGTAATATA…	lcl|Egyetemi-3_merged.gam|PairedContig_71	9008	O
10x	O6	2477.0	9__wzy__wzy-O6__472 AJ426045.2;O antigen polyermase;O6	wzy	Egyetemi-3_merged.gam	1344	O6-4-wzy-origin	99.926	100.0	1344	O6-4-wzy-origin	0.99926	11589	1	False	ATGAAAGTGAAGGCGGTTCCTGCTATTACATTCTATTTAAGTTTAATGCTGACAATTTTAGTGTTACTGTTTGGTAATGAACCAAATAAATCACAATATATCCTTGTTATAGCAACGATAACAGTTTTTTATATCGCATATATCACTAATAAAATAACTTCTCCGGCCAGCCTTCTCGTTATATCATCTTTTGTGTTTTTAGGTTGTCGCCCTTTATTATCTTTGTTTGCAAACTATGATTATAGGATTGCCGATTGGTTTATTGAAGGATATATGGATGACGATGTGATTTTGGCTAACTATGCTATAACACTAATGTATTATGGTTATACATTGGGACTAATTCTATGCAAAAATACTGAAAAATTTTATCCGCATGGTCCTTATCCTGAAAAACAA…	lcl|Egyetemi-3_merged.gam|PairedContig_71	10246	O
10x	O6	2150.0	from_ESC_HA8799AA_AS	wzx	Egyetemi-3_merged.gam	1239	O6-17-wzx	97.982	100.0	1239	O6-17-wzx	0.97982	10246	1	False	GTGCACAATTATTTAAGGCTTAAAGATAAAATAAAAAACGTATTTTTAGGGTTGTATATATTGCAGTTATTTAATTATATCGCGCCATTGGTAATTATCCCTATCCTGATAAAATATATTGGGTTGGGGGAATATGGGGAATTGGTCTATATTACATCTATTTATCAAATAGTGGCTTTGATTATTGATTTTGGCTTTACTTACACAGGACCTGTGGTTGCTGCGAGACATAGATGTGAGACCCAAAATTTACAGCGCTATTACTCAATAGTTGTTCTTTTAAAATCATTGCTTTTTATAATTGCATTAACATGTGTATTTTTATTGTGCAGATTAAATATAGTCCACTTGTCATTTTTTGGGTTTTTGTCAATTTTTCTATGCACTATTGGTAATATA…	lcl|Egyetemi-3_merged.gam|PairedContig_71	9008	O
10x	O6	2477.0	from_ESC_GA8803AA_AS	wzy	Egyetemi-3_merged.gam	1344	O6-26-wzy	99.926	100.0	1344	O6-26-wzy	0.99926	11589	1	False	ATGAAAGTGAAGGCGGTTCCTGCTATTACATTCTATTTAAGTTTAATGCTGACAATTTTAGTGTTACTGTTTGGTAATGAACCAAATAAATCACAATATATCCTTGTTATAGCAACGATAACAGTTTTTTATATCGCATATATCACTAATAAAATAACTTCTCCGGCCAGCCTTCTCGTTATATCATCTTTTGTGTTTTTAGGTTGTCGCCCTTTATTATCTTTGTTTGCAAACTATGATTATAGGATTGCCGATTGGTTTATTGAAGGATATATGGATGACGATGTGATTTTGGCTAACTATGCTATAACACTAATGTATTATGGTTATACATTGGGACTAATTCTATGCAAAAATACTGAAAAATTTTATCCGCATGGTCCTTATCCTGAAAAACAA…	lcl|Egyetemi-3_merged.gam|PairedContig_71	10246	O
10x	O6	2338.0	from_ESC_IA0006AA_AS	wzy	Egyetemi-3_merged.gam	1344	O6-30-wzy	98.065	100.0	1344	O6-30-wzy	0.98065	11589	1	False	ATGAAAGTGAAGGCGGTTCCTGCTATTACATTCTATTTAAGTTTAATGCTGACAATTTTAGTGTTACTGTTTGGTAATGAACCAAATAAATCACAATATATCCTTGTTATAGCAACGATAACAGTTTTTTATATCGCATATATCACTAATAAAATAACTTCTCCGGCCAGCCTTCTCGTTATATCATCTTTTGTGTTTTTAGGTTGTCGCCCTTTATTATCTTTGTTTGCAAACTATGATTATAGGATTGCCGATTGGTTTATTGAAGGATATATGGATGACGATGTGATTTTGGCTAACTATGCTATAACACTAATGTATTATGGTTATACATTGGGACTAATTCTATGCAAAAATACTGAAAAATTTTATCCGCATGGTCCTTATCCTGAAAAACAA…	lcl|Egyetemi-3_merged.gam|PairedContig_71	10246	O
10x	O6	2316.0	from_ESC_HA8378AA_AS	wzx	Egyetemi-3_merged.gam	1257	O6-11-wzx	99.92	100.0	1257	O6-11-wzx	0.9992	10246	1	False	ATGAATAGGATACAACGTGTGCACAATTATTTAAGGCTTAAAGATAAAATAAAAAACGTATTTTTAGGGTTGTATATATTGCAGTTATTTAATTATATCGCGCCATTGGTAATTATCCCTATCCTGATAAAATATATTGGGTTGGGGGAATATGGGGAATTGGTCTATATTACATCTATTTATCAAATAGTGGCTTTGATTATTGATTTTGGCTTTACTTACACAGGACCTGTGGTTGCTGCGAGACATAGATGTGAGACCCAAAATTTACAGCGCTATTACTCAATAGTTGTTCTTTTAAAATCATTGCTTTTTATAATTGCATTAACATGTGTATTTTTATTGTGCAGATTAAATATAGTCCACTTGTCATTTTTTGGGTTTTTGTCAATTTTTCTA…	lcl|Egyetemi-3_merged.gam|PairedContig_71	8990	O
10x	O6	2283.0	from_ESC_HA8490AA_AS	wzx	Egyetemi-3_merged.gam	1239	O6-20-wzx	99.919	100.0	1239	O6-20-wzx	0.9991899999999999	10246	1	False	GTGCACAATTATTTAAGGCTTAAAGATAAAATAAAAAACGTATTTTTAGGGTTGTATATATTGCAGTTATTTAATTATATCGCGCCATTGGTAATTATCCCTATCCTGATAAAATATATTGGGTTGGGGGAATATGGGGAATTGGTCTATATTACATCTATTTATCAAATAGTGGCTTTGATTATTGATTTTGGCTTTACTTACACAGGACCTGTGGTTGCTGCGAGACATAGATGTGAGACCCAAAATTTACAGCGCTATTACTCAATAGTTGTTCTTTTAAAATCATTGCTTTTTATAATTGCATTAACATGTGTATTTTTATTGTGCAGATTAAATATAGTCCACTTGTCATTTTTTGGGTTTTTGTCAATTTTTCTATGCACTATTGGTAATATA…	lcl|Egyetemi-3_merged.gam|PairedContig_71	9008	O
10x	H1	3236.0	from_ESC_BA4596AA_AS	fliC	Egyetemi-3_merged.gam	1788	H1-9-fliC	99.329	100.0	1788	H1-9-fliC	0.99329	339061	-1	False	ATGGCACAAGTCATTAATACCAACAGCCTCTCGCTGATCACTCAAAATAATATCAACAAGAACCAGTCTGCGCTGTCGAGTTCTATCGAGCGTCTGTCTTCTGGCTTGCGTATTAACAGCGCGAAGGATGACGCCGCGGGTCAGGCGATTGCTAACCGTTTTACTTCTAACATTAAAGGCCTGACTCAGGCTGCACGTAACGCCAACGACGGTATTTCTGTTGCACAGACCACTGAAGGCGCGCTGTCCGAAATCAACAACAACTTACAGCGTATCCGTGAGCTGACGGTTCAGGCTTCTACCGGGACTAACTCTGATTCGGATCTGGACTCCATTCAGGACGAAATCAAATCCCGTCTCGACGAAATTGACCGCGTATCCGGTCAGACCCAGTTCAAC…	lcl|Egyetemi-3_merged.gam|PairedContig_0	340848	H
10x	H1	3297.0	from_ESC_HA8537AA_AS	fliC	Egyetemi-3_merged.gam	1788	H1-4-fliC	99.944	100.0	1788	H1-4-fliC	0.99944	339061	-1	False	ATGGCACAAGTCATTAATACCAACAGCCTCTCGCTGATCACTCAAAATAATATCAACAAGAACCAGTCTGCGCTGTCGAGTTCTATCGAGCGTCTGTCTTCTGGCTTGCGTATTAACAGCGCGAAGGATGACGCCGCGGGTCAGGCGATTGCTAACCGTTTTACTTCTAACATTAAAGGCCTGACTCAGGCTGCACGTAACGCCAACGACGGTATTTCTGTTGCACAGACCACTGAAGGCGCGCTGTCCGAAATCAACAACAACTTACAGCGTATCCGTGAGCTGACGGTTCAGGCTTCTACCGGGACTAACTCTGATTCGGATCTGGACTCCATTCAGGACGAAATCAAATCCCGTCTCGACGAAATTGACCGCGTATCCGGTCAGACCCAGTTCAAC…	lcl|Egyetemi-3_merged.gam|PairedContig_0	340848	H
10x	H12	3070.0	from_ESC_GA9370AA_AS	fliC	Egyetemi-3_merged.gam	1788	H12-8-fliC	97.651	100.0	1788	H12-8-fliC	0.97651	339061	-1	False	ATGGCACAAGTCATTAATACCAACAGCCTCTCGCTGATCACTCAAAATAATATCAACAAGAACCAGTCTGCGCTGTCGAGTTCTATCGAGCGTCTGTCTTCTGGCTTGCGTATTAACAGCGCGAAGGATGACGCCGCGGGTCAGGCGATTGCTAACCGTTTTACTTCTAACATTAAAGGCCTGACTCAGGCTGCACGTAACGCCAACGACGGTATTTCTGTTGCACAGACCACTGAAGGCGCGCTGTCCGAAATCAACAACAACTTACAGCGTATCCGTGAGCTGACGGTTCAGGCTTCTACCGGGACTAACTCTGATTCGGATCTGGACTCCATTCAGGACGAAATCAAATCCCGTCTCGACGAAATTGACCGCGTATCCGGTCAGACCCAGTTCAAC…	lcl|Egyetemi-3_merged.gam|PairedContig_0	340848	H
10x	H12	3075.0	fliC_83_AIFX01000055_H12	fliC	Egyetemi-3_merged.gam	1788	H12-4-fliC-origin	97.707	100.0	1788	H12-4-fliC-origin	0.9770699999999999	339061	-1	False	ATGGCACAAGTCATTAATACCAACAGCCTCTCGCTGATCACTCAAAATAATATCAACAAGAACCAGTCTGCGCTGTCGAGTTCTATCGAGCGTCTGTCTTCTGGCTTGCGTATTAACAGCGCGAAGGATGACGCCGCGGGTCAGGCGATTGCTAACCGTTTTACTTCTAACATTAAAGGCCTGACTCAGGCTGCACGTAACGCCAACGACGGTATTTCTGTTGCACAGACCACTGAAGGCGCGCTGTCCGAAATCAACAACAACTTACAGCGTATCCGTGAGCTGACGGTTCAGGCTTCTACCGGGACTAACTCTGATTCGGATCTGGACTCCATTCAGGACGAAATCAAATCCCGTCTCGACGAAATTGACCGCGTATCCGGTCAGACCCAGTTCAAC…	lcl|Egyetemi-3_merged.gam|PairedContig_0	340848	H
10x	H1	3136.0	from_ESC_IA2263AA_AS	fliC	Egyetemi-3_merged.gam	1788	H1-11-fliC	98.322	100.0	1788	H1-11-fliC	0.9832200000000001	339061	-1	False	ATGGCACAAGTCATTAATACCAACAGCCTCTCGCTGATCACTCAAAATAATATCAACAAGAACCAGTCTGCGCTGTCGAGTTCTATCGAGCGTCTGTCTTCTGGCTTGCGTATTAACAGCGCGAAGGATGACGCCGCGGGTCAGGCGATTGCTAACCGTTTTACTTCTAACATTAAAGGCCTGACTCAGGCTGCACGTAACGCCAACGACGGTATTTCTGTTGCACAGACCACTGAAGGCGCGCTGTCCGAAATCAACAACAACTTACAGCGTATCCGTGAGCTGACGGTTCAGGCTTCTACCGGGACTAACTCTGATTCGGATCTGGACTCCATTCAGGACGAAATCAAATCCCGTCTCGACGAAATTGACCGCGTATCCGGTCAGACCCAGTTCAAC…	lcl|Egyetemi-3_merged.gam|PairedContig_0	340848	H
10x	H1	3291.0	from_ESC_GA9155AA_AS	fliC	Egyetemi-3_merged.gam	1788	H1-8-fliC	99.888	100.0	1788	H1-8-fliC	0.9988800000000001	339061	-1	False	ATGGCACAAGTCATTAATACCAACAGCCTCTCGCTGATCACTCAAAATAATATCAACAAGAACCAGTCTGCGCTGTCGAGTTCTATCGAGCGTCTGTCTTCTGGCTTGCGTATTAACAGCGCGAAGGATGACGCCGCGGGTCAGGCGATTGCTAACCGTTTTACTTCTAACATTAAAGGCCTGACTCAGGCTGCACGTAACGCCAACGACGGTATTTCTGTTGCACAGACCACTGAAGGCGCGCTGTCCGAAATCAACAACAACTTACAGCGTATCCGTGAGCTGACGGTTCAGGCTTCTACCGGGACTAACTCTGATTCGGATCTGGACTCCATTCAGGACGAAATCAAATCCCGTCTCGACGAAATTGACCGCGTATCCGGTCAGACCCAGTTCAAC…	lcl|Egyetemi-3_merged.gam|PairedContig_0	340848	H
10x	H12	3037.0	from_ESC_HA8169AA_AS	fliC	Egyetemi-3_merged.gam	1788	H12-10-fliC	97.315	100.0	1788	H12-10-fliC	0.97315	339061	-1	False	ATGGCACAAGTCATTAATACCAACAGCCTCTCGCTGATCACTCAAAATAATATCAACAAGAACCAGTCTGCGCTGTCGAGTTCTATCGAGCGTCTGTCTTCTGGCTTGCGTATTAACAGCGCGAAGGATGACGCCGCGGGTCAGGCGATTGCTAACCGTTTTACTTCTAACATTAAAGGCCTGACTCAGGCTGCACGTAACGCCAACGACGGTATTTCTGTTGCACAGACCACTGAAGGCGCGCTGTCCGAAATCAACAACAACTTACAGCGTATCCGTGAGCTGACGGTTCAGGCTTCTACCGGGACTAACTCTGATTCGGATCTGGACTCCATTCAGGACGAAATCAAATCCCGTCTCGACGAAATTGACCGCGTATCCGGTCAGACCCAGTTCAAC…	lcl|Egyetemi-3_merged.gam|PairedContig_0	340848	H
10x	H1	3297.0	from_ESC_IA2245AA_AS	fliC	Egyetemi-3_merged.gam	1788	H1-3-fliC	99.944	100.0	1788	H1-3-fliC	0.99944	339061	-1	False	ATGGCACAAGTCATTAATACCAACAGCCTCTCGCTGATCACTCAAAATAATATCAACAAGAACCAGTCTGCGCTGTCGAGTTCTATCGAGCGTCTGTCTTCTGGCTTGCGTATTAACAGCGCGAAGGATGACGCCGCGGGTCAGGCGATTGCTAACCGTTTTACTTCTAACATTAAAGGCCTGACTCAGGCTGCACGTAACGCCAACGACGGTATTTCTGTTGCACAGACCACTGAAGGCGCGCTGTCCGAAATCAACAACAACTTACAGCGTATCCGTGAGCTGACGGTTCAGGCTTCTACCGGGACTAACTCTGATTCGGATCTGGACTCCATTCAGGACGAAATCAAATCCCGTCTCGACGAAATTGACCGCGTATCCGGTCAGACCCAGTTCAAC…	lcl|Egyetemi-3_merged.gam|PairedContig_0	340848	H
10x	H12	3070.0	from_ESC_IA0652AA_AS	fliC	Egyetemi-3_merged.gam	1788	H12-6-fliC	97.651	100.0	1788	H12-6-fliC	0.97651	339061	-1	False	ATGGCACAAGTCATTAATACCAACAGCCTCTCGCTGATCACTCAAAATAATATCAACAAGAACCAGTCTGCGCTGTCGAGTTCTATCGAGCGTCTGTCTTCTGGCTTGCGTATTAACAGCGCGAAGGATGACGCCGCGGGTCAGGCGATTGCTAACCGTTTTACTTCTAACATTAAAGGCCTGACTCAGGCTGCACGTAACGCCAACGACGGTATTTCTGTTGCACAGACCACTGAAGGCGCGCTGTCCGAAATCAACAACAACTTACAGCGTATCCGTGAGCTGACGGTTCAGGCTTCTACCGGGACTAACTCTGATTCGGATCTGGACTCCATTCAGGACGAAATCAAATCCCGTCTCGACGAAATTGACCGCGTATCCGGTCAGACCCAGTTCAAC…	lcl|Egyetemi-3_merged.gam|PairedContig_0	340848	H
10x	H1	3286.0	1__fliC__fliC-H1__2 L07387.1;flagellin;H1	fliC	Egyetemi-3_merged.gam	1788	H1-2-fliC-origin	99.832	100.0	1788	H1-2-fliC-origin	0.9983199999999999	339061	-1	False	ATGGCACAAGTCATTAATACCAACAGCCTCTCGCTGATCACTCAAAATAATATCAACAAGAACCAGTCTGCGCTGTCGAGTTCTATCGAGCGTCTGTCTTCTGGCTTGCGTATTAACAGCGCGAAGGATGACGCCGCGGGTCAGGCGATTGCTAACCGTTTTACTTCTAACATTAAAGGCCTGACTCAGGCTGCACGTAACGCCAACGACGGTATTTCTGTTGCACAGACCACTGAAGGCGCGCTGTCCGAAATCAACAACAACTTACAGCGTATCCGTGAGCTGACGGTTCAGGCTTCTACCGGGACTAACTCTGATTCGGATCTGGACTCCATTCAGGACGAAATCAAATCCCGTCTCGACGAAATTGACCGCGTATCCGGTCAGACCCAGTTCAAC…	lcl|Egyetemi-3_merged.gam|PairedContig_0	340848	H
10x	H1	3297.0	from_ESC_IA2248AA_AS	fliC	Egyetemi-3_merged.gam	1788	H1-6-fliC	99.944	100.0	1788	H1-6-fliC	0.99944	339061	-1	False	ATGGCACAAGTCATTAATACCAACAGCCTCTCGCTGATCACTCAAAATAATATCAACAAGAACCAGTCTGCGCTGTCGAGTTCTATCGAGCGTCTGTCTTCTGGCTTGCGTATTAACAGCGCGAAGGATGACGCCGCGGGTCAGGCGATTGCTAACCGTTTTACTTCTAACATTAAAGGCCTGACTCAGGCTGCACGTAACGCCAACGACGGTATTTCTGTTGCACAGACCACTGAAGGCGCGCTGTCCGAAATCAACAACAACTTACAGCGTATCCGTGAGCTGACGGTTCAGGCTTCTACCGGGACTAACTCTGATTCGGATCTGGACTCCATTCAGGACGAAATCAAATCCCGTCTCGACGAAATTGACCGCGTATCCGGTCAGACCCAGTTCAAC…	lcl|Egyetemi-3_merged.gam|PairedContig_0	340848	H
10x	H12	3075.0	1__fliC__fliC-H12__8 AY337471.1;flagellin;H12	fliC	Egyetemi-3_merged.gam	1788	H12-1-fliC-origin	97.707	100.0	1788	H12-1-fliC-origin	0.9770699999999999	339061	-1	False	ATGGCACAAGTCATTAATACCAACAGCCTCTCGCTGATCACTCAAAATAATATCAACAAGAACCAGTCTGCGCTGTCGAGTTCTATCGAGCGTCTGTCTTCTGGCTTGCGTATTAACAGCGCGAAGGATGACGCCGCGGGTCAGGCGATTGCTAACCGTTTTACTTCTAACATTAAAGGCCTGACTCAGGCTGCACGTAACGCCAACGACGGTATTTCTGTTGCACAGACCACTGAAGGCGCGCTGTCCGAAATCAACAACAACTTACAGCGTATCCGTGAGCTGACGGTTCAGGCTTCTACCGGGACTAACTCTGATTCGGATCTGGACTCCATTCAGGACGAAATCAAATCCCGTCTCGACGAAATTGACCGCGTATCCGGTCAGACCCAGTTCAAC…	lcl|Egyetemi-3_merged.gam|PairedContig_0	340848	H
10x	H12	3062.0	1__fliC__fliC-H12__9 AY337474.1;flagellin;H12	fliC	Egyetemi-3_merged.gam	1787	H12-2-fliC-origin	97.594	99.0	1788	H12-2-fliC-origin	0.9661805999999998	339062	-1	False	ATGGCACAAGTCATTAATACCAACAGCCTCTCGCTGATCACTCAAAATAATATCAACAAGAACCAGTCTGCGCTGTCGAGTTCTATCGAGCGTCTGTCTTCTGGCTTGCGTATTAACAGCGCGAAGGATGACGCCGCGGGTCAGGCGATTGCTAACCGTTTTACTTCTAACATTAAAGGCCTGACTCAGGCTGCACGTAACGCCAACGACGGTATTTCTGTTGCACAGACCACTGAAGGCGCGCTGTCCGAAATCAACAACAACTTACAGCGTATCCGTGAGCTGACGGTTCAGGCTTCTACCGGGACTAACTCTGATTCGGATCTGGACTCCATTCAGGACGAAATCAAATCCCGTCTCGACGAAATTGACCGCGTATCCGGTCAGACCCAGTTCAAC…	lcl|Egyetemi-3_merged.gam|PairedContig_0	340848	H
10x	H12	3031.0	from_ESC_LA5721AA_AS	fliC	Egyetemi-3_merged.gam	1788	H12-11-fliC	97.26	100.0	1788	H12-11-fliC	0.9726	339061	-1	False	ATGGCACAAGTCATTAATACCAACAGCCTCTCGCTGATCACTCAAAATAATATCAACAAGAACCAGTCTGCGCTGTCGAGTTCTATCGAGCGTCTGTCTTCTGGCTTGCGTATTAACAGCGCGAAGGATGACGCCGCGGGTCAGGCGATTGCTAACCGTTTTACTTCTAACATTAAAGGCCTGACTCAGGCTGCACGTAACGCCAACGACGGTATTTCTGTTGCACAGACCACTGAAGGCGCGCTGTCCGAAATCAACAACAACTTACAGCGTATCCGTGAGCTGACGGTTCAGGCTTCTACCGGGACTAACTCTGATTCGGATCTGGACTCCATTCAGGACGAAATCAAATCCCGTCTCGACGAAATTGACCGCGTATCCGGTCAGACCCAGTTCAAC…	lcl|Egyetemi-3_merged.gam|PairedContig_0	340848	H
10x	H12	3059.0	1__fliC__fliC-H12__10 AY249997.1;flagellin;H12	fliC	Egyetemi-3_merged.gam	1788	H12-3-fliC-origin	97.539	100.0	1788	H12-3-fliC-origin	0.97539	339061	-1	False	ATGGCACAAGTCATTAATACCAACAGCCTCTCGCTGATCACTCAAAATAATATCAACAAGAACCAGTCTGCGCTGTCGAGTTCTATCGAGCGTCTGTCTTCTGGCTTGCGTATTAACAGCGCGAAGGATGACGCCGCGGGTCAGGCGATTGCTAACCGTTTTACTTCTAACATTAAAGGCCTGACTCAGGCTGCACGTAACGCCAACGACGGTATTTCTGTTGCACAGACCACTGAAGGCGCGCTGTCCGAAATCAACAACAACTTACAGCGTATCCGTGAGCTGACGGTTCAGGCTTCTACCGGGACTAACTCTGATTCGGATCTGGACTCCATTCAGGACGAAATCAAATCCCGTCTCGACGAAATTGACCGCGTATCCGGTCAGACCCAGTTCAAC…	lcl|Egyetemi-3_merged.gam|PairedContig_0	340848	H
10x	H1	3053.0	from_ESC_HA7415AA_AS	fliC	Egyetemi-3_merged.gam	1788	H1-12-fliC	97.483	100.0	1788	H1-12-fliC	0.9748300000000001	339061	-1	False	ATGGCACAAGTCATTAATACCAACAGCCTCTCGCTGATCACTCAAAATAATATCAACAAGAACCAGTCTGCGCTGTCGAGTTCTATCGAGCGTCTGTCTTCTGGCTTGCGTATTAACAGCGCGAAGGATGACGCCGCGGGTCAGGCGATTGCTAACCGTTTTACTTCTAACATTAAAGGCCTGACTCAGGCTGCACGTAACGCCAACGACGGTATTTCTGTTGCACAGACCACTGAAGGCGCGCTGTCCGAAATCAACAACAACTTACAGCGTATCCGTGAGCTGACGGTTCAGGCTTCTACCGGGACTAACTCTGATTCGGATCTGGACTCCATTCAGGACGAAATCAAATCCCGTCTCGACGAAATTGACCGCGTATCCGGTCAGACCCAGTTCAAC…	lcl|Egyetemi-3_merged.gam|PairedContig_0	340848	H
10x	H1	3297.0	from_ESC_IA0005AA_AS	fliC	Egyetemi-3_merged.gam	1788	H1-5-fliC	99.944	100.0	1788	H1-5-fliC	0.99944	339061	-1	False	ATGGCACAAGTCATTAATACCAACAGCCTCTCGCTGATCACTCAAAATAATATCAACAAGAACCAGTCTGCGCTGTCGAGTTCTATCGAGCGTCTGTCTTCTGGCTTGCGTATTAACAGCGCGAAGGATGACGCCGCGGGTCAGGCGATTGCTAACCGTTTTACTTCTAACATTAAAGGCCTGACTCAGGCTGCACGTAACGCCAACGACGGTATTTCTGTTGCACAGACCACTGAAGGCGCGCTGTCCGAAATCAACAACAACTTACAGCGTATCCGTGAGCTGACGGTTCAGGCTTCTACCGGGACTAACTCTGATTCGGATCTGGACTCCATTCAGGACGAAATCAAATCCCGTCTCGACGAAATTGACCGCGTATCCGGTCAGACCCAGTTCAAC…	lcl|Egyetemi-3_merged.gam|PairedContig_0	340848	H
10x	H12	3070.0	from_ESC_GA6832AA_AS	fliC	Egyetemi-3_merged.gam	1788	H12-7-fliC	97.651	100.0	1788	H12-7-fliC	0.97651	339061	-1	False	ATGGCACAAGTCATTAATACCAACAGCCTCTCGCTGATCACTCAAAATAATATCAACAAGAACCAGTCTGCGCTGTCGAGTTCTATCGAGCGTCTGTCTTCTGGCTTGCGTATTAACAGCGCGAAGGATGACGCCGCGGGTCAGGCGATTGCTAACCGTTTTACTTCTAACATTAAAGGCCTGACTCAGGCTGCACGTAACGCCAACGACGGTATTTCTGTTGCACAGACCACTGAAGGCGCGCTGTCCGAAATCAACAACAACTTACAGCGTATCCGTGAGCTGACGGTTCAGGCTTCTACCGGGACTAACTCTGATTCGGATCTGGACTCCATTCAGGACGAAATCAAATCCCGTCTCGACGAAATTGACCGCGTATCCGGTCAGACCCAGTTCAAC…	lcl|Egyetemi-3_merged.gam|PairedContig_0	340848	H
10x	H1	3297.0	from_ESC_GA8790AA_AS	fliC	Egyetemi-3_merged.gam	1788	H1-7-fliC	99.944	100.0	1788	H1-7-fliC	0.99944	339061	-1	False	ATGGCACAAGTCATTAATACCAACAGCCTCTCGCTGATCACTCAAAATAATATCAACAAGAACCAGTCTGCGCTGTCGAGTTCTATCGAGCGTCTGTCTTCTGGCTTGCGTATTAACAGCGCGAAGGATGACGCCGCGGGTCAGGCGATTGCTAACCGTTTTACTTCTAACATTAAAGGCCTGACTCAGGCTGCACGTAACGCCAACGACGGTATTTCTGTTGCACAGACCACTGAAGGCGCGCTGTCCGAAATCAACAACAACTTACAGCGTATCCGTGAGCTGACGGTTCAGGCTTCTACCGGGACTAACTCTGATTCGGATCTGGACTCCATTCAGGACGAAATCAAATCCCGTCTCGACGAAATTGACCGCGTATCCGGTCAGACCCAGTTCAAC…	lcl|Egyetemi-3_merged.gam|PairedContig_0	340848	H
10x	H1	3302.0	1__fliC__fliC-H1__1 AB028471.1;flagellin;H1	fliC	Egyetemi-3_merged.gam	1788	H1-1-fliC-origin	100.0	100.0	1788	H1-1-fliC-origin	1.0	339061	-1	False	ATGGCACAAGTCATTAATACCAACAGCCTCTCGCTGATCACTCAAAATAATATCAACAAGAACCAGTCTGCGCTGTCGAGTTCTATCGAGCGTCTGTCTTCTGGCTTGCGTATTAACAGCGCGAAGGATGACGCCGCGGGTCAGGCGATTGCTAACCGTTTTACTTCTAACATTAAAGGCCTGACTCAGGCTGCACGTAACGCCAACGACGGTATTTCTGTTGCACAGACCACTGAAGGCGCGCTGTCCGAAATCAACAACAACTTACAGCGTATCCGTGAGCTGACGGTTCAGGCTTCTACCGGGACTAACTCTGATTCGGATCTGGACTCCATTCAGGACGAAATCAAATCCCGTCTCGACGAAATTGACCGCGTATCCGGTCAGACCCAGTTCAAC…	lcl|Egyetemi-3_merged.gam|PairedContig_0	340848	H
10x	H1	3136.0	from_ESC_IA0127AA_AS	fliC	Egyetemi-3_merged.gam	1788	H1-10-fliC	98.322	100.0	1788	H1-10-fliC	0.9832200000000001	339061	-1	False	ATGGCACAAGTCATTAATACCAACAGCCTCTCGCTGATCACTCAAAATAATATCAACAAGAACCAGTCTGCGCTGTCGAGTTCTATCGAGCGTCTGTCTTCTGGCTTGCGTATTAACAGCGCGAAGGATGACGCCGCGGGTCAGGCGATTGCTAACCGTTTTACTTCTAACATTAAAGGCCTGACTCAGGCTGCACGTAACGCCAACGACGGTATTTCTGTTGCACAGACCACTGAAGGCGCGCTGTCCGAAATCAACAACAACTTACAGCGTATCCGTGAGCTGACGGTTCAGGCTTCTACCGGGACTAACTCTGATTCGGATCTGGACTCCATTCAGGACGAAATCAAATCCCGTCTCGACGAAATTGACCGCGTATCCGGTCAGACCCAGTTCAAC…	lcl|Egyetemi-3_merged.gam|PairedContig_0	340848	H
100x	O6	2316.0	from_ESC_IA2235AA_AS	wzx	AMX_100x_S36_merged.gam	1257	O6-10-wzx	99.92	100.0	1257	O6-10-wzx	0.9992	10548	1	False	ATGAATAGGATACAACGTGTGCACAATTATTTAAGGCTTAAAGATAAAATAAAAAACGTATTTTTAGGGTTGTATATATTGCAGTTATTTAATTATATCGCGCCATTGGTAATTATCCCTATCCTGATAAAATATATTGGGTTGGGGGAATATGGGGAATTGGTCTATATTACATCTATTTATCAAATAGTGGCTTTGATTATTGATTTTGGCTTTACTTACACAGGACCTGTGGTTGCTGCGAGACATAGATGTGAGACCCAAAATTTACAGCGCTATTACTCAATAGTTGTTCTTTTAAAATCATTGCTTTTTATAATTGCATTAACATGTGTATTTTTATTGTGCAGATTAAATATAGTCCACTTGTCATTTTTTGGGTTTTTGTCAATTTTTCTA…	lcl|AMX_100x_S36_merged.gam|PairedContig_43	9292	O
100x	O6	2311.0	from_ESC_GA9104AA_AS	wzx	AMX_100x_S36_merged.gam	1257	O6-12-wzx	99.841	100.0	1257	O6-12-wzx	0.9984099999999999	10548	1	False	ATGAATAGGATACAACGTGTGCACAATTATTTAAGGCTTAAAGATAAAATAAAAAACGTATTTTTAGGGTTGTATATATTGCAGTTATTTAATTATATCGCGCCATTGGTAATTATCCCTATCCTGATAAAATATATTGGGTTGGGGGAATATGGGGAATTGGTCTATATTACATCTATTTATCAAATAGTGGCTTTGATTATTGATTTTGGCTTTACTTACACAGGACCTGTGGTTGCTGCGAGACATAGATGTGAGACCCAAAATTTACAGCGCTATTACTCAATAGTTGTTCTTTTAAAATCATTGCTTTTTATAATTGCATTAACATGTGTATTTTTATTGTGCAGATTAAATATAGTCCACTTGTCATTTTTTGGGTTTTTGTCAATTTTTCTA…	lcl|AMX_100x_S36_merged.gam|PairedContig_43	9292	O
100x	O6	2278.0	from_ESC_GA9104AA_AS	wzx	AMX_100x_S36_merged.gam	1239	O6-23-wzx	99.839	100.0	1239	O6-23-wzx	0.99839	10548	1	False	GTGCACAATTATTTAAGGCTTAAAGATAAAATAAAAAACGTATTTTTAGGGTTGTATATATTGCAGTTATTTAATTATATCGCGCCATTGGTAATTATCCCTATCCTGATAAAATATATTGGGTTGGGGGAATATGGGGAATTGGTCTATATTACATCTATTTATCAAATAGTGGCTTTGATTATTGATTTTGGCTTTACTTACACAGGACCTGTGGTTGCTGCGAGACATAGATGTGAGACCCAAAATTTACAGCGCTATTACTCAATAGTTGTTCTTTTAAAATCATTGCTTTTTATAATTGCATTAACATGTGTATTTTTATTGTGCAGATTAAATATAGTCCACTTGTCATTTTTTGGGTTTTTGTCAATTTTTCTATGCACTATTGGTAATATA…	lcl|AMX_100x_S36_merged.gam|PairedContig_43	9310	O
100x	O6	2189.0	from_ESC_HA8385AA_AS	wzx	AMX_100x_S36_merged.gam	1257	O6-13-wzx	98.091	100.0	1257	O6-13-wzx	0.9809099999999998	10548	1	False	ATGAATAGGATACAACGTGTGCACAATTATTTAAGGCTTAAAGATAAAATAAAAAACGTATTTTTAGGGTTGTATATATTGCAGTTATTTAATTATATCGCGCCATTGGTAATTATCCCTATCCTGATAAAATATATTGGGTTGGGGGAATATGGGGAATTGGTCTATATTACATCTATTTATCAAATAGTGGCTTTGATTATTGATTTTGGCTTTACTTACACAGGACCTGTGGTTGCTGCGAGACATAGATGTGAGACCCAAAATTTACAGCGCTATTACTCAATAGTTGTTCTTTTAAAATCATTGCTTTTTATAATTGCATTAACATGTGTATTTTTATTGTGCAGATTAAATATAGTCCACTTGTCATTTTTTGGGTTTTTGTCAATTTTTCTA…	lcl|AMX_100x_S36_merged.gam|PairedContig_43	9292	O
100x	O6	2183.0	from_ESC_IA0140AA_AS	wzx	AMX_100x_S36_merged.gam	1257	O6-15-wzx	98.011	100.0	1257	O6-15-wzx	0.98011	10548	1	False	ATGAATAGGATACAACGTGTGCACAATTATTTAAGGCTTAAAGATAAAATAAAAAACGTATTTTTAGGGTTGTATATATTGCAGTTATTTAATTATATCGCGCCATTGGTAATTATCCCTATCCTGATAAAATATATTGGGTTGGGGGAATATGGGGAATTGGTCTATATTACATCTATTTATCAAATAGTGGCTTTGATTATTGATTTTGGCTTTACTTACACAGGACCTGTGGTTGCTGCGAGACATAGATGTGAGACCCAAAATTTACAGCGCTATTACTCAATAGTTGTTCTTTTAAAATCATTGCTTTTTATAATTGCATTAACATGTGTATTTTTATTGTGCAGATTAAATATAGTCCACTTGTCATTTTTTGGGTTTTTGTCAATTTTTCTA…	lcl|AMX_100x_S36_merged.gam|PairedContig_43	9292	O
100x	O6	2316.0	from_ESC_HA8490AA_AS	wzx	AMX_100x_S36_merged.gam	1257	O6-9-wzx	99.92	100.0	1257	O6-9-wzx	0.9992	10548	1	False	ATGAATAGGATACAACGTGTGCACAATTATTTAAGGCTTAAAGATAAAATAAAAAACGTATTTTTAGGGTTGTATATATTGCAGTTATTTAATTATATCGCGCCATTGGTAATTATCCCTATCCTGATAAAATATATTGGGTTGGGGGAATATGGGGAATTGGTCTATATTACATCTATTTATCAAATAGTGGCTTTGATTATTGATTTTGGCTTTACTTACACAGGACCTGTGGTTGCTGCGAGACATAGATGTGAGACCCAAAATTTACAGCGCTATTACTCAATAGTTGTTCTTTTAAAATCATTGCTTTTTATAATTGCATTAACATGTGTATTTTTATTGTGCAGATTAAATATAGTCCACTTGTCATTTTTTGGGTTTTTGTCAATTTTTCTA…	lcl|AMX_100x_S36_merged.gam|PairedContig_43	9292	O
100x	O6	2333.0	from_ESC_HA8370AA_AS	wzy	AMX_100x_S36_merged.gam	1344	O6-31-wzy	97.991	100.0	1344	O6-31-wzy	0.9799100000000001	11891	1	False	ATGAAAGTGAAGGCGGTTCCTGCTATTACATTCTATTTAAGTTTAATGCTGACAATTTTAGTGTTACTGTTTGGTAATGAACCAAATAAATCACAATATATCCTTGTTATAGCAACGATAACAGTTTTTTATATCGCATATATCACTAATAAAATAACTTCTCCGGCCAGCCTTCTCGTTATATCATCTTTTGTGTTTTTAGGTTGTCGCCCTTTATTATCTTTGTTTGCAAACTATGATTATAGGATTGCCGATTGGTTTATTGAAGGATATATGGATGACGATGTGATTTTGGCTAACTATGCTATAACACTAATGTATTATGGTTATACATTGGGACTAATTCTATGCAAAAATACTGAAAAATTTTATCCGCATGGTCCTTATCCTGAAAAACAA…	lcl|AMX_100x_S36_merged.gam|PairedContig_43	10548	O
100x	O6	2283.0	from_ESC_HA8378AA_AS	wzx	AMX_100x_S36_merged.gam	1239	O6-22-wzx	99.919	100.0	1239	O6-22-wzx	0.9991899999999999	10548	1	False	GTGCACAATTATTTAAGGCTTAAAGATAAAATAAAAAACGTATTTTTAGGGTTGTATATATTGCAGTTATTTAATTATATCGCGCCATTGGTAATTATCCCTATCCTGATAAAATATATTGGGTTGGGGGAATATGGGGAATTGGTCTATATTACATCTATTTATCAAATAGTGGCTTTGATTATTGATTTTGGCTTTACTTACACAGGACCTGTGGTTGCTGCGAGACATAGATGTGAGACCCAAAATTTACAGCGCTATTACTCAATAGTTGTTCTTTTAAAATCATTGCTTTTTATAATTGCATTAACATGTGTATTTTTATTGTGCAGATTAAATATAGTCCACTTGTCATTTTTTGGGTTTTTGTCAATTTTTCTATGCACTATTGGTAATATA…	lcl|AMX_100x_S36_merged.gam|PairedContig_43	9310	O
100x	O6	2477.0	wzy_166_AJ426423_O6	wzy	AMX_100x_S36_merged.gam	1344	O6-7-wzy-origin	99.926	100.0	1344	O6-7-wzy-origin	0.99926	11891	1	False	ATGAAAGTGAAGGCGGTTCCTGCTATTACATTCTATTTAAGTTTAATGCTGACAATTTTAGTGTTACTGTTTGGTAATGAACCAAATAAATCACAATATATCCTTGTTATAGCAACGATAACAGTTTTTTATATCGCATATATCACTAATAAAATAACTTCTCCGGCCAGCCTTCTCGTTATATCATCTTTTGTGTTTTTAGGTTGTCGCCCTTTATTATCTTTGTTTGCAAACTATGATTATAGGATTGCCGATTGGTTTATTGAAGGATATATGGATGACGATGTGATTTTGGCTAACTATGCTATAACACTAATGTATTATGGTTATACATTGGGACTAATTCTATGCAAAAATACTGAAAAATTTTATCCGCATGGTCCTTATCCTGAAAAACAA…	lcl|AMX_100x_S36_merged.gam|PairedContig_43	10548	O
100x	O6	2333.0	from_ESC_GA6663AA_AS	wzy	AMX_100x_S36_merged.gam	1344	O6-32-wzy	97.991	100.0	1344	O6-32-wzy	0.9799100000000001	11891	1	False	ATGAAAGTGAAGGCGGTTCCTGCTATTACATTCTATTTAAGTTTAATGCTGACAATTTTAGTGTTACTGTTTGGTAATGAACCAAATAAATCACAATATATCCTTGTTATAGCAACGATAACAGTTTTTTATATCGCATATATCACTAATAAAATAACTTCTCCGGCCAGCCTTCTCGTTATATCATCTTTTGTGTTTTTAGGTTGTCGCCCTTTATTATCTTTGTTTGCAAACTATGATTATAGGATTGCCGATTGGTTTATTGAAGGATATATGGATGACGATGTGATTTTGGCTAACTATGCTATAACACTAATGTATTATGGTTATACATTGGGACTAATTCTATGCAAAAATACTGAAAAATTTTATCCGCATGGTCCTTATCCTGAAAAACAA…	lcl|AMX_100x_S36_merged.gam|PairedContig_43	10548	O
100x	O6	2316.0	8__wzx__wzx-O6__274 AB811597.1;O antigen flippase;O6	wzx	AMX_100x_S36_merged.gam	1257	O6-3-wzx-origin	99.92	100.0	1257	O6-3-wzx-origin	0.9992	10548	1	False	ATGAATAGGATACAACGTGTGCACAATTATTTAAGGCTTAAAGATAAAATAAAAAACGTATTTTTAGGGTTGTATATATTGCAGTTATTTAATTATATCGCGCCATTGGTAATTATCCCTATCCTGATAAAATATATTGGGTTGGGGGAATATGGGGAATTGGTCTATATTACATCTATTTATCAAATAGTGGCTTTGATTATTGATTTTGGCTTTACTTACACAGGACCTGTGGTTGCTGCGAGACATAGATGTGAGACCCAAAATTTACAGCGCTATTACTCAATAGTTGTTCTTTTAAAATCATTGCTTTTTATAATTGCATTAACATGTGTATTTTTATTGTGCAGATTAAATATAGTCCACTTGTCATTTTTTGGGTTTTTGTCAATTTTTCTA…	lcl|AMX_100x_S36_merged.gam|PairedContig_43	9292	O
100x	O6	2283.0	from_ESC_HA8236AA_AS	wzx	AMX_100x_S36_merged.gam	1239	O6-18-wzx	99.919	100.0	1239	O6-18-wzx	0.9991899999999999	10548	1	False	GTGCACAATTATTTAAGGCTTAAAGATAAAATAAAAAACGTATTTTTAGGGTTGTATATATTGCAGTTATTTAATTATATCGCGCCATTGGTAATTATCCCTATCCTGATAAAATATATTGGGTTGGGGGAATATGGGGAATTGGTCTATATTACATCTATTTATCAAATAGTGGCTTTGATTATTGATTTTGGCTTTACTTACACAGGACCTGTGGTTGCTGCGAGACATAGATGTGAGACCCAAAATTTACAGCGCTATTACTCAATAGTTGTTCTTTTAAAATCATTGCTTTTTATAATTGCATTAACATGTGTATTTTTATTGTGCAGATTAAATATAGTCCACTTGTCATTTTTTGGGTTTTTGTCAATTTTTCTATGCACTATTGGTAATATA…	lcl|AMX_100x_S36_merged.gam|PairedContig_43	9310	O
100x	O6	2338.0	9__wzy__wzy-O6__473 CP002185.1;O antigen polyermase;O6	wzy	AMX_100x_S36_merged.gam	1344	O6-5-wzy-origin	98.065	100.0	1344	O6-5-wzy-origin	0.98065	11891	1	False	ATGAAAGTGAAGGCGGTTCCTGCTATTACATTCTATTTAAGTTTAATGCTGACAATTTTAGTGTTACTGTTTGGTAATGAACCAAATAAATCACAATATATCCTTGTTATAGCAACGATAACAGTTTTTTATATCGCATATATCACTAATAAAATAACTTCTCCGGCCAGCCTTCTCGTTATATCATCTTTTGTGTTTTTAGGTTGTCGCCCTTTATTATCTTTGTTTGCAAACTATGATTATAGGATTGCCGATTGGTTTATTGAAGGATATATGGATGACGATGTGATTTTGGCTAACTATGCTATAACACTAATGTATTATGGTTATACATTGGGACTAATTCTATGCAAAAATACTGAAAAATTTTATCCGCATGGTCCTTATCCTGAAAAACAA…	lcl|AMX_100x_S36_merged.gam|PairedContig_43	10548	O
100x	O6	2283.0	from_ESC_IA2235AA_AS	wzx	AMX_100x_S36_merged.gam	1239	O6-21-wzx	99.919	100.0	1239	O6-21-wzx	0.9991899999999999	10548	1	False	GTGCACAATTATTTAAGGCTTAAAGATAAAATAAAAAACGTATTTTTAGGGTTGTATATATTGCAGTTATTTAATTATATCGCGCCATTGGTAATTATCCCTATCCTGATAAAATATATTGGGTTGGGGGAATATGGGGAATTGGTCTATATTACATCTATTTATCAAATAGTGGCTTTGATTATTGATTTTGGCTTTACTTACACAGGACCTGTGGTTGCTGCGAGACATAGATGTGAGACCCAAAATTTACAGCGCTATTACTCAATAGTTGTTCTTTTAAAATCATTGCTTTTTATAATTGCATTAACATGTGTATTTTTATTGTGCAGATTAAATATAGTCCACTTGTCATTTTTTGGGTTTTTGTCAATTTTTCTATGCACTATTGGTAATATA…	lcl|AMX_100x_S36_merged.gam|PairedContig_43	9310	O
100x	O6	2466.0	from_ESC_HA8236AA_AS	wzy	AMX_100x_S36_merged.gam	1344	O6-28-wzy	99.777	100.0	1344	O6-28-wzy	0.99777	11891	1	False	ATGAAAGTGAAGGCGGTTCCTGCTATTACATTCTATTTAAGTTTAATGCTGACAATTTTAGTGTTACTGTTTGGTAATGAACCAAATAAATCACAATATATCCTTGTTATAGCAACGATAACAGTTTTTTATATCGCATATATCACTAATAAAATAACTTCTCCGGCCAGCCTTCTCGTTATATCATCTTTTGTGTTTTTAGGTTGTCGCCCTTTATTATCTTTGTTTGCAAACTATGATTATAGGATTGCCGATTGGTTTATTGAAGGATATATGGATGACGATGTGATTTTGGCTAACTATGCTATAACACTAATGTATTATGGTTATACATTGGGACTAATTCTATGCAAAAATACTGAAAAATTTTATCCGCATGGTCCTTATCCTGAAAAACAA…	lcl|AMX_100x_S36_merged.gam|PairedContig_43	10548	O
100x	O6	2322.0	8__wzx__wzx-O6__272 AJ426045.2;O antigen flippase;O6	wzx	AMX_100x_S36_merged.gam	1257	O6-1-wzx-origin	100.0	100.0	1257	O6-1-wzx-origin	1.0	10548	1	False	ATGAATAGGATACAACGTGTGCACAATTATTTAAGGCTTAAAGATAAAATAAAAAACGTATTTTTAGGGTTGTATATATTGCAGTTATTTAATTATATCGCGCCATTGGTAATTATCCCTATCCTGATAAAATATATTGGGTTGGGGGAATATGGGGAATTGGTCTATATTACATCTATTTATCAAATAGTGGCTTTGATTATTGATTTTGGCTTTACTTACACAGGACCTGTGGTTGCTGCGAGACATAGATGTGAGACCCAAAATTTACAGCGCTATTACTCAATAGTTGTTCTTTTAAAATCATTGCTTTTTATAATTGCATTAACATGTGTATTTTTATTGTGCAGATTAAATATAGTCCACTTGTCATTTTTTGGGTTTTTGTCAATTTTTCTA…	lcl|AMX_100x_S36_merged.gam|PairedContig_43	9292	O
100x	O6	2156.0	from_ESC_HA8385AA_AS	wzx	AMX_100x_S36_merged.gam	1239	O6-16-wzx	98.063	100.0	1239	O6-16-wzx	0.9806300000000001	10548	1	False	GTGCACAATTATTTAAGGCTTAAAGATAAAATAAAAAACGTATTTTTAGGGTTGTATATATTGCAGTTATTTAATTATATCGCGCCATTGGTAATTATCCCTATCCTGATAAAATATATTGGGTTGGGGGAATATGGGGAATTGGTCTATATTACATCTATTTATCAAATAGTGGCTTTGATTATTGATTTTGGCTTTACTTACACAGGACCTGTGGTTGCTGCGAGACATAGATGTGAGACCCAAAATTTACAGCGCTATTACTCAATAGTTGTTCTTTTAAAATCATTGCTTTTTATAATTGCATTAACATGTGTATTTTTATTGTGCAGATTAAATATAGTCCACTTGTCATTTTTTGGGTTTTTGTCAATTTTTCTATGCACTATTGGTAATATA…	lcl|AMX_100x_S36_merged.gam|PairedContig_43	9310	O
100x	O6	2289.0	from_ESC_IA2238AA_AS	wzx	AMX_100x_S36_merged.gam	1239	O6-19-wzx	100.0	100.0	1239	O6-19-wzx	1.0	10548	1	False	GTGCACAATTATTTAAGGCTTAAAGATAAAATAAAAAACGTATTTTTAGGGTTGTATATATTGCAGTTATTTAATTATATCGCGCCATTGGTAATTATCCCTATCCTGATAAAATATATTGGGTTGGGGGAATATGGGGAATTGGTCTATATTACATCTATTTATCAAATAGTGGCTTTGATTATTGATTTTGGCTTTACTTACACAGGACCTGTGGTTGCTGCGAGACATAGATGTGAGACCCAAAATTTACAGCGCTATTACTCAATAGTTGTTCTTTTAAAATCATTGCTTTTTATAATTGCATTAACATGTGTATTTTTATTGTGCAGATTAAATATAGTCCACTTGTCATTTTTTGGGTTTTTGTCAATTTTTCTATGCACTATTGGTAATATA…	lcl|AMX_100x_S36_merged.gam|PairedContig_43	9310	O
100x	O6	2183.0	from_ESC_HA8799AA_AS	wzx	AMX_100x_S36_merged.gam	1257	O6-14-wzx	98.011	100.0	1257	O6-14-wzx	0.98011	10548	1	False	ATGAATAGGATACAACGTGTGCACAATTATTTAAGGCTTAAAGATAAAATAAAAAACGTATTTTTAGGGTTGTATATATTGCAGTTATTTAATTATATCGCGCCATTGGTAATTATCCCTATCCTGATAAAATATATTGGGTTGGGGGAATATGGGGAATTGGTCTATATTACATCTATTTATCAAATAGTGGCTTTGATTATTGATTTTGGCTTTACTTACACAGGACCTGTGGTTGCTGCGAGACATAGATGTGAGACCCAAAATTTACAGCGCTATTACTCAATAGTTGTTCTTTTAAAATCATTGCTTTTTATAATTGCATTAACATGTGTATTTTTATTGTGCAGATTAAATATAGTCCACTTGTCATTTTTTGGGTTTTTGTCAATTTTTCTA…	lcl|AMX_100x_S36_merged.gam|PairedContig_43	9292	O
100x	O6	2471.0	9__wzy__wzy-O6__474 AB811597.1;O antigen polyermase;O6	wzy	AMX_100x_S36_merged.gam	1344	O6-6-wzy-origin	99.851	100.0	1344	O6-6-wzy-origin	0.99851	11891	1	False	ATGAAAGTGAAGGCGGTTCCTGCTATTACATTCTATTTAAGTTTAATGCTGACAATTTTAGTGTTACTGTTTGGTAATGAACCAAATAAATCACAATATATCCTTGTTATAGCAACGATAACAGTTTTTTATATCGCATATATCACTAATAAAATAACTTCTCCGGCCAGCCTTCTCGTTATATCATCTTTTGTGTTTTTAGGTTGTCGCCCTTTATTATCTTTGTTTGCAAACTATGATTATAGGATTGCCGATTGGTTTATTGAAGGATATATGGATGACGATGTGATTTTGGCTAACTATGCTATAACACTAATGTATTATGGTTATACATTGGGACTAATTCTATGCAAAAATACTGAAAAATTTTATCCGCATGGTCCTTATCCTGAAAAACAA…	lcl|AMX_100x_S36_merged.gam|PairedContig_43	10548	O
100x	O6	2150.0	8__wzx__wzx-O6__273 CP002185.1;O antigen flippase;O6	wzx	AMX_100x_S36_merged.gam	1239	O6-2-wzx-origin	97.982	100.0	1239	O6-2-wzx-origin	0.97982	10548	1	False	GTGCACAATTATTTAAGGCTTAAAGATAAAATAAAAAACGTATTTTTAGGGTTGTATATATTGCAGTTATTTAATTATATCGCGCCATTGGTAATTATCCCTATCCTGATAAAATATATTGGGTTGGGGGAATATGGGGAATTGGTCTATATTACATCTATTTATCAAATAGTGGCTTTGATTATTGATTTTGGCTTTACTTACACAGGACCTGTGGTTGCTGCGAGACATAGATGTGAGACCCAAAATTTACAGCGCTATTACTCAATAGTTGTTCTTTTAAAATCATTGCTTTTTATAATTGCATTAACATGTGTATTTTTATTGTGCAGATTAAATATAGTCCACTTGTCATTTTTTGGGTTTTTGTCAATTTTTCTATGCACTATTGGTAATATA…	lcl|AMX_100x_S36_merged.gam|PairedContig_43	9310	O
100x	O6	2471.0	9__wzy__wzy-O6__472 AJ426045.2;O antigen polyermase;O6	wzy	AMX_100x_S36_merged.gam	1344	O6-4-wzy-origin	99.851	100.0	1344	O6-4-wzy-origin	0.99851	11891	1	False	ATGAAAGTGAAGGCGGTTCCTGCTATTACATTCTATTTAAGTTTAATGCTGACAATTTTAGTGTTACTGTTTGGTAATGAACCAAATAAATCACAATATATCCTTGTTATAGCAACGATAACAGTTTTTTATATCGCATATATCACTAATAAAATAACTTCTCCGGCCAGCCTTCTCGTTATATCATCTTTTGTGTTTTTAGGTTGTCGCCCTTTATTATCTTTGTTTGCAAACTATGATTATAGGATTGCCGATTGGTTTATTGAAGGATATATGGATGACGATGTGATTTTGGCTAACTATGCTATAACACTAATGTATTATGGTTATACATTGGGACTAATTCTATGCAAAAATACTGAAAAATTTTATCCGCATGGTCCTTATCCTGAAAAACAA…	lcl|AMX_100x_S36_merged.gam|PairedContig_43	10548	O
100x	O6	2150.0	from_ESC_HA8799AA_AS	wzx	AMX_100x_S36_merged.gam	1239	O6-17-wzx	97.982	100.0	1239	O6-17-wzx	0.97982	10548	1	False	GTGCACAATTATTTAAGGCTTAAAGATAAAATAAAAAACGTATTTTTAGGGTTGTATATATTGCAGTTATTTAATTATATCGCGCCATTGGTAATTATCCCTATCCTGATAAAATATATTGGGTTGGGGGAATATGGGGAATTGGTCTATATTACATCTATTTATCAAATAGTGGCTTTGATTATTGATTTTGGCTTTACTTACACAGGACCTGTGGTTGCTGCGAGACATAGATGTGAGACCCAAAATTTACAGCGCTATTACTCAATAGTTGTTCTTTTAAAATCATTGCTTTTTATAATTGCATTAACATGTGTATTTTTATTGTGCAGATTAAATATAGTCCACTTGTCATTTTTTGGGTTTTTGTCAATTTTTCTATGCACTATTGGTAATATA…	lcl|AMX_100x_S36_merged.gam|PairedContig_43	9310	O
100x	O6	2471.0	from_ESC_GA8803AA_AS	wzy	AMX_100x_S36_merged.gam	1344	O6-26-wzy	99.851	100.0	1344	O6-26-wzy	0.99851	11891	1	False	ATGAAAGTGAAGGCGGTTCCTGCTATTACATTCTATTTAAGTTTAATGCTGACAATTTTAGTGTTACTGTTTGGTAATGAACCAAATAAATCACAATATATCCTTGTTATAGCAACGATAACAGTTTTTTATATCGCATATATCACTAATAAAATAACTTCTCCGGCCAGCCTTCTCGTTATATCATCTTTTGTGTTTTTAGGTTGTCGCCCTTTATTATCTTTGTTTGCAAACTATGATTATAGGATTGCCGATTGGTTTATTGAAGGATATATGGATGACGATGTGATTTTGGCTAACTATGCTATAACACTAATGTATTATGGTTATACATTGGGACTAATTCTATGCAAAAATACTGAAAAATTTTATCCGCATGGTCCTTATCCTGAAAAACAA…	lcl|AMX_100x_S36_merged.gam|PairedContig_43	10548	O
100x	O6	2333.0	from_ESC_IA0006AA_AS	wzy	AMX_100x_S36_merged.gam	1344	O6-30-wzy	97.991	100.0	1344	O6-30-wzy	0.9799100000000001	11891	1	False	ATGAAAGTGAAGGCGGTTCCTGCTATTACATTCTATTTAAGTTTAATGCTGACAATTTTAGTGTTACTGTTTGGTAATGAACCAAATAAATCACAATATATCCTTGTTATAGCAACGATAACAGTTTTTTATATCGCATATATCACTAATAAAATAACTTCTCCGGCCAGCCTTCTCGTTATATCATCTTTTGTGTTTTTAGGTTGTCGCCCTTTATTATCTTTGTTTGCAAACTATGATTATAGGATTGCCGATTGGTTTATTGAAGGATATATGGATGACGATGTGATTTTGGCTAACTATGCTATAACACTAATGTATTATGGTTATACATTGGGACTAATTCTATGCAAAAATACTGAAAAATTTTATCCGCATGGTCCTTATCCTGAAAAACAA…	lcl|AMX_100x_S36_merged.gam|PairedContig_43	10548	O
100x	O6	2316.0	from_ESC_HA8378AA_AS	wzx	AMX_100x_S36_merged.gam	1257	O6-11-wzx	99.92	100.0	1257	O6-11-wzx	0.9992	10548	1	False	ATGAATAGGATACAACGTGTGCACAATTATTTAAGGCTTAAAGATAAAATAAAAAACGTATTTTTAGGGTTGTATATATTGCAGTTATTTAATTATATCGCGCCATTGGTAATTATCCCTATCCTGATAAAATATATTGGGTTGGGGGAATATGGGGAATTGGTCTATATTACATCTATTTATCAAATAGTGGCTTTGATTATTGATTTTGGCTTTACTTACACAGGACCTGTGGTTGCTGCGAGACATAGATGTGAGACCCAAAATTTACAGCGCTATTACTCAATAGTTGTTCTTTTAAAATCATTGCTTTTTATAATTGCATTAACATGTGTATTTTTATTGTGCAGATTAAATATAGTCCACTTGTCATTTTTTGGGTTTTTGTCAATTTTTCTA…	lcl|AMX_100x_S36_merged.gam|PairedContig_43	9292	O
100x	O6	2283.0	from_ESC_HA8490AA_AS	wzx	AMX_100x_S36_merged.gam	1239	O6-20-wzx	99.919	100.0	1239	O6-20-wzx	0.9991899999999999	10548	1	False	GTGCACAATTATTTAAGGCTTAAAGATAAAATAAAAAACGTATTTTTAGGGTTGTATATATTGCAGTTATTTAATTATATCGCGCCATTGGTAATTATCCCTATCCTGATAAAATATATTGGGTTGGGGGAATATGGGGAATTGGTCTATATTACATCTATTTATCAAATAGTGGCTTTGATTATTGATTTTGGCTTTACTTACACAGGACCTGTGGTTGCTGCGAGACATAGATGTGAGACCCAAAATTTACAGCGCTATTACTCAATAGTTGTTCTTTTAAAATCATTGCTTTTTATAATTGCATTAACATGTGTATTTTTATTGTGCAGATTAAATATAGTCCACTTGTCATTTTTTGGGTTTTTGTCAATTTTTCTATGCACTATTGGTAATATA…	lcl|AMX_100x_S36_merged.gam|PairedContig_43	9310	O
100x	H1	3236.0	from_ESC_BA4596AA_AS	fliC	AMX_100x_S36_merged.gam	1788	H1-9-fliC	99.329	100.0	1788	H1-9-fliC	0.99329	281182	-1	False	ATGGCACAAGTCATTAATACCAACAGCCTCTCGCTGATCACTCAAAATAATATCAACAAGAACCAGTCTGCGCTGTCGAGTTCTATCGAGCGTCTGTCTTCTGGCTTGCGTATTAACAGCGCGAAGGATGACGCCGCGGGTCAGGCGATTGCTAACCGTTTTACTTCTAACATTAAAGGCCTGACTCAGGCTGCACGTAACGCCAACGACGGTATTTCTGTTGCACAGACCACTGAAGGCGCGCTGTCCGAAATCAACAACAACTTACAGCGTATCCGTGAGCTGACGGTTCAGGCTTCTACCGGGACTAACTCTGATTCGGATCTGGACTCCATTCAGGACGAAATCAAATCCCGTCTCGACGAAATTGACCGCGTATCCGGTCAGACCCAGTTCAAC…	lcl|AMX_100x_S36_merged.gam|PairedContig_1	282969	H
100x	H1	3297.0	from_ESC_HA8537AA_AS	fliC	AMX_100x_S36_merged.gam	1788	H1-4-fliC	99.944	100.0	1788	H1-4-fliC	0.99944	281182	-1	False	ATGGCACAAGTCATTAATACCAACAGCCTCTCGCTGATCACTCAAAATAATATCAACAAGAACCAGTCTGCGCTGTCGAGTTCTATCGAGCGTCTGTCTTCTGGCTTGCGTATTAACAGCGCGAAGGATGACGCCGCGGGTCAGGCGATTGCTAACCGTTTTACTTCTAACATTAAAGGCCTGACTCAGGCTGCACGTAACGCCAACGACGGTATTTCTGTTGCACAGACCACTGAAGGCGCGCTGTCCGAAATCAACAACAACTTACAGCGTATCCGTGAGCTGACGGTTCAGGCTTCTACCGGGACTAACTCTGATTCGGATCTGGACTCCATTCAGGACGAAATCAAATCCCGTCTCGACGAAATTGACCGCGTATCCGGTCAGACCCAGTTCAAC…	lcl|AMX_100x_S36_merged.gam|PairedContig_1	282969	H
100x	H12	3070.0	from_ESC_GA9370AA_AS	fliC	AMX_100x_S36_merged.gam	1788	H12-8-fliC	97.651	100.0	1788	H12-8-fliC	0.97651	281182	-1	False	ATGGCACAAGTCATTAATACCAACAGCCTCTCGCTGATCACTCAAAATAATATCAACAAGAACCAGTCTGCGCTGTCGAGTTCTATCGAGCGTCTGTCTTCTGGCTTGCGTATTAACAGCGCGAAGGATGACGCCGCGGGTCAGGCGATTGCTAACCGTTTTACTTCTAACATTAAAGGCCTGACTCAGGCTGCACGTAACGCCAACGACGGTATTTCTGTTGCACAGACCACTGAAGGCGCGCTGTCCGAAATCAACAACAACTTACAGCGTATCCGTGAGCTGACGGTTCAGGCTTCTACCGGGACTAACTCTGATTCGGATCTGGACTCCATTCAGGACGAAATCAAATCCCGTCTCGACGAAATTGACCGCGTATCCGGTCAGACCCAGTTCAAC…	lcl|AMX_100x_S36_merged.gam|PairedContig_1	282969	H
100x	H12	3075.0	fliC_83_AIFX01000055_H12	fliC	AMX_100x_S36_merged.gam	1788	H12-4-fliC-origin	97.707	100.0	1788	H12-4-fliC-origin	0.9770699999999999	281182	-1	False	ATGGCACAAGTCATTAATACCAACAGCCTCTCGCTGATCACTCAAAATAATATCAACAAGAACCAGTCTGCGCTGTCGAGTTCTATCGAGCGTCTGTCTTCTGGCTTGCGTATTAACAGCGCGAAGGATGACGCCGCGGGTCAGGCGATTGCTAACCGTTTTACTTCTAACATTAAAGGCCTGACTCAGGCTGCACGTAACGCCAACGACGGTATTTCTGTTGCACAGACCACTGAAGGCGCGCTGTCCGAAATCAACAACAACTTACAGCGTATCCGTGAGCTGACGGTTCAGGCTTCTACCGGGACTAACTCTGATTCGGATCTGGACTCCATTCAGGACGAAATCAAATCCCGTCTCGACGAAATTGACCGCGTATCCGGTCAGACCCAGTTCAAC…	lcl|AMX_100x_S36_merged.gam|PairedContig_1	282969	H
100x	H1	3136.0	from_ESC_IA2263AA_AS	fliC	AMX_100x_S36_merged.gam	1788	H1-11-fliC	98.322	100.0	1788	H1-11-fliC	0.9832200000000001	281182	-1	False	ATGGCACAAGTCATTAATACCAACAGCCTCTCGCTGATCACTCAAAATAATATCAACAAGAACCAGTCTGCGCTGTCGAGTTCTATCGAGCGTCTGTCTTCTGGCTTGCGTATTAACAGCGCGAAGGATGACGCCGCGGGTCAGGCGATTGCTAACCGTTTTACTTCTAACATTAAAGGCCTGACTCAGGCTGCACGTAACGCCAACGACGGTATTTCTGTTGCACAGACCACTGAAGGCGCGCTGTCCGAAATCAACAACAACTTACAGCGTATCCGTGAGCTGACGGTTCAGGCTTCTACCGGGACTAACTCTGATTCGGATCTGGACTCCATTCAGGACGAAATCAAATCCCGTCTCGACGAAATTGACCGCGTATCCGGTCAGACCCAGTTCAAC…	lcl|AMX_100x_S36_merged.gam|PairedContig_1	282969	H
100x	H1	3291.0	from_ESC_GA9155AA_AS	fliC	AMX_100x_S36_merged.gam	1788	H1-8-fliC	99.888	100.0	1788	H1-8-fliC	0.9988800000000001	281182	-1	False	ATGGCACAAGTCATTAATACCAACAGCCTCTCGCTGATCACTCAAAATAATATCAACAAGAACCAGTCTGCGCTGTCGAGTTCTATCGAGCGTCTGTCTTCTGGCTTGCGTATTAACAGCGCGAAGGATGACGCCGCGGGTCAGGCGATTGCTAACCGTTTTACTTCTAACATTAAAGGCCTGACTCAGGCTGCACGTAACGCCAACGACGGTATTTCTGTTGCACAGACCACTGAAGGCGCGCTGTCCGAAATCAACAACAACTTACAGCGTATCCGTGAGCTGACGGTTCAGGCTTCTACCGGGACTAACTCTGATTCGGATCTGGACTCCATTCAGGACGAAATCAAATCCCGTCTCGACGAAATTGACCGCGTATCCGGTCAGACCCAGTTCAAC…	lcl|AMX_100x_S36_merged.gam|PairedContig_1	282969	H
100x	H12	3037.0	from_ESC_HA8169AA_AS	fliC	AMX_100x_S36_merged.gam	1788	H12-10-fliC	97.315	100.0	1788	H12-10-fliC	0.97315	281182	-1	False	ATGGCACAAGTCATTAATACCAACAGCCTCTCGCTGATCACTCAAAATAATATCAACAAGAACCAGTCTGCGCTGTCGAGTTCTATCGAGCGTCTGTCTTCTGGCTTGCGTATTAACAGCGCGAAGGATGACGCCGCGGGTCAGGCGATTGCTAACCGTTTTACTTCTAACATTAAAGGCCTGACTCAGGCTGCACGTAACGCCAACGACGGTATTTCTGTTGCACAGACCACTGAAGGCGCGCTGTCCGAAATCAACAACAACTTACAGCGTATCCGTGAGCTGACGGTTCAGGCTTCTACCGGGACTAACTCTGATTCGGATCTGGACTCCATTCAGGACGAAATCAAATCCCGTCTCGACGAAATTGACCGCGTATCCGGTCAGACCCAGTTCAAC…	lcl|AMX_100x_S36_merged.gam|PairedContig_1	282969	H
100x	H1	3297.0	from_ESC_IA2245AA_AS	fliC	AMX_100x_S36_merged.gam	1788	H1-3-fliC	99.944	100.0	1788	H1-3-fliC	0.99944	281182	-1	False	ATGGCACAAGTCATTAATACCAACAGCCTCTCGCTGATCACTCAAAATAATATCAACAAGAACCAGTCTGCGCTGTCGAGTTCTATCGAGCGTCTGTCTTCTGGCTTGCGTATTAACAGCGCGAAGGATGACGCCGCGGGTCAGGCGATTGCTAACCGTTTTACTTCTAACATTAAAGGCCTGACTCAGGCTGCACGTAACGCCAACGACGGTATTTCTGTTGCACAGACCACTGAAGGCGCGCTGTCCGAAATCAACAACAACTTACAGCGTATCCGTGAGCTGACGGTTCAGGCTTCTACCGGGACTAACTCTGATTCGGATCTGGACTCCATTCAGGACGAAATCAAATCCCGTCTCGACGAAATTGACCGCGTATCCGGTCAGACCCAGTTCAAC…	lcl|AMX_100x_S36_merged.gam|PairedContig_1	282969	H
100x	H12	3070.0	from_ESC_IA0652AA_AS	fliC	AMX_100x_S36_merged.gam	1788	H12-6-fliC	97.651	100.0	1788	H12-6-fliC	0.97651	281182	-1	False	ATGGCACAAGTCATTAATACCAACAGCCTCTCGCTGATCACTCAAAATAATATCAACAAGAACCAGTCTGCGCTGTCGAGTTCTATCGAGCGTCTGTCTTCTGGCTTGCGTATTAACAGCGCGAAGGATGACGCCGCGGGTCAGGCGATTGCTAACCGTTTTACTTCTAACATTAAAGGCCTGACTCAGGCTGCACGTAACGCCAACGACGGTATTTCTGTTGCACAGACCACTGAAGGCGCGCTGTCCGAAATCAACAACAACTTACAGCGTATCCGTGAGCTGACGGTTCAGGCTTCTACCGGGACTAACTCTGATTCGGATCTGGACTCCATTCAGGACGAAATCAAATCCCGTCTCGACGAAATTGACCGCGTATCCGGTCAGACCCAGTTCAAC…	lcl|AMX_100x_S36_merged.gam|PairedContig_1	282969	H
100x	H1	3286.0	1__fliC__fliC-H1__2 L07387.1;flagellin;H1	fliC	AMX_100x_S36_merged.gam	1788	H1-2-fliC-origin	99.832	100.0	1788	H1-2-fliC-origin	0.9983199999999999	281182	-1	False	ATGGCACAAGTCATTAATACCAACAGCCTCTCGCTGATCACTCAAAATAATATCAACAAGAACCAGTCTGCGCTGTCGAGTTCTATCGAGCGTCTGTCTTCTGGCTTGCGTATTAACAGCGCGAAGGATGACGCCGCGGGTCAGGCGATTGCTAACCGTTTTACTTCTAACATTAAAGGCCTGACTCAGGCTGCACGTAACGCCAACGACGGTATTTCTGTTGCACAGACCACTGAAGGCGCGCTGTCCGAAATCAACAACAACTTACAGCGTATCCGTGAGCTGACGGTTCAGGCTTCTACCGGGACTAACTCTGATTCGGATCTGGACTCCATTCAGGACGAAATCAAATCCCGTCTCGACGAAATTGACCGCGTATCCGGTCAGACCCAGTTCAAC…	lcl|AMX_100x_S36_merged.gam|PairedContig_1	282969	H
100x	H1	3297.0	from_ESC_IA2248AA_AS	fliC	AMX_100x_S36_merged.gam	1788	H1-6-fliC	99.944	100.0	1788	H1-6-fliC	0.99944	281182	-1	False	ATGGCACAAGTCATTAATACCAACAGCCTCTCGCTGATCACTCAAAATAATATCAACAAGAACCAGTCTGCGCTGTCGAGTTCTATCGAGCGTCTGTCTTCTGGCTTGCGTATTAACAGCGCGAAGGATGACGCCGCGGGTCAGGCGATTGCTAACCGTTTTACTTCTAACATTAAAGGCCTGACTCAGGCTGCACGTAACGCCAACGACGGTATTTCTGTTGCACAGACCACTGAAGGCGCGCTGTCCGAAATCAACAACAACTTACAGCGTATCCGTGAGCTGACGGTTCAGGCTTCTACCGGGACTAACTCTGATTCGGATCTGGACTCCATTCAGGACGAAATCAAATCCCGTCTCGACGAAATTGACCGCGTATCCGGTCAGACCCAGTTCAAC…	lcl|AMX_100x_S36_merged.gam|PairedContig_1	282969	H
100x	H12	3075.0	1__fliC__fliC-H12__8 AY337471.1;flagellin;H12	fliC	AMX_100x_S36_merged.gam	1788	H12-1-fliC-origin	97.707	100.0	1788	H12-1-fliC-origin	0.9770699999999999	281182	-1	False	ATGGCACAAGTCATTAATACCAACAGCCTCTCGCTGATCACTCAAAATAATATCAACAAGAACCAGTCTGCGCTGTCGAGTTCTATCGAGCGTCTGTCTTCTGGCTTGCGTATTAACAGCGCGAAGGATGACGCCGCGGGTCAGGCGATTGCTAACCGTTTTACTTCTAACATTAAAGGCCTGACTCAGGCTGCACGTAACGCCAACGACGGTATTTCTGTTGCACAGACCACTGAAGGCGCGCTGTCCGAAATCAACAACAACTTACAGCGTATCCGTGAGCTGACGGTTCAGGCTTCTACCGGGACTAACTCTGATTCGGATCTGGACTCCATTCAGGACGAAATCAAATCCCGTCTCGACGAAATTGACCGCGTATCCGGTCAGACCCAGTTCAAC…	lcl|AMX_100x_S36_merged.gam|PairedContig_1	282969	H
100x	H12	3062.0	1__fliC__fliC-H12__9 AY337474.1;flagellin;H12	fliC	AMX_100x_S36_merged.gam	1787	H12-2-fliC-origin	97.594	99.0	1788	H12-2-fliC-origin	0.9661805999999998	281183	-1	False	ATGGCACAAGTCATTAATACCAACAGCCTCTCGCTGATCACTCAAAATAATATCAACAAGAACCAGTCTGCGCTGTCGAGTTCTATCGAGCGTCTGTCTTCTGGCTTGCGTATTAACAGCGCGAAGGATGACGCCGCGGGTCAGGCGATTGCTAACCGTTTTACTTCTAACATTAAAGGCCTGACTCAGGCTGCACGTAACGCCAACGACGGTATTTCTGTTGCACAGACCACTGAAGGCGCGCTGTCCGAAATCAACAACAACTTACAGCGTATCCGTGAGCTGACGGTTCAGGCTTCTACCGGGACTAACTCTGATTCGGATCTGGACTCCATTCAGGACGAAATCAAATCCCGTCTCGACGAAATTGACCGCGTATCCGGTCAGACCCAGTTCAAC…	lcl|AMX_100x_S36_merged.gam|PairedContig_1	282969	H
100x	H12	3031.0	from_ESC_LA5721AA_AS	fliC	AMX_100x_S36_merged.gam	1788	H12-11-fliC	97.26	100.0	1788	H12-11-fliC	0.9726	281182	-1	False	ATGGCACAAGTCATTAATACCAACAGCCTCTCGCTGATCACTCAAAATAATATCAACAAGAACCAGTCTGCGCTGTCGAGTTCTATCGAGCGTCTGTCTTCTGGCTTGCGTATTAACAGCGCGAAGGATGACGCCGCGGGTCAGGCGATTGCTAACCGTTTTACTTCTAACATTAAAGGCCTGACTCAGGCTGCACGTAACGCCAACGACGGTATTTCTGTTGCACAGACCACTGAAGGCGCGCTGTCCGAAATCAACAACAACTTACAGCGTATCCGTGAGCTGACGGTTCAGGCTTCTACCGGGACTAACTCTGATTCGGATCTGGACTCCATTCAGGACGAAATCAAATCCCGTCTCGACGAAATTGACCGCGTATCCGGTCAGACCCAGTTCAAC…	lcl|AMX_100x_S36_merged.gam|PairedContig_1	282969	H
100x	H12	3059.0	1__fliC__fliC-H12__10 AY249997.1;flagellin;H12	fliC	AMX_100x_S36_merged.gam	1788	H12-3-fliC-origin	97.539	100.0	1788	H12-3-fliC-origin	0.97539	281182	-1	False	ATGGCACAAGTCATTAATACCAACAGCCTCTCGCTGATCACTCAAAATAATATCAACAAGAACCAGTCTGCGCTGTCGAGTTCTATCGAGCGTCTGTCTTCTGGCTTGCGTATTAACAGCGCGAAGGATGACGCCGCGGGTCAGGCGATTGCTAACCGTTTTACTTCTAACATTAAAGGCCTGACTCAGGCTGCACGTAACGCCAACGACGGTATTTCTGTTGCACAGACCACTGAAGGCGCGCTGTCCGAAATCAACAACAACTTACAGCGTATCCGTGAGCTGACGGTTCAGGCTTCTACCGGGACTAACTCTGATTCGGATCTGGACTCCATTCAGGACGAAATCAAATCCCGTCTCGACGAAATTGACCGCGTATCCGGTCAGACCCAGTTCAAC…	lcl|AMX_100x_S36_merged.gam|PairedContig_1	282969	H
100x	H1	3053.0	from_ESC_HA7415AA_AS	fliC	AMX_100x_S36_merged.gam	1788	H1-12-fliC	97.483	100.0	1788	H1-12-fliC	0.9748300000000001	281182	-1	False	ATGGCACAAGTCATTAATACCAACAGCCTCTCGCTGATCACTCAAAATAATATCAACAAGAACCAGTCTGCGCTGTCGAGTTCTATCGAGCGTCTGTCTTCTGGCTTGCGTATTAACAGCGCGAAGGATGACGCCGCGGGTCAGGCGATTGCTAACCGTTTTACTTCTAACATTAAAGGCCTGACTCAGGCTGCACGTAACGCCAACGACGGTATTTCTGTTGCACAGACCACTGAAGGCGCGCTGTCCGAAATCAACAACAACTTACAGCGTATCCGTGAGCTGACGGTTCAGGCTTCTACCGGGACTAACTCTGATTCGGATCTGGACTCCATTCAGGACGAAATCAAATCCCGTCTCGACGAAATTGACCGCGTATCCGGTCAGACCCAGTTCAAC…	lcl|AMX_100x_S36_merged.gam|PairedContig_1	282969	H
100x	H1	3297.0	from_ESC_IA0005AA_AS	fliC	AMX_100x_S36_merged.gam	1788	H1-5-fliC	99.944	100.0	1788	H1-5-fliC	0.99944	281182	-1	False	ATGGCACAAGTCATTAATACCAACAGCCTCTCGCTGATCACTCAAAATAATATCAACAAGAACCAGTCTGCGCTGTCGAGTTCTATCGAGCGTCTGTCTTCTGGCTTGCGTATTAACAGCGCGAAGGATGACGCCGCGGGTCAGGCGATTGCTAACCGTTTTACTTCTAACATTAAAGGCCTGACTCAGGCTGCACGTAACGCCAACGACGGTATTTCTGTTGCACAGACCACTGAAGGCGCGCTGTCCGAAATCAACAACAACTTACAGCGTATCCGTGAGCTGACGGTTCAGGCTTCTACCGGGACTAACTCTGATTCGGATCTGGACTCCATTCAGGACGAAATCAAATCCCGTCTCGACGAAATTGACCGCGTATCCGGTCAGACCCAGTTCAAC…	lcl|AMX_100x_S36_merged.gam|PairedContig_1	282969	H
100x	H12	3070.0	from_ESC_GA6832AA_AS	fliC	AMX_100x_S36_merged.gam	1788	H12-7-fliC	97.651	100.0	1788	H12-7-fliC	0.97651	281182	-1	False	ATGGCACAAGTCATTAATACCAACAGCCTCTCGCTGATCACTCAAAATAATATCAACAAGAACCAGTCTGCGCTGTCGAGTTCTATCGAGCGTCTGTCTTCTGGCTTGCGTATTAACAGCGCGAAGGATGACGCCGCGGGTCAGGCGATTGCTAACCGTTTTACTTCTAACATTAAAGGCCTGACTCAGGCTGCACGTAACGCCAACGACGGTATTTCTGTTGCACAGACCACTGAAGGCGCGCTGTCCGAAATCAACAACAACTTACAGCGTATCCGTGAGCTGACGGTTCAGGCTTCTACCGGGACTAACTCTGATTCGGATCTGGACTCCATTCAGGACGAAATCAAATCCCGTCTCGACGAAATTGACCGCGTATCCGGTCAGACCCAGTTCAAC…	lcl|AMX_100x_S36_merged.gam|PairedContig_1	282969	H
100x	H1	3297.0	from_ESC_GA8790AA_AS	fliC	AMX_100x_S36_merged.gam	1788	H1-7-fliC	99.944	100.0	1788	H1-7-fliC	0.99944	281182	-1	False	ATGGCACAAGTCATTAATACCAACAGCCTCTCGCTGATCACTCAAAATAATATCAACAAGAACCAGTCTGCGCTGTCGAGTTCTATCGAGCGTCTGTCTTCTGGCTTGCGTATTAACAGCGCGAAGGATGACGCCGCGGGTCAGGCGATTGCTAACCGTTTTACTTCTAACATTAAAGGCCTGACTCAGGCTGCACGTAACGCCAACGACGGTATTTCTGTTGCACAGACCACTGAAGGCGCGCTGTCCGAAATCAACAACAACTTACAGCGTATCCGTGAGCTGACGGTTCAGGCTTCTACCGGGACTAACTCTGATTCGGATCTGGACTCCATTCAGGACGAAATCAAATCCCGTCTCGACGAAATTGACCGCGTATCCGGTCAGACCCAGTTCAAC…	lcl|AMX_100x_S36_merged.gam|PairedContig_1	282969	H
100x	H1	3302.0	1__fliC__fliC-H1__1 AB028471.1;flagellin;H1	fliC	AMX_100x_S36_merged.gam	1788	H1-1-fliC-origin	100.0	100.0	1788	H1-1-fliC-origin	1.0	281182	-1	False	ATGGCACAAGTCATTAATACCAACAGCCTCTCGCTGATCACTCAAAATAATATCAACAAGAACCAGTCTGCGCTGTCGAGTTCTATCGAGCGTCTGTCTTCTGGCTTGCGTATTAACAGCGCGAAGGATGACGCCGCGGGTCAGGCGATTGCTAACCGTTTTACTTCTAACATTAAAGGCCTGACTCAGGCTGCACGTAACGCCAACGACGGTATTTCTGTTGCACAGACCACTGAAGGCGCGCTGTCCGAAATCAACAACAACTTACAGCGTATCCGTGAGCTGACGGTTCAGGCTTCTACCGGGACTAACTCTGATTCGGATCTGGACTCCATTCAGGACGAAATCAAATCCCGTCTCGACGAAATTGACCGCGTATCCGGTCAGACCCAGTTCAAC…	lcl|AMX_100x_S36_merged.gam|PairedContig_1	282969	H
100x	H1	3136.0	from_ESC_IA0127AA_AS	fliC	AMX_100x_S36_merged.gam	1788	H1-10-fliC	98.322	100.0	1788	H1-10-fliC	0.9832200000000001	281182	-1	False	ATGGCACAAGTCATTAATACCAACAGCCTCTCGCTGATCACTCAAAATAATATCAACAAGAACCAGTCTGCGCTGTCGAGTTCTATCGAGCGTCTGTCTTCTGGCTTGCGTATTAACAGCGCGAAGGATGACGCCGCGGGTCAGGCGATTGCTAACCGTTTTACTTCTAACATTAAAGGCCTGACTCAGGCTGCACGTAACGCCAACGACGGTATTTCTGTTGCACAGACCACTGAAGGCGCGCTGTCCGAAATCAACAACAACTTACAGCGTATCCGTGAGCTGACGGTTCAGGCTTCTACCGGGACTAACTCTGATTCGGATCTGGACTCCATTCAGGACGAAATCAAATCCCGTCTCGACGAAATTGACCGCGTATCCGGTCAGACCCAGTTCAAC…	lcl|AMX_100x_S36_merged.gam|PairedContig_1	282969	H
1000x	O6	2316.0	from_ESC_IA2235AA_AS	wzx	Egyetemi-5_merged.gam	1257	O6-10-wzx	99.92	100.0	1257	O6-10-wzx	0.9992	1916	-1	False	ATGAATAGGATACAACGTGTGCACAATTATTTAAGGCTTAAAGATAAAATAAAAAACGTATTTTTAGGGTTGTATATATTGCAGTTATTTAATTATATCGCGCCATTGGTAATTATCCCTATCCTGATAAAATATATTGGGTTGGGGGAATATGGGGAATTGGTCTATATTACATCTATTTATCAAATAGTGGCTTTGATTATTGATTTTGGCTTTACTTACACAGGACCTGTGGTTGCTGCGAGACATAGATGTGAGACCCAAAATTTACAGCGCTATTACTCAATAGTTGTTCTTTTAAAATCATTGCTTTTTATAATTGCATTAACATGTGTATTTTTATTGTGCAGATTAAATATAGTCCACTTGTCATTTTTTGGGTTTTTGTCAATTTTTCTA…	lcl|Egyetemi-5_merged.gam|PairedContig_25	3172	O
1000x	O6	2311.0	from_ESC_GA9104AA_AS	wzx	Egyetemi-5_merged.gam	1257	O6-12-wzx	99.841	100.0	1257	O6-12-wzx	0.9984099999999999	1916	-1	False	ATGAATAGGATACAACGTGTGCACAATTATTTAAGGCTTAAAGATAAAATAAAAAACGTATTTTTAGGGTTGTATATATTGCAGTTATTTAATTATATCGCGCCATTGGTAATTATCCCTATCCTGATAAAATATATTGGGTTGGGGGAATATGGGGAATTGGTCTATATTACATCTATTTATCAAATAGTGGCTTTGATTATTGATTTTGGCTTTACTTACACAGGACCTGTGGTTGCTGCGAGACATAGATGTGAGACCCAAAATTTACAGCGCTATTACTCAATAGTTGTTCTTTTAAAATCATTGCTTTTTATAATTGCATTAACATGTGTATTTTTATTGTGCAGATTAAATATAGTCCACTTGTCATTTTTTGGGTTTTTGTCAATTTTTCTA…	lcl|Egyetemi-5_merged.gam|PairedContig_25	3172	O
1000x	O6	2278.0	from_ESC_GA9104AA_AS	wzx	Egyetemi-5_merged.gam	1239	O6-23-wzx	99.839	100.0	1239	O6-23-wzx	0.99839	1916	-1	False	GTGCACAATTATTTAAGGCTTAAAGATAAAATAAAAAACGTATTTTTAGGGTTGTATATATTGCAGTTATTTAATTATATCGCGCCATTGGTAATTATCCCTATCCTGATAAAATATATTGGGTTGGGGGAATATGGGGAATTGGTCTATATTACATCTATTTATCAAATAGTGGCTTTGATTATTGATTTTGGCTTTACTTACACAGGACCTGTGGTTGCTGCGAGACATAGATGTGAGACCCAAAATTTACAGCGCTATTACTCAATAGTTGTTCTTTTAAAATCATTGCTTTTTATAATTGCATTAACATGTGTATTTTTATTGTGCAGATTAAATATAGTCCACTTGTCATTTTTTGGGTTTTTGTCAATTTTTCTATGCACTATTGGTAATATA…	lcl|Egyetemi-5_merged.gam|PairedContig_25	3154	O
1000x	O6	2189.0	from_ESC_HA8385AA_AS	wzx	Egyetemi-5_merged.gam	1257	O6-13-wzx	98.091	100.0	1257	O6-13-wzx	0.9809099999999998	1916	-1	False	ATGAATAGGATACAACGTGTGCACAATTATTTAAGGCTTAAAGATAAAATAAAAAACGTATTTTTAGGGTTGTATATATTGCAGTTATTTAATTATATCGCGCCATTGGTAATTATCCCTATCCTGATAAAATATATTGGGTTGGGGGAATATGGGGAATTGGTCTATATTACATCTATTTATCAAATAGTGGCTTTGATTATTGATTTTGGCTTTACTTACACAGGACCTGTGGTTGCTGCGAGACATAGATGTGAGACCCAAAATTTACAGCGCTATTACTCAATAGTTGTTCTTTTAAAATCATTGCTTTTTATAATTGCATTAACATGTGTATTTTTATTGTGCAGATTAAATATAGTCCACTTGTCATTTTTTGGGTTTTTGTCAATTTTTCTA…	lcl|Egyetemi-5_merged.gam|PairedContig_25	3172	O
1000x	O6	2183.0	from_ESC_IA0140AA_AS	wzx	Egyetemi-5_merged.gam	1257	O6-15-wzx	98.011	100.0	1257	O6-15-wzx	0.98011	1916	-1	False	ATGAATAGGATACAACGTGTGCACAATTATTTAAGGCTTAAAGATAAAATAAAAAACGTATTTTTAGGGTTGTATATATTGCAGTTATTTAATTATATCGCGCCATTGGTAATTATCCCTATCCTGATAAAATATATTGGGTTGGGGGAATATGGGGAATTGGTCTATATTACATCTATTTATCAAATAGTGGCTTTGATTATTGATTTTGGCTTTACTTACACAGGACCTGTGGTTGCTGCGAGACATAGATGTGAGACCCAAAATTTACAGCGCTATTACTCAATAGTTGTTCTTTTAAAATCATTGCTTTTTATAATTGCATTAACATGTGTATTTTTATTGTGCAGATTAAATATAGTCCACTTGTCATTTTTTGGGTTTTTGTCAATTTTTCTA…	lcl|Egyetemi-5_merged.gam|PairedContig_25	3172	O
1000x	O6	2316.0	from_ESC_HA8490AA_AS	wzx	Egyetemi-5_merged.gam	1257	O6-9-wzx	99.92	100.0	1257	O6-9-wzx	0.9992	1916	-1	False	ATGAATAGGATACAACGTGTGCACAATTATTTAAGGCTTAAAGATAAAATAAAAAACGTATTTTTAGGGTTGTATATATTGCAGTTATTTAATTATATCGCGCCATTGGTAATTATCCCTATCCTGATAAAATATATTGGGTTGGGGGAATATGGGGAATTGGTCTATATTACATCTATTTATCAAATAGTGGCTTTGATTATTGATTTTGGCTTTACTTACACAGGACCTGTGGTTGCTGCGAGACATAGATGTGAGACCCAAAATTTACAGCGCTATTACTCAATAGTTGTTCTTTTAAAATCATTGCTTTTTATAATTGCATTAACATGTGTATTTTTATTGTGCAGATTAAATATAGTCCACTTGTCATTTTTTGGGTTTTTGTCAATTTTTCTA…	lcl|Egyetemi-5_merged.gam|PairedContig_25	3172	O
1000x	O6	2338.0	from_ESC_HA8370AA_AS	wzy	Egyetemi-5_merged.gam	1344	O6-31-wzy	98.065	100.0	1344	O6-31-wzy	0.98065	573	-1	False	ATGAAAGTGAAGGCGGTTCCTGCTATTACATTCTATTTAAGTTTAATGCTGACAATTTTAGTGTTACTGTTTGGTAATGAACCAAATAAATCACAATATATCCTTGTTATAGCAACGATAACAGTTTTTTATATCGCATATATCACTAATAAAATAACTTCTCCGGCCAGCCTTCTCGTTATATCATCTTTTGTGTTTTTAGGTTGTCGCCCTTTATTATCTTTGTTTGCAAACTATGATTATAGGATTGCCGATTGGTTTATTGAAGGATATATGGATGACGATGTGATTTTGGCTAACTATGCTATAACACTAATGTATTATGGTTATACATTGGGACTAATTCTATGCAAAAATACTGAAAAATTTTATCCGCATGGTCCTTATCCTGAAAAACAA…	lcl|Egyetemi-5_merged.gam|PairedContig_25	1916	O
1000x	O6	2283.0	from_ESC_HA8378AA_AS	wzx	Egyetemi-5_merged.gam	1239	O6-22-wzx	99.919	100.0	1239	O6-22-wzx	0.9991899999999999	1916	-1	False	GTGCACAATTATTTAAGGCTTAAAGATAAAATAAAAAACGTATTTTTAGGGTTGTATATATTGCAGTTATTTAATTATATCGCGCCATTGGTAATTATCCCTATCCTGATAAAATATATTGGGTTGGGGGAATATGGGGAATTGGTCTATATTACATCTATTTATCAAATAGTGGCTTTGATTATTGATTTTGGCTTTACTTACACAGGACCTGTGGTTGCTGCGAGACATAGATGTGAGACCCAAAATTTACAGCGCTATTACTCAATAGTTGTTCTTTTAAAATCATTGCTTTTTATAATTGCATTAACATGTGTATTTTTATTGTGCAGATTAAATATAGTCCACTTGTCATTTTTTGGGTTTTTGTCAATTTTTCTATGCACTATTGGTAATATA…	lcl|Egyetemi-5_merged.gam|PairedContig_25	3154	O
1000x	O6	2483.0	wzy_166_AJ426423_O6	wzy	Egyetemi-5_merged.gam	1344	O6-7-wzy-origin	100.0	100.0	1344	O6-7-wzy-origin	1.0	573	-1	False	ATGAAAGTGAAGGCGGTTCCTGCTATTACATTCTATTTAAGTTTAATGCTGACAATTTTAGTGTTACTGTTTGGTAATGAACCAAATAAATCACAATATATCCTTGTTATAGCAACGATAACAGTTTTTTATATCGCATATATCACTAATAAAATAACTTCTCCGGCCAGCCTTCTCGTTATATCATCTTTTGTGTTTTTAGGTTGTCGCCCTTTATTATCTTTGTTTGCAAACTATGATTATAGGATTGCCGATTGGTTTATTGAAGGATATATGGATGACGATGTGATTTTGGCTAACTATGCTATAACACTAATGTATTATGGTTATACATTGGGACTAATTCTATGCAAAAATACTGAAAAATTTTATCCGCATGGTCCTTATCCTGAAAAACAA…	lcl|Egyetemi-5_merged.gam|PairedContig_25	1916	O
1000x	O6	2338.0	from_ESC_GA6663AA_AS	wzy	Egyetemi-5_merged.gam	1344	O6-32-wzy	98.065	100.0	1344	O6-32-wzy	0.98065	573	-1	False	ATGAAAGTGAAGGCGGTTCCTGCTATTACATTCTATTTAAGTTTAATGCTGACAATTTTAGTGTTACTGTTTGGTAATGAACCAAATAAATCACAATATATCCTTGTTATAGCAACGATAACAGTTTTTTATATCGCATATATCACTAATAAAATAACTTCTCCGGCCAGCCTTCTCGTTATATCATCTTTTGTGTTTTTAGGTTGTCGCCCTTTATTATCTTTGTTTGCAAACTATGATTATAGGATTGCCGATTGGTTTATTGAAGGATATATGGATGACGATGTGATTTTGGCTAACTATGCTATAACACTAATGTATTATGGTTATACATTGGGACTAATTCTATGCAAAAATACTGAAAAATTTTATCCGCATGGTCCTTATCCTGAAAAACAA…	lcl|Egyetemi-5_merged.gam|PairedContig_25	1916	O
1000x	O6	2316.0	8__wzx__wzx-O6__274 AB811597.1;O antigen flippase;O6	wzx	Egyetemi-5_merged.gam	1257	O6-3-wzx-origin	99.92	100.0	1257	O6-3-wzx-origin	0.9992	1916	-1	False	ATGAATAGGATACAACGTGTGCACAATTATTTAAGGCTTAAAGATAAAATAAAAAACGTATTTTTAGGGTTGTATATATTGCAGTTATTTAATTATATCGCGCCATTGGTAATTATCCCTATCCTGATAAAATATATTGGGTTGGGGGAATATGGGGAATTGGTCTATATTACATCTATTTATCAAATAGTGGCTTTGATTATTGATTTTGGCTTTACTTACACAGGACCTGTGGTTGCTGCGAGACATAGATGTGAGACCCAAAATTTACAGCGCTATTACTCAATAGTTGTTCTTTTAAAATCATTGCTTTTTATAATTGCATTAACATGTGTATTTTTATTGTGCAGATTAAATATAGTCCACTTGTCATTTTTTGGGTTTTTGTCAATTTTTCTA…	lcl|Egyetemi-5_merged.gam|PairedContig_25	3172	O
1000x	O6	2283.0	from_ESC_HA8236AA_AS	wzx	Egyetemi-5_merged.gam	1239	O6-18-wzx	99.919	100.0	1239	O6-18-wzx	0.9991899999999999	1916	-1	False	GTGCACAATTATTTAAGGCTTAAAGATAAAATAAAAAACGTATTTTTAGGGTTGTATATATTGCAGTTATTTAATTATATCGCGCCATTGGTAATTATCCCTATCCTGATAAAATATATTGGGTTGGGGGAATATGGGGAATTGGTCTATATTACATCTATTTATCAAATAGTGGCTTTGATTATTGATTTTGGCTTTACTTACACAGGACCTGTGGTTGCTGCGAGACATAGATGTGAGACCCAAAATTTACAGCGCTATTACTCAATAGTTGTTCTTTTAAAATCATTGCTTTTTATAATTGCATTAACATGTGTATTTTTATTGTGCAGATTAAATATAGTCCACTTGTCATTTTTTGGGTTTTTGTCAATTTTTCTATGCACTATTGGTAATATA…	lcl|Egyetemi-5_merged.gam|PairedContig_25	3154	O
1000x	O6	2344.0	9__wzy__wzy-O6__473 CP002185.1;O antigen polyermase;O6	wzy	Egyetemi-5_merged.gam	1344	O6-5-wzy-origin	98.14	100.0	1344	O6-5-wzy-origin	0.9814	573	-1	False	ATGAAAGTGAAGGCGGTTCCTGCTATTACATTCTATTTAAGTTTAATGCTGACAATTTTAGTGTTACTGTTTGGTAATGAACCAAATAAATCACAATATATCCTTGTTATAGCAACGATAACAGTTTTTTATATCGCATATATCACTAATAAAATAACTTCTCCGGCCAGCCTTCTCGTTATATCATCTTTTGTGTTTTTAGGTTGTCGCCCTTTATTATCTTTGTTTGCAAACTATGATTATAGGATTGCCGATTGGTTTATTGAAGGATATATGGATGACGATGTGATTTTGGCTAACTATGCTATAACACTAATGTATTATGGTTATACATTGGGACTAATTCTATGCAAAAATACTGAAAAATTTTATCCGCATGGTCCTTATCCTGAAAAACAA…	lcl|Egyetemi-5_merged.gam|PairedContig_25	1916	O
1000x	O6	2283.0	from_ESC_IA2235AA_AS	wzx	Egyetemi-5_merged.gam	1239	O6-21-wzx	99.919	100.0	1239	O6-21-wzx	0.9991899999999999	1916	-1	False	GTGCACAATTATTTAAGGCTTAAAGATAAAATAAAAAACGTATTTTTAGGGTTGTATATATTGCAGTTATTTAATTATATCGCGCCATTGGTAATTATCCCTATCCTGATAAAATATATTGGGTTGGGGGAATATGGGGAATTGGTCTATATTACATCTATTTATCAAATAGTGGCTTTGATTATTGATTTTGGCTTTACTTACACAGGACCTGTGGTTGCTGCGAGACATAGATGTGAGACCCAAAATTTACAGCGCTATTACTCAATAGTTGTTCTTTTAAAATCATTGCTTTTTATAATTGCATTAACATGTGTATTTTTATTGTGCAGATTAAATATAGTCCACTTGTCATTTTTTGGGTTTTTGTCAATTTTTCTATGCACTATTGGTAATATA…	lcl|Egyetemi-5_merged.gam|PairedContig_25	3154	O
1000x	O6	2471.0	from_ESC_HA8236AA_AS	wzy	Egyetemi-5_merged.gam	1344	O6-28-wzy	99.851	100.0	1344	O6-28-wzy	0.99851	573	-1	False	ATGAAAGTGAAGGCGGTTCCTGCTATTACATTCTATTTAAGTTTAATGCTGACAATTTTAGTGTTACTGTTTGGTAATGAACCAAATAAATCACAATATATCCTTGTTATAGCAACGATAACAGTTTTTTATATCGCATATATCACTAATAAAATAACTTCTCCGGCCAGCCTTCTCGTTATATCATCTTTTGTGTTTTTAGGTTGTCGCCCTTTATTATCTTTGTTTGCAAACTATGATTATAGGATTGCCGATTGGTTTATTGAAGGATATATGGATGACGATGTGATTTTGGCTAACTATGCTATAACACTAATGTATTATGGTTATACATTGGGACTAATTCTATGCAAAAATACTGAAAAATTTTATCCGCATGGTCCTTATCCTGAAAAACAA…	lcl|Egyetemi-5_merged.gam|PairedContig_25	1916	O
1000x	O6	2322.0	8__wzx__wzx-O6__272 AJ426045.2;O antigen flippase;O6	wzx	Egyetemi-5_merged.gam	1257	O6-1-wzx-origin	100.0	100.0	1257	O6-1-wzx-origin	1.0	1916	-1	False	ATGAATAGGATACAACGTGTGCACAATTATTTAAGGCTTAAAGATAAAATAAAAAACGTATTTTTAGGGTTGTATATATTGCAGTTATTTAATTATATCGCGCCATTGGTAATTATCCCTATCCTGATAAAATATATTGGGTTGGGGGAATATGGGGAATTGGTCTATATTACATCTATTTATCAAATAGTGGCTTTGATTATTGATTTTGGCTTTACTTACACAGGACCTGTGGTTGCTGCGAGACATAGATGTGAGACCCAAAATTTACAGCGCTATTACTCAATAGTTGTTCTTTTAAAATCATTGCTTTTTATAATTGCATTAACATGTGTATTTTTATTGTGCAGATTAAATATAGTCCACTTGTCATTTTTTGGGTTTTTGTCAATTTTTCTA…	lcl|Egyetemi-5_merged.gam|PairedContig_25	3172	O
1000x	O6	2156.0	from_ESC_HA8385AA_AS	wzx	Egyetemi-5_merged.gam	1239	O6-16-wzx	98.063	100.0	1239	O6-16-wzx	0.9806300000000001	1916	-1	False	GTGCACAATTATTTAAGGCTTAAAGATAAAATAAAAAACGTATTTTTAGGGTTGTATATATTGCAGTTATTTAATTATATCGCGCCATTGGTAATTATCCCTATCCTGATAAAATATATTGGGTTGGGGGAATATGGGGAATTGGTCTATATTACATCTATTTATCAAATAGTGGCTTTGATTATTGATTTTGGCTTTACTTACACAGGACCTGTGGTTGCTGCGAGACATAGATGTGAGACCCAAAATTTACAGCGCTATTACTCAATAGTTGTTCTTTTAAAATCATTGCTTTTTATAATTGCATTAACATGTGTATTTTTATTGTGCAGATTAAATATAGTCCACTTGTCATTTTTTGGGTTTTTGTCAATTTTTCTATGCACTATTGGTAATATA…	lcl|Egyetemi-5_merged.gam|PairedContig_25	3154	O
1000x	O6	2289.0	from_ESC_IA2238AA_AS	wzx	Egyetemi-5_merged.gam	1239	O6-19-wzx	100.0	100.0	1239	O6-19-wzx	1.0	1916	-1	False	GTGCACAATTATTTAAGGCTTAAAGATAAAATAAAAAACGTATTTTTAGGGTTGTATATATTGCAGTTATTTAATTATATCGCGCCATTGGTAATTATCCCTATCCTGATAAAATATATTGGGTTGGGGGAATATGGGGAATTGGTCTATATTACATCTATTTATCAAATAGTGGCTTTGATTATTGATTTTGGCTTTACTTACACAGGACCTGTGGTTGCTGCGAGACATAGATGTGAGACCCAAAATTTACAGCGCTATTACTCAATAGTTGTTCTTTTAAAATCATTGCTTTTTATAATTGCATTAACATGTGTATTTTTATTGTGCAGATTAAATATAGTCCACTTGTCATTTTTTGGGTTTTTGTCAATTTTTCTATGCACTATTGGTAATATA…	lcl|Egyetemi-5_merged.gam|PairedContig_25	3154	O
1000x	O6	2183.0	from_ESC_HA8799AA_AS	wzx	Egyetemi-5_merged.gam	1257	O6-14-wzx	98.011	100.0	1257	O6-14-wzx	0.98011	1916	-1	False	ATGAATAGGATACAACGTGTGCACAATTATTTAAGGCTTAAAGATAAAATAAAAAACGTATTTTTAGGGTTGTATATATTGCAGTTATTTAATTATATCGCGCCATTGGTAATTATCCCTATCCTGATAAAATATATTGGGTTGGGGGAATATGGGGAATTGGTCTATATTACATCTATTTATCAAATAGTGGCTTTGATTATTGATTTTGGCTTTACTTACACAGGACCTGTGGTTGCTGCGAGACATAGATGTGAGACCCAAAATTTACAGCGCTATTACTCAATAGTTGTTCTTTTAAAATCATTGCTTTTTATAATTGCATTAACATGTGTATTTTTATTGTGCAGATTAAATATAGTCCACTTGTCATTTTTTGGGTTTTTGTCAATTTTTCTA…	lcl|Egyetemi-5_merged.gam|PairedContig_25	3172	O
1000x	O6	2477.0	9__wzy__wzy-O6__474 AB811597.1;O antigen polyermase;O6	wzy	Egyetemi-5_merged.gam	1344	O6-6-wzy-origin	99.926	100.0	1344	O6-6-wzy-origin	0.99926	573	-1	False	ATGAAAGTGAAGGCGGTTCCTGCTATTACATTCTATTTAAGTTTAATGCTGACAATTTTAGTGTTACTGTTTGGTAATGAACCAAATAAATCACAATATATCCTTGTTATAGCAACGATAACAGTTTTTTATATCGCATATATCACTAATAAAATAACTTCTCCGGCCAGCCTTCTCGTTATATCATCTTTTGTGTTTTTAGGTTGTCGCCCTTTATTATCTTTGTTTGCAAACTATGATTATAGGATTGCCGATTGGTTTATTGAAGGATATATGGATGACGATGTGATTTTGGCTAACTATGCTATAACACTAATGTATTATGGTTATACATTGGGACTAATTCTATGCAAAAATACTGAAAAATTTTATCCGCATGGTCCTTATCCTGAAAAACAA…	lcl|Egyetemi-5_merged.gam|PairedContig_25	1916	O
1000x	O6	2150.0	8__wzx__wzx-O6__273 CP002185.1;O antigen flippase;O6	wzx	Egyetemi-5_merged.gam	1239	O6-2-wzx-origin	97.982	100.0	1239	O6-2-wzx-origin	0.97982	1916	-1	False	GTGCACAATTATTTAAGGCTTAAAGATAAAATAAAAAACGTATTTTTAGGGTTGTATATATTGCAGTTATTTAATTATATCGCGCCATTGGTAATTATCCCTATCCTGATAAAATATATTGGGTTGGGGGAATATGGGGAATTGGTCTATATTACATCTATTTATCAAATAGTGGCTTTGATTATTGATTTTGGCTTTACTTACACAGGACCTGTGGTTGCTGCGAGACATAGATGTGAGACCCAAAATTTACAGCGCTATTACTCAATAGTTGTTCTTTTAAAATCATTGCTTTTTATAATTGCATTAACATGTGTATTTTTATTGTGCAGATTAAATATAGTCCACTTGTCATTTTTTGGGTTTTTGTCAATTTTTCTATGCACTATTGGTAATATA…	lcl|Egyetemi-5_merged.gam|PairedContig_25	3154	O
1000x	O6	2477.0	9__wzy__wzy-O6__472 AJ426045.2;O antigen polyermase;O6	wzy	Egyetemi-5_merged.gam	1344	O6-4-wzy-origin	99.926	100.0	1344	O6-4-wzy-origin	0.99926	573	-1	False	ATGAAAGTGAAGGCGGTTCCTGCTATTACATTCTATTTAAGTTTAATGCTGACAATTTTAGTGTTACTGTTTGGTAATGAACCAAATAAATCACAATATATCCTTGTTATAGCAACGATAACAGTTTTTTATATCGCATATATCACTAATAAAATAACTTCTCCGGCCAGCCTTCTCGTTATATCATCTTTTGTGTTTTTAGGTTGTCGCCCTTTATTATCTTTGTTTGCAAACTATGATTATAGGATTGCCGATTGGTTTATTGAAGGATATATGGATGACGATGTGATTTTGGCTAACTATGCTATAACACTAATGTATTATGGTTATACATTGGGACTAATTCTATGCAAAAATACTGAAAAATTTTATCCGCATGGTCCTTATCCTGAAAAACAA…	lcl|Egyetemi-5_merged.gam|PairedContig_25	1916	O
1000x	O6	2150.0	from_ESC_HA8799AA_AS	wzx	Egyetemi-5_merged.gam	1239	O6-17-wzx	97.982	100.0	1239	O6-17-wzx	0.97982	1916	-1	False	GTGCACAATTATTTAAGGCTTAAAGATAAAATAAAAAACGTATTTTTAGGGTTGTATATATTGCAGTTATTTAATTATATCGCGCCATTGGTAATTATCCCTATCCTGATAAAATATATTGGGTTGGGGGAATATGGGGAATTGGTCTATATTACATCTATTTATCAAATAGTGGCTTTGATTATTGATTTTGGCTTTACTTACACAGGACCTGTGGTTGCTGCGAGACATAGATGTGAGACCCAAAATTTACAGCGCTATTACTCAATAGTTGTTCTTTTAAAATCATTGCTTTTTATAATTGCATTAACATGTGTATTTTTATTGTGCAGATTAAATATAGTCCACTTGTCATTTTTTGGGTTTTTGTCAATTTTTCTATGCACTATTGGTAATATA…	lcl|Egyetemi-5_merged.gam|PairedContig_25	3154	O
1000x	O6	2477.0	from_ESC_GA8803AA_AS	wzy	Egyetemi-5_merged.gam	1344	O6-26-wzy	99.926	100.0	1344	O6-26-wzy	0.99926	573	-1	False	ATGAAAGTGAAGGCGGTTCCTGCTATTACATTCTATTTAAGTTTAATGCTGACAATTTTAGTGTTACTGTTTGGTAATGAACCAAATAAATCACAATATATCCTTGTTATAGCAACGATAACAGTTTTTTATATCGCATATATCACTAATAAAATAACTTCTCCGGCCAGCCTTCTCGTTATATCATCTTTTGTGTTTTTAGGTTGTCGCCCTTTATTATCTTTGTTTGCAAACTATGATTATAGGATTGCCGATTGGTTTATTGAAGGATATATGGATGACGATGTGATTTTGGCTAACTATGCTATAACACTAATGTATTATGGTTATACATTGGGACTAATTCTATGCAAAAATACTGAAAAATTTTATCCGCATGGTCCTTATCCTGAAAAACAA…	lcl|Egyetemi-5_merged.gam|PairedContig_25	1916	O
1000x	O6	2338.0	from_ESC_IA0006AA_AS	wzy	Egyetemi-5_merged.gam	1344	O6-30-wzy	98.065	100.0	1344	O6-30-wzy	0.98065	573	-1	False	ATGAAAGTGAAGGCGGTTCCTGCTATTACATTCTATTTAAGTTTAATGCTGACAATTTTAGTGTTACTGTTTGGTAATGAACCAAATAAATCACAATATATCCTTGTTATAGCAACGATAACAGTTTTTTATATCGCATATATCACTAATAAAATAACTTCTCCGGCCAGCCTTCTCGTTATATCATCTTTTGTGTTTTTAGGTTGTCGCCCTTTATTATCTTTGTTTGCAAACTATGATTATAGGATTGCCGATTGGTTTATTGAAGGATATATGGATGACGATGTGATTTTGGCTAACTATGCTATAACACTAATGTATTATGGTTATACATTGGGACTAATTCTATGCAAAAATACTGAAAAATTTTATCCGCATGGTCCTTATCCTGAAAAACAA…	lcl|Egyetemi-5_merged.gam|PairedContig_25	1916	O
1000x	O6	2316.0	from_ESC_HA8378AA_AS	wzx	Egyetemi-5_merged.gam	1257	O6-11-wzx	99.92	100.0	1257	O6-11-wzx	0.9992	1916	-1	False	ATGAATAGGATACAACGTGTGCACAATTATTTAAGGCTTAAAGATAAAATAAAAAACGTATTTTTAGGGTTGTATATATTGCAGTTATTTAATTATATCGCGCCATTGGTAATTATCCCTATCCTGATAAAATATATTGGGTTGGGGGAATATGGGGAATTGGTCTATATTACATCTATTTATCAAATAGTGGCTTTGATTATTGATTTTGGCTTTACTTACACAGGACCTGTGGTTGCTGCGAGACATAGATGTGAGACCCAAAATTTACAGCGCTATTACTCAATAGTTGTTCTTTTAAAATCATTGCTTTTTATAATTGCATTAACATGTGTATTTTTATTGTGCAGATTAAATATAGTCCACTTGTCATTTTTTGGGTTTTTGTCAATTTTTCTA…	lcl|Egyetemi-5_merged.gam|PairedContig_25	3172	O
1000x	O6	2283.0	from_ESC_HA8490AA_AS	wzx	Egyetemi-5_merged.gam	1239	O6-20-wzx	99.919	100.0	1239	O6-20-wzx	0.9991899999999999	1916	-1	False	GTGCACAATTATTTAAGGCTTAAAGATAAAATAAAAAACGTATTTTTAGGGTTGTATATATTGCAGTTATTTAATTATATCGCGCCATTGGTAATTATCCCTATCCTGATAAAATATATTGGGTTGGGGGAATATGGGGAATTGGTCTATATTACATCTATTTATCAAATAGTGGCTTTGATTATTGATTTTGGCTTTACTTACACAGGACCTGTGGTTGCTGCGAGACATAGATGTGAGACCCAAAATTTACAGCGCTATTACTCAATAGTTGTTCTTTTAAAATCATTGCTTTTTATAATTGCATTAACATGTGTATTTTTATTGTGCAGATTAAATATAGTCCACTTGTCATTTTTTGGGTTTTTGTCAATTTTTCTATGCACTATTGGTAATATA…	lcl|Egyetemi-5_merged.gam|PairedContig_25	3154	O
1000x	H1	3230.0	from_ESC_BA4596AA_AS	fliC	Egyetemi-5_merged.gam	1788	H1-9-fliC	99.273	100.0	1788	H1-9-fliC	0.9927299999999999	9384	1	False	ATGGCACAAGTCATTAATACCAACAGCCTCTCGCTGATCACTCAAAATAATATCAACAAGAACCAGTCTGCGCTGTCGAGTTCTATCGAGCGTCTGTCTTCTGGCTTGCGTATTAACAGCGCGAAGGATGACGCCGCGGGTCAGGCGATTGCTAACCGTTTTACTTCTAACATTAAAGGCCTGACTCAGGCTGCACGTAACGCCAACGACGGTATTTCTGTTGCACAGACCACTGAAGGCGCGCTGTCCGAAATCAACAACAACTTACAGCGTATCCGTGAGCTGACGGTTCAGGCTTCTACCGGGACTAACTCTGATTCGGATCTGGACTCCATTCAGGACGAAATCAAATCCCGTCTCGACGAAATTGACCGCGTATCCGGTCAGACCCAGTTCAAC…	lcl|Egyetemi-5_merged.gam|PairedContig_0	7597	H
1000x	H1	3291.0	from_ESC_HA8537AA_AS	fliC	Egyetemi-5_merged.gam	1788	H1-4-fliC	99.888	100.0	1788	H1-4-fliC	0.9988800000000001	9384	1	False	ATGGCACAAGTCATTAATACCAACAGCCTCTCGCTGATCACTCAAAATAATATCAACAAGAACCAGTCTGCGCTGTCGAGTTCTATCGAGCGTCTGTCTTCTGGCTTGCGTATTAACAGCGCGAAGGATGACGCCGCGGGTCAGGCGATTGCTAACCGTTTTACTTCTAACATTAAAGGCCTGACTCAGGCTGCACGTAACGCCAACGACGGTATTTCTGTTGCACAGACCACTGAAGGCGCGCTGTCCGAAATCAACAACAACTTACAGCGTATCCGTGAGCTGACGGTTCAGGCTTCTACCGGGACTAACTCTGATTCGGATCTGGACTCCATTCAGGACGAAATCAAATCCCGTCTCGACGAAATTGACCGCGTATCCGGTCAGACCCAGTTCAAC…	lcl|Egyetemi-5_merged.gam|PairedContig_0	7597	H
1000x	H12	3064.0	from_ESC_GA9370AA_AS	fliC	Egyetemi-5_merged.gam	1788	H12-8-fliC	97.595	100.0	1788	H12-8-fliC	0.97595	9384	1	False	ATGGCACAAGTCATTAATACCAACAGCCTCTCGCTGATCACTCAAAATAATATCAACAAGAACCAGTCTGCGCTGTCGAGTTCTATCGAGCGTCTGTCTTCTGGCTTGCGTATTAACAGCGCGAAGGATGACGCCGCGGGTCAGGCGATTGCTAACCGTTTTACTTCTAACATTAAAGGCCTGACTCAGGCTGCACGTAACGCCAACGACGGTATTTCTGTTGCACAGACCACTGAAGGCGCGCTGTCCGAAATCAACAACAACTTACAGCGTATCCGTGAGCTGACGGTTCAGGCTTCTACCGGGACTAACTCTGATTCGGATCTGGACTCCATTCAGGACGAAATCAAATCCCGTCTCGACGAAATTGACCGCGTATCCGGTCAGACCCAGTTCAAC…	lcl|Egyetemi-5_merged.gam|PairedContig_0	7597	H
1000x	H12	3070.0	fliC_83_AIFX01000055_H12	fliC	Egyetemi-5_merged.gam	1788	H12-4-fliC-origin	97.651	100.0	1788	H12-4-fliC-origin	0.97651	9384	1	False	ATGGCACAAGTCATTAATACCAACAGCCTCTCGCTGATCACTCAAAATAATATCAACAAGAACCAGTCTGCGCTGTCGAGTTCTATCGAGCGTCTGTCTTCTGGCTTGCGTATTAACAGCGCGAAGGATGACGCCGCGGGTCAGGCGATTGCTAACCGTTTTACTTCTAACATTAAAGGCCTGACTCAGGCTGCACGTAACGCCAACGACGGTATTTCTGTTGCACAGACCACTGAAGGCGCGCTGTCCGAAATCAACAACAACTTACAGCGTATCCGTGAGCTGACGGTTCAGGCTTCTACCGGGACTAACTCTGATTCGGATCTGGACTCCATTCAGGACGAAATCAAATCCCGTCTCGACGAAATTGACCGCGTATCCGGTCAGACCCAGTTCAAC…	lcl|Egyetemi-5_merged.gam|PairedContig_0	7597	H
1000x	H1	3142.0	from_ESC_IA2263AA_AS	fliC	Egyetemi-5_merged.gam	1788	H1-11-fliC	98.378	100.0	1788	H1-11-fliC	0.9837799999999999	9384	1	False	ATGGCACAAGTCATTAATACCAACAGCCTCTCGCTGATCACTCAAAATAATATCAACAAGAACCAGTCTGCGCTGTCGAGTTCTATCGAGCGTCTGTCTTCTGGCTTGCGTATTAACAGCGCGAAGGATGACGCCGCGGGTCAGGCGATTGCTAACCGTTTTACTTCTAACATTAAAGGCCTGACTCAGGCTGCACGTAACGCCAACGACGGTATTTCTGTTGCACAGACCACTGAAGGCGCGCTGTCCGAAATCAACAACAACTTACAGCGTATCCGTGAGCTGACGGTTCAGGCTTCTACCGGGACTAACTCTGATTCGGATCTGGACTCCATTCAGGACGAAATCAAATCCCGTCTCGACGAAATTGACCGCGTATCCGGTCAGACCCAGTTCAAC…	lcl|Egyetemi-5_merged.gam|PairedContig_0	7597	H
1000x	H1	3286.0	from_ESC_GA9155AA_AS	fliC	Egyetemi-5_merged.gam	1788	H1-8-fliC	99.832	100.0	1788	H1-8-fliC	0.9983199999999999	9384	1	False	ATGGCACAAGTCATTAATACCAACAGCCTCTCGCTGATCACTCAAAATAATATCAACAAGAACCAGTCTGCGCTGTCGAGTTCTATCGAGCGTCTGTCTTCTGGCTTGCGTATTAACAGCGCGAAGGATGACGCCGCGGGTCAGGCGATTGCTAACCGTTTTACTTCTAACATTAAAGGCCTGACTCAGGCTGCACGTAACGCCAACGACGGTATTTCTGTTGCACAGACCACTGAAGGCGCGCTGTCCGAAATCAACAACAACTTACAGCGTATCCGTGAGCTGACGGTTCAGGCTTCTACCGGGACTAACTCTGATTCGGATCTGGACTCCATTCAGGACGAAATCAAATCCCGTCTCGACGAAATTGACCGCGTATCCGGTCAGACCCAGTTCAAC…	lcl|Egyetemi-5_merged.gam|PairedContig_0	7597	H
1000x	H12	3031.0	from_ESC_HA8169AA_AS	fliC	Egyetemi-5_merged.gam	1788	H12-10-fliC	97.26	100.0	1788	H12-10-fliC	0.9726	9384	1	False	ATGGCACAAGTCATTAATACCAACAGCCTCTCGCTGATCACTCAAAATAATATCAACAAGAACCAGTCTGCGCTGTCGAGTTCTATCGAGCGTCTGTCTTCTGGCTTGCGTATTAACAGCGCGAAGGATGACGCCGCGGGTCAGGCGATTGCTAACCGTTTTACTTCTAACATTAAAGGCCTGACTCAGGCTGCACGTAACGCCAACGACGGTATTTCTGTTGCACAGACCACTGAAGGCGCGCTGTCCGAAATCAACAACAACTTACAGCGTATCCGTGAGCTGACGGTTCAGGCTTCTACCGGGACTAACTCTGATTCGGATCTGGACTCCATTCAGGACGAAATCAAATCCCGTCTCGACGAAATTGACCGCGTATCCGGTCAGACCCAGTTCAAC…	lcl|Egyetemi-5_merged.gam|PairedContig_0	7597	H
1000x	H1	3291.0	from_ESC_IA2245AA_AS	fliC	Egyetemi-5_merged.gam	1788	H1-3-fliC	99.888	100.0	1788	H1-3-fliC	0.9988800000000001	9384	1	False	ATGGCACAAGTCATTAATACCAACAGCCTCTCGCTGATCACTCAAAATAATATCAACAAGAACCAGTCTGCGCTGTCGAGTTCTATCGAGCGTCTGTCTTCTGGCTTGCGTATTAACAGCGCGAAGGATGACGCCGCGGGTCAGGCGATTGCTAACCGTTTTACTTCTAACATTAAAGGCCTGACTCAGGCTGCACGTAACGCCAACGACGGTATTTCTGTTGCACAGACCACTGAAGGCGCGCTGTCCGAAATCAACAACAACTTACAGCGTATCCGTGAGCTGACGGTTCAGGCTTCTACCGGGACTAACTCTGATTCGGATCTGGACTCCATTCAGGACGAAATCAAATCCCGTCTCGACGAAATTGACCGCGTATCCGGTCAGACCCAGTTCAAC…	lcl|Egyetemi-5_merged.gam|PairedContig_0	7597	H
1000x	H12	3064.0	from_ESC_IA0652AA_AS	fliC	Egyetemi-5_merged.gam	1788	H12-6-fliC	97.595	100.0	1788	H12-6-fliC	0.97595	9384	1	False	ATGGCACAAGTCATTAATACCAACAGCCTCTCGCTGATCACTCAAAATAATATCAACAAGAACCAGTCTGCGCTGTCGAGTTCTATCGAGCGTCTGTCTTCTGGCTTGCGTATTAACAGCGCGAAGGATGACGCCGCGGGTCAGGCGATTGCTAACCGTTTTACTTCTAACATTAAAGGCCTGACTCAGGCTGCACGTAACGCCAACGACGGTATTTCTGTTGCACAGACCACTGAAGGCGCGCTGTCCGAAATCAACAACAACTTACAGCGTATCCGTGAGCTGACGGTTCAGGCTTCTACCGGGACTAACTCTGATTCGGATCTGGACTCCATTCAGGACGAAATCAAATCCCGTCTCGACGAAATTGACCGCGTATCCGGTCAGACCCAGTTCAAC…	lcl|Egyetemi-5_merged.gam|PairedContig_0	7597	H
1000x	H1	3280.0	1__fliC__fliC-H1__2 L07387.1;flagellin;H1	fliC	Egyetemi-5_merged.gam	1788	H1-2-fliC-origin	99.776	100.0	1788	H1-2-fliC-origin	0.9977600000000001	9384	1	False	ATGGCACAAGTCATTAATACCAACAGCCTCTCGCTGATCACTCAAAATAATATCAACAAGAACCAGTCTGCGCTGTCGAGTTCTATCGAGCGTCTGTCTTCTGGCTTGCGTATTAACAGCGCGAAGGATGACGCCGCGGGTCAGGCGATTGCTAACCGTTTTACTTCTAACATTAAAGGCCTGACTCAGGCTGCACGTAACGCCAACGACGGTATTTCTGTTGCACAGACCACTGAAGGCGCGCTGTCCGAAATCAACAACAACTTACAGCGTATCCGTGAGCTGACGGTTCAGGCTTCTACCGGGACTAACTCTGATTCGGATCTGGACTCCATTCAGGACGAAATCAAATCCCGTCTCGACGAAATTGACCGCGTATCCGGTCAGACCCAGTTCAAC…	lcl|Egyetemi-5_merged.gam|PairedContig_0	7597	H
1000x	H1	3291.0	from_ESC_IA2248AA_AS	fliC	Egyetemi-5_merged.gam	1788	H1-6-fliC	99.888	100.0	1788	H1-6-fliC	0.9988800000000001	9384	1	False	ATGGCACAAGTCATTAATACCAACAGCCTCTCGCTGATCACTCAAAATAATATCAACAAGAACCAGTCTGCGCTGTCGAGTTCTATCGAGCGTCTGTCTTCTGGCTTGCGTATTAACAGCGCGAAGGATGACGCCGCGGGTCAGGCGATTGCTAACCGTTTTACTTCTAACATTAAAGGCCTGACTCAGGCTGCACGTAACGCCAACGACGGTATTTCTGTTGCACAGACCACTGAAGGCGCGCTGTCCGAAATCAACAACAACTTACAGCGTATCCGTGAGCTGACGGTTCAGGCTTCTACCGGGACTAACTCTGATTCGGATCTGGACTCCATTCAGGACGAAATCAAATCCCGTCTCGACGAAATTGACCGCGTATCCGGTCAGACCCAGTTCAAC…	lcl|Egyetemi-5_merged.gam|PairedContig_0	7597	H
1000x	H12	3070.0	1__fliC__fliC-H12__8 AY337471.1;flagellin;H12	fliC	Egyetemi-5_merged.gam	1788	H12-1-fliC-origin	97.651	100.0	1788	H12-1-fliC-origin	0.97651	9384	1	False	ATGGCACAAGTCATTAATACCAACAGCCTCTCGCTGATCACTCAAAATAATATCAACAAGAACCAGTCTGCGCTGTCGAGTTCTATCGAGCGTCTGTCTTCTGGCTTGCGTATTAACAGCGCGAAGGATGACGCCGCGGGTCAGGCGATTGCTAACCGTTTTACTTCTAACATTAAAGGCCTGACTCAGGCTGCACGTAACGCCAACGACGGTATTTCTGTTGCACAGACCACTGAAGGCGCGCTGTCCGAAATCAACAACAACTTACAGCGTATCCGTGAGCTGACGGTTCAGGCTTCTACCGGGACTAACTCTGATTCGGATCTGGACTCCATTCAGGACGAAATCAAATCCCGTCTCGACGAAATTGACCGCGTATCCGGTCAGACCCAGTTCAAC…	lcl|Egyetemi-5_merged.gam|PairedContig_0	7597	H
1000x	H12	3057.0	1__fliC__fliC-H12__9 AY337474.1;flagellin;H12	fliC	Egyetemi-5_merged.gam	1787	H12-2-fliC-origin	97.538	99.0	1788	H12-2-fliC-origin	0.9656261999999999	9383	1	False	ATGGCACAAGTCATTAATACCAACAGCCTCTCGCTGATCACTCAAAATAATATCAACAAGAACCAGTCTGCGCTGTCGAGTTCTATCGAGCGTCTGTCTTCTGGCTTGCGTATTAACAGCGCGAAGGATGACGCCGCGGGTCAGGCGATTGCTAACCGTTTTACTTCTAACATTAAAGGCCTGACTCAGGCTGCACGTAACGCCAACGACGGTATTTCTGTTGCACAGACCACTGAAGGCGCGCTGTCCGAAATCAACAACAACTTACAGCGTATCCGTGAGCTGACGGTTCAGGCTTCTACCGGGACTAACTCTGATTCGGATCTGGACTCCATTCAGGACGAAATCAAATCCCGTCTCGACGAAATTGACCGCGTATCCGGTCAGACCCAGTTCAAC…	lcl|Egyetemi-5_merged.gam|PairedContig_0	7597	H
1000x	H12	3025.0	from_ESC_LA5721AA_AS	fliC	Egyetemi-5_merged.gam	1788	H12-11-fliC	97.204	100.0	1788	H12-11-fliC	0.97204	9384	1	False	ATGGCACAAGTCATTAATACCAACAGCCTCTCGCTGATCACTCAAAATAATATCAACAAGAACCAGTCTGCGCTGTCGAGTTCTATCGAGCGTCTGTCTTCTGGCTTGCGTATTAACAGCGCGAAGGATGACGCCGCGGGTCAGGCGATTGCTAACCGTTTTACTTCTAACATTAAAGGCCTGACTCAGGCTGCACGTAACGCCAACGACGGTATTTCTGTTGCACAGACCACTGAAGGCGCGCTGTCCGAAATCAACAACAACTTACAGCGTATCCGTGAGCTGACGGTTCAGGCTTCTACCGGGACTAACTCTGATTCGGATCTGGACTCCATTCAGGACGAAATCAAATCCCGTCTCGACGAAATTGACCGCGTATCCGGTCAGACCCAGTTCAAC…	lcl|Egyetemi-5_merged.gam|PairedContig_0	7597	H
1000x	H12	3053.0	1__fliC__fliC-H12__10 AY249997.1;flagellin;H12	fliC	Egyetemi-5_merged.gam	1788	H12-3-fliC-origin	97.483	100.0	1788	H12-3-fliC-origin	0.9748300000000001	9384	1	False	ATGGCACAAGTCATTAATACCAACAGCCTCTCGCTGATCACTCAAAATAATATCAACAAGAACCAGTCTGCGCTGTCGAGTTCTATCGAGCGTCTGTCTTCTGGCTTGCGTATTAACAGCGCGAAGGATGACGCCGCGGGTCAGGCGATTGCTAACCGTTTTACTTCTAACATTAAAGGCCTGACTCAGGCTGCACGTAACGCCAACGACGGTATTTCTGTTGCACAGACCACTGAAGGCGCGCTGTCCGAAATCAACAACAACTTACAGCGTATCCGTGAGCTGACGGTTCAGGCTTCTACCGGGACTAACTCTGATTCGGATCTGGACTCCATTCAGGACGAAATCAAATCCCGTCTCGACGAAATTGACCGCGTATCCGGTCAGACCCAGTTCAAC…	lcl|Egyetemi-5_merged.gam|PairedContig_0	7597	H
1000x	H1	3048.0	from_ESC_HA7415AA_AS	fliC	Egyetemi-5_merged.gam	1788	H1-12-fliC	97.427	100.0	1788	H1-12-fliC	0.9742700000000001	9384	1	False	ATGGCACAAGTCATTAATACCAACAGCCTCTCGCTGATCACTCAAAATAATATCAACAAGAACCAGTCTGCGCTGTCGAGTTCTATCGAGCGTCTGTCTTCTGGCTTGCGTATTAACAGCGCGAAGGATGACGCCGCGGGTCAGGCGATTGCTAACCGTTTTACTTCTAACATTAAAGGCCTGACTCAGGCTGCACGTAACGCCAACGACGGTATTTCTGTTGCACAGACCACTGAAGGCGCGCTGTCCGAAATCAACAACAACTTACAGCGTATCCGTGAGCTGACGGTTCAGGCTTCTACCGGGACTAACTCTGATTCGGATCTGGACTCCATTCAGGACGAAATCAAATCCCGTCTCGACGAAATTGACCGCGTATCCGGTCAGACCCAGTTCAAC…	lcl|Egyetemi-5_merged.gam|PairedContig_0	7597	H
1000x	H1	3291.0	from_ESC_IA0005AA_AS	fliC	Egyetemi-5_merged.gam	1788	H1-5-fliC	99.888	100.0	1788	H1-5-fliC	0.9988800000000001	9384	1	False	ATGGCACAAGTCATTAATACCAACAGCCTCTCGCTGATCACTCAAAATAATATCAACAAGAACCAGTCTGCGCTGTCGAGTTCTATCGAGCGTCTGTCTTCTGGCTTGCGTATTAACAGCGCGAAGGATGACGCCGCGGGTCAGGCGATTGCTAACCGTTTTACTTCTAACATTAAAGGCCTGACTCAGGCTGCACGTAACGCCAACGACGGTATTTCTGTTGCACAGACCACTGAAGGCGCGCTGTCCGAAATCAACAACAACTTACAGCGTATCCGTGAGCTGACGGTTCAGGCTTCTACCGGGACTAACTCTGATTCGGATCTGGACTCCATTCAGGACGAAATCAAATCCCGTCTCGACGAAATTGACCGCGTATCCGGTCAGACCCAGTTCAAC…	lcl|Egyetemi-5_merged.gam|PairedContig_0	7597	H
1000x	H12	3064.0	from_ESC_GA6832AA_AS	fliC	Egyetemi-5_merged.gam	1788	H12-7-fliC	97.595	100.0	1788	H12-7-fliC	0.97595	9384	1	False	ATGGCACAAGTCATTAATACCAACAGCCTCTCGCTGATCACTCAAAATAATATCAACAAGAACCAGTCTGCGCTGTCGAGTTCTATCGAGCGTCTGTCTTCTGGCTTGCGTATTAACAGCGCGAAGGATGACGCCGCGGGTCAGGCGATTGCTAACCGTTTTACTTCTAACATTAAAGGCCTGACTCAGGCTGCACGTAACGCCAACGACGGTATTTCTGTTGCACAGACCACTGAAGGCGCGCTGTCCGAAATCAACAACAACTTACAGCGTATCCGTGAGCTGACGGTTCAGGCTTCTACCGGGACTAACTCTGATTCGGATCTGGACTCCATTCAGGACGAAATCAAATCCCGTCTCGACGAAATTGACCGCGTATCCGGTCAGACCCAGTTCAAC…	lcl|Egyetemi-5_merged.gam|PairedContig_0	7597	H
1000x	H1	3291.0	from_ESC_GA8790AA_AS	fliC	Egyetemi-5_merged.gam	1788	H1-7-fliC	99.888	100.0	1788	H1-7-fliC	0.9988800000000001	9384	1	False	ATGGCACAAGTCATTAATACCAACAGCCTCTCGCTGATCACTCAAAATAATATCAACAAGAACCAGTCTGCGCTGTCGAGTTCTATCGAGCGTCTGTCTTCTGGCTTGCGTATTAACAGCGCGAAGGATGACGCCGCGGGTCAGGCGATTGCTAACCGTTTTACTTCTAACATTAAAGGCCTGACTCAGGCTGCACGTAACGCCAACGACGGTATTTCTGTTGCACAGACCACTGAAGGCGCGCTGTCCGAAATCAACAACAACTTACAGCGTATCCGTGAGCTGACGGTTCAGGCTTCTACCGGGACTAACTCTGATTCGGATCTGGACTCCATTCAGGACGAAATCAAATCCCGTCTCGACGAAATTGACCGCGTATCCGGTCAGACCCAGTTCAAC…	lcl|Egyetemi-5_merged.gam|PairedContig_0	7597	H
1000x	H1	3297.0	1__fliC__fliC-H1__1 AB028471.1;flagellin;H1	fliC	Egyetemi-5_merged.gam	1788	H1-1-fliC-origin	99.944	100.0	1788	H1-1-fliC-origin	0.99944	9384	1	False	ATGGCACAAGTCATTAATACCAACAGCCTCTCGCTGATCACTCAAAATAATATCAACAAGAACCAGTCTGCGCTGTCGAGTTCTATCGAGCGTCTGTCTTCTGGCTTGCGTATTAACAGCGCGAAGGATGACGCCGCGGGTCAGGCGATTGCTAACCGTTTTACTTCTAACATTAAAGGCCTGACTCAGGCTGCACGTAACGCCAACGACGGTATTTCTGTTGCACAGACCACTGAAGGCGCGCTGTCCGAAATCAACAACAACTTACAGCGTATCCGTGAGCTGACGGTTCAGGCTTCTACCGGGACTAACTCTGATTCGGATCTGGACTCCATTCAGGACGAAATCAAATCCCGTCTCGACGAAATTGACCGCGTATCCGGTCAGACCCAGTTCAAC…	lcl|Egyetemi-5_merged.gam|PairedContig_0	7597	H
1000x	H1	3142.0	from_ESC_IA0127AA_AS	fliC	Egyetemi-5_merged.gam	1788	H1-10-fliC	98.378	100.0	1788	H1-10-fliC	0.9837799999999999	9384	1	False	ATGGCACAAGTCATTAATACCAACAGCCTCTCGCTGATCACTCAAAATAATATCAACAAGAACCAGTCTGCGCTGTCGAGTTCTATCGAGCGTCTGTCTTCTGGCTTGCGTATTAACAGCGCGAAGGATGACGCCGCGGGTCAGGCGATTGCTAACCGTTTTACTTCTAACATTAAAGGCCTGACTCAGGCTGCACGTAACGCCAACGACGGTATTTCTGTTGCACAGACCACTGAAGGCGCGCTGTCCGAAATCAACAACAACTTACAGCGTATCCGTGAGCTGACGGTTCAGGCTTCTACCGGGACTAACTCTGATTCGGATCTGGACTCCATTCAGGACGAAATCAAATCCCGTCTCGACGAAATTGACCGCGTATCCGGTCAGACCCAGTTCAAC…	lcl|Egyetemi-5_merged.gam|PairedContig_0	7597	H

## Sheet: MGE
Minta	IMGE	IMGE_contig	IMGE_start	IMGE_end	ARG_contig	ARG_start	ARG_end	ARG_gene	Distance_start	Distance_end	within_1000bp	within_10000bp	within_50000bp
0x	ICEEcIHE3034-1	PairedContig_2	549395	603815	PairedContig_2	38052	38435	marA	511343	565380	no	no	no
0x	ICEEcIHE3034-1	PairedContig_2	549395	603815	PairedContig_2	451080	451412	Escherichia_coli_emrE	98315	152403	no	no	no
0x	IS100	PairedContig_2	631258	633211	PairedContig_2	38052	38435	marA	593206	594776	no	no	no
0x	IS100	PairedContig_2	631258	633211	PairedContig_2	451080	451412	Escherichia_coli_emrE	180178	181799	no	no	no
0x	ISEc38	PairedContig_2	622959	624680	PairedContig_2	38052	38435	marA	584907	586245	no	no	no
0x	ISEc38	PairedContig_2	622959	624680	PairedContig_2	451080	451412	Escherichia_coli_emrE	171879	173268	no	no	no
0x	ISBma3	PairedContig_2	627773	629172	PairedContig_2	38052	38435	marA	589721	590737	no	no	no
0x	ISBma3	PairedContig_2	627773	629172	PairedContig_2	451080	451412	Escherichia_coli_emrE	176693	177760	no	no	no
0x	ISEc42	PairedContig_3	105133	106423	PairedContig_3	30018	31250	Escherichia_coli_mdfA	75115	75173	no	no	no
0x	ISEc42	PairedContig_3	105133	106423	PairedContig_3	173253	173925	kdpE	68120	67502	no	no	no
0x	ISEc42	PairedContig_3	105133	106423	PairedContig_3	374800	375993	Escherichia_coli_acrA	269667	269570	no	no	no
0x	ISEc42	PairedContig_3	105133	106423	PairedContig_3	376016	379165	acrB	270883	272742	no	no	no
0x	ISEc42	PairedContig_3	105133	106423	PairedContig_3	464026	465183	Escherichia_coli_ampH	358893	358760	no	no	no
0x	MITEEc1	PairedContig_3	110793	110915	PairedContig_3	30018	31250	Escherichia_coli_mdfA	80775	79665	no	no	no
0x	MITEEc1	PairedContig_3	110793	110915	PairedContig_3	173253	173925	kdpE	62460	63010	no	no	no
0x	MITEEc1	PairedContig_3	110793	110915	PairedContig_3	374800	375993	Escherichia_coli_acrA	264007	265078	no	no	no
0x	MITEEc1	PairedContig_3	110793	110915	PairedContig_3	376016	379165	acrB	265223	268250	no	no	no
0x	MITEEc1	PairedContig_3	110793	110915	PairedContig_3	464026	465183	Escherichia_coli_ampH	353233	354268	no	no	no
0x	ISEc41	PairedContig_6	133272	135112	PairedContig_6	108353	109840	tolC	24919	25272	no	no	yes
0x	ISEc41	PairedContig_6	133272	135112	PairedContig_6	137358	138177	bacA	4086	3065	no	yes	yes
0x	ISEc41	PairedContig_6	133272	135112	PairedContig_6	338020	338682	acrS	204748	203570	no	no	no
0x	ISEc41	PairedContig_6	133272	135112	PairedContig_6	339081	340238	acrE	205809	205126	no	no	no
0x	ISEc41	PairedContig_6	133272	135112	PairedContig_6	340250	343354	acrF	206978	208242	no	no	no
0x	IS4	PairedContig_6	26216	27640	PairedContig_6	108353	109840	tolC	82137	82200	no	no	no
0x	IS4	PairedContig_6	26216	27640	PairedContig_6	137358	138177	bacA	111142	110537	no	no	no
0x	IS4	PairedContig_6	26216	27640	PairedContig_6	338020	338682	acrS	311804	311042	no	no	no
0x	IS4	PairedContig_6	26216	27640	PairedContig_6	339081	340238	acrE	312865	312598	no	no	no
0x	IS4	PairedContig_6	26216	27640	PairedContig_6	340250	343354	acrF	314034	315714	no	no	no
0x	ISEc11	PairedContig_6	470	1901	PairedContig_6	108353	109840	tolC	107883	107939	no	no	no
0x	ISEc11	PairedContig_6	470	1901	PairedContig_6	137358	138177	bacA	136888	136276	no	no	no
0x	ISEc11	PairedContig_6	470	1901	PairedContig_6	338020	338682	acrS	337550	336781	no	no	no
0x	ISEc11	PairedContig_6	470	1901	PairedContig_6	339081	340238	acrE	338611	338337	no	no	no
0x	ISEc11	PairedContig_6	470	1901	PairedContig_6	340250	343354	acrF	339780	341453	no	no	no
0x	IS30	PairedContig_9	396	1616	PairedContig_9	134008	135141	Escherichia_coli_ampC	133612	133525	no	no	no
0x	IS30	PairedContig_9	396	1616	PairedContig_9	175412	177055	eptA	175016	175439	no	no	no
0x	IS30	PairedContig_9	396	1616	PairedContig_9	206270	207301	mdtN	205874	205685	no	no	no
0x	IS30	PairedContig_9	396	1616	PairedContig_9	207301	209352	mdtO	206905	207736	no	no	no
0x	IS30	PairedContig_9	396	1616	PairedContig_9	209349	210815	mdtP	208953	209199	no	no	no
0x	MITEYpe1	PairedContig_9	296910	297024	PairedContig_9	134008	135141	Escherichia_coli_ampC	162902	161883	no	no	no
0x	MITEYpe1	PairedContig_9	296910	297024	PairedContig_9	175412	177055	eptA	121498	119969	no	no	no
0x	MITEYpe1	PairedContig_9	296910	297024	PairedContig_9	206270	207301	mdtN	90640	89723	no	no	no
0x	MITEYpe1	PairedContig_9	296910	297024	PairedContig_9	207301	209352	mdtO	89609	87672	no	no	no
0x	MITEYpe1	PairedContig_9	296910	297024	PairedContig_9	209349	210815	mdtP	87561	86209	no	no	no
0x	ISEc53	PairedContig_10	205035	206919	PairedContig_10	177784	179016	mdtM	27251	27903	no	no	yes
1x	ICEEcIHE3034-1	PairedContig_2	32459	86927	PairedContig_2	184910	185242	Escherichia_coli_emrE	152451	98315	no	no	no
1x	ICEEcIHE3034-1	PairedContig_2	32459	86927	PairedContig_2	597887	598270	marA	565428	511343	no	no	no
1x	IS100	PairedContig_2	3063	5016	PairedContig_2	184910	185242	Escherichia_coli_emrE	181847	180226	no	no	no
1x	IS100	PairedContig_2	3063	5016	PairedContig_2	597887	598270	marA	594824	593254	no	no	no
1x	ISEc38	PairedContig_2	11594	13315	PairedContig_2	184910	185242	Escherichia_coli_emrE	173316	171927	no	no	no
1x	ISEc38	PairedContig_2	11594	13315	PairedContig_2	597887	598270	marA	586293	584955	no	no	no
1x	ISBma3	PairedContig_2	7102	8501	PairedContig_2	184910	185242	Escherichia_coli_emrE	177808	176741	no	no	no
1x	ISBma3	PairedContig_2	7102	8501	PairedContig_2	597887	598270	marA	590785	589769	no	no	no
1x	ISEc42	PairedContig_6	360955	362245	PairedContig_6	2195	3352	Escherichia_coli_ampH	358760	358893	no	no	no
1x	ISEc42	PairedContig_6	360955	362245	PairedContig_6	88213	91362	acrB	272742	270883	no	no	no
1x	ISEc42	PairedContig_6	360955	362245	PairedContig_6	91385	92578	Escherichia_coli_acrA	269570	269667	no	no	no
1x	ISEc42	PairedContig_6	360955	362245	PairedContig_6	293453	294125	kdpE	67502	68120	no	no	no
1x	ISEc42	PairedContig_6	360955	362245	PairedContig_6	436128	437360	Escherichia_coli_mdfA	75173	75115	no	no	no
1x	MITEEc1	PairedContig_6	356463	356585	PairedContig_6	2195	3352	Escherichia_coli_ampH	354268	353233	no	no	no
1x	MITEEc1	PairedContig_6	356463	356585	PairedContig_6	88213	91362	acrB	268250	265223	no	no	no
1x	MITEEc1	PairedContig_6	356463	356585	PairedContig_6	91385	92578	Escherichia_coli_acrA	265078	264007	no	no	no
1x	MITEEc1	PairedContig_6	356463	356585	PairedContig_6	293453	294125	kdpE	63010	62460	no	no	no
1x	MITEEc1	PairedContig_6	356463	356585	PairedContig_6	436128	437360	Escherichia_coli_mdfA	79665	80775	no	no	no
1x	ISEc41	PairedContig_9	107223	109063	PairedContig_9	82304	83791	tolC	24919	25272	no	no	yes
1x	ISEc41	PairedContig_9	107223	109063	PairedContig_9	111309	112128	bacA	4086	3065	no	yes	yes
1x	ISEc41	PairedContig_9	107223	109063	PairedContig_9	311971	312633	acrS	204748	203570	no	no	no
1x	ISEc41	PairedContig_9	107223	109063	PairedContig_9	313032	314189	acrE	205809	205126	no	no	no
1x	ISEc41	PairedContig_9	107223	109063	PairedContig_9	314201	317305	acrF	206978	208242	no	no	no
1x	IS4	PairedContig_9	167	1591	PairedContig_9	82304	83791	tolC	82137	82200	no	no	no
1x	IS4	PairedContig_9	167	1591	PairedContig_9	111309	112128	bacA	111142	110537	no	no	no
1x	IS4	PairedContig_9	167	1591	PairedContig_9	311971	312633	acrS	311804	311042	no	no	no
1x	IS4	PairedContig_9	167	1591	PairedContig_9	313032	314189	acrE	312865	312598	no	no	no
1x	IS4	PairedContig_9	167	1591	PairedContig_9	314201	317305	acrF	314034	315714	no	no	no
1x	IS30	PairedContig_10	217950	219170	PairedContig_10	8751	10217	mdtP	209199	208953	no	no	no
1x	IS30	PairedContig_10	217950	219170	PairedContig_10	10214	12265	mdtO	207736	206905	no	no	no
1x	IS30	PairedContig_10	217950	219170	PairedContig_10	12265	13296	mdtN	205685	205874	no	no	no
1x	IS30	PairedContig_10	217950	219170	PairedContig_10	42511	44154	eptA	175439	175016	no	no	no
1x	IS30	PairedContig_10	217950	219170	PairedContig_10	84425	85558	Escherichia_coli_ampC	133525	133612	no	no	no
10x	ISEc41	PairedContig_2	133271	135111	PairedContig_2	108352	109839	tolC	24919	25272	no	no	yes
10x	ISEc41	PairedContig_2	133271	135111	PairedContig_2	137357	138176	bacA	4086	3065	no	yes	yes
10x	ISEc41	PairedContig_2	133271	135111	PairedContig_2	338019	338681	acrS	204748	203570	no	no	no
10x	ISEc41	PairedContig_2	133271	135111	PairedContig_2	339080	340237	acrE	205809	205126	no	no	no
10x	ISEc41	PairedContig_2	133271	135111	PairedContig_2	340249	343353	acrF	206978	208242	no	no	no
10x	IS4	PairedContig_2	26215	27639	PairedContig_2	108352	109839	tolC	82137	82200	no	no	no
10x	IS4	PairedContig_2	26215	27639	PairedContig_2	137357	138176	bacA	111142	110537	no	no	no
10x	IS4	PairedContig_2	26215	27639	PairedContig_2	338019	338681	acrS	311804	311042	no	no	no
10x	IS4	PairedContig_2	26215	27639	PairedContig_2	339080	340237	acrE	312865	312598	no	no	no
10x	IS4	PairedContig_2	26215	27639	PairedContig_2	340249	343353	acrF	314034	315714	no	no	no
10x	ISEc11	PairedContig_2	470	1901	PairedContig_2	108352	109839	tolC	107882	107938	no	no	no
10x	ISEc11	PairedContig_2	470	1901	PairedContig_2	137357	138176	bacA	136887	136275	no	no	no
10x	ISEc11	PairedContig_2	470	1901	PairedContig_2	338019	338681	acrS	337549	336780	no	no	no
10x	ISEc11	PairedContig_2	470	1901	PairedContig_2	339080	340237	acrE	338610	338336	no	no	no
10x	ISEc11	PairedContig_2	470	1901	PairedContig_2	340249	343353	acrF	339779	341452	no	no	no
10x	ISEc42	PairedContig_10	25466	26756	PairedContig_10	100639	101871	Escherichia_coli_mdfA	75173	75115	no	no	no
10x	MITEEc1	PairedContig_10	20974	21096	PairedContig_10	100639	101871	Escherichia_coli_mdfA	79665	80775	no	no	no
10x	ISEc53	PairedContig_66	6	1890	PairedContig_66	17692	18858	ugd	17686	16968	no	no	yes
10x	MITEYpe1	PairedContig_90	27483	27597	PairedContig_90	113692	115158	mdtP	86209	87561	no	no	no
10x	MITEYpe1	PairedContig_90	27483	27597	PairedContig_90	115155	117206	mdtO	87672	89609	no	no	no
10x	MITEYpe1	PairedContig_90	27483	27597	PairedContig_90	117206	118237	mdtN	89723	90640	no	no	no
10x	MITEYpe1	PairedContig_90	27483	27597	PairedContig_90	147452	149095	eptA	119969	121498	no	no	no
10x	MITEYpe1	PairedContig_90	27483	27597	PairedContig_90	189366	190499	Escherichia_coli_ampC	161883	162902	no	no	no
100x	ISEc41	PairedContig_101	106187	108027	PairedContig_101	81268	82755	tolC	24919	25272	no	no	yes
100x	ISEc41	PairedContig_101	106187	108027	PairedContig_101	110273	111092	bacA	4086	3065	no	yes	yes
100x	ISEc53	PairedContig_105	18956	20840	PairedContig_105	1988	3154	ugd	16968	17686	no	no	yes
100x	ISEc42	PairedContig_163	105188	106478	PairedContig_163	30073	31305	Escherichia_coli_mdfA	75115	75173	no	no	no
100x	MITEEc1	PairedContig_163	110848	110970	PairedContig_163	30073	31305	Escherichia_coli_mdfA	80775	79665	no	no	no
1000x	ISEc41	PairedContig_2	133272	135112	PairedContig_2	108353	109840	tolC	24919	25272	no	no	yes
1000x	ISEc41	PairedContig_2	133272	135112	PairedContig_2	137358	138177	bacA	4086	3065	no	yes	yes
1000x	ISEc41	PairedContig_2	133272	135112	PairedContig_2	338020	338682	acrS	204748	203570	no	no	no
1000x	ISEc41	PairedContig_2	133272	135112	PairedContig_2	339081	340238	acrE	205809	205126	no	no	no
1000x	ISEc41	PairedContig_2	133272	135112	PairedContig_2	340250	343354	acrF	206978	208242	no	no	no
1000x	IS4	PairedContig_2	26216	27640	PairedContig_2	108353	109840	tolC	82137	82200	no	no	no
1000x	IS4	PairedContig_2	26216	27640	PairedContig_2	137358	138177	bacA	111142	110537	no	no	no
1000x	IS4	PairedContig_2	26216	27640	PairedContig_2	338020	338682	acrS	311804	311042	no	no	no
1000x	IS4	PairedContig_2	26216	27640	PairedContig_2	339081	340238	acrE	312865	312598	no	no	no
1000x	IS4	PairedContig_2	26216	27640	PairedContig_2	340250	343354	acrF	314034	315714	no	no	no
1000x	ISEc11	PairedContig_2	470	1901	PairedContig_2	108353	109840	tolC	107883	107939	no	no	no
1000x	ISEc11	PairedContig_2	470	1901	PairedContig_2	137358	138177	bacA	136888	136276	no	no	no
1000x	ISEc11	PairedContig_2	470	1901	PairedContig_2	338020	338682	acrS	337550	336781	no	no	no
1000x	ISEc11	PairedContig_2	470	1901	PairedContig_2	339081	340238	acrE	338611	338337	no	no	no
1000x	ISEc11	PairedContig_2	470	1901	PairedContig_2	340250	343354	acrF	339780	341453	no	no	no
1000x	IS30	PairedContig_3	217953	219173	PairedContig_3	8754	10220	mdtP	209199	208953	no	no	no
1000x	IS30	PairedContig_3	217953	219173	PairedContig_3	10217	12268	mdtO	207736	206905	no	no	no
1000x	IS30	PairedContig_3	217953	219173	PairedContig_3	12268	13299	mdtN	205685	205874	no	no	no
1000x	IS30	PairedContig_3	217953	219173	PairedContig_3	42514	44157	eptA	175439	175016	no	no	no
1000x	IS30	PairedContig_3	217953	219173	PairedContig_3	84428	85561	Escherichia_coli_ampC	133525	133612	no	no	no
1000x	ICEEcIHE3034-1	PairedContig_82	100252	151672	PairedContig_82	1937	2269	Escherichia_coli_emrE	98315	149403	no	no	no
1000x	ISEc42	PairedContig_83	105098	106388	PairedContig_83	29983	31215	Escherichia_coli_mdfA	75115	75173	no	no	no
1000x	MITEEc1	PairedContig_83	110758	110880	PairedContig_83	29983	31215	Escherichia_coli_mdfA	80775	79665	no	no	no

## Sheet: Phage
MINTA	Phage_contig	Phage_start	Phage_end	Phage	ARG_contig	ARG_start	ARG_end	ARG_gene	Distance_start	Distance_end	within_1000bp	within_10000bp	within_50000bp
0x	PairedContig_2	71615	68553	PHAGE_Entero_mEp460_NC_019716-gi|428782329|ref|YP_007112087.1|	PairedContig_2	38052	38435	marA	30501	33180	no	no	yes
0x	PairedContig_2	71615	68553	PHAGE_Entero_mEp460_NC_019716-gi|428782329|ref|YP_007112087.1|	PairedContig_2	451080	451412	Escherichia_coli_emrE	382527	379797	no	no	no
0x	PairedContig_2	80581	78485	PHAGE_Entero_cdtI_NC_009514-gi|148609384|ref|YP_001272515.1|	PairedContig_2	38052	38435	marA	40433	42146	no	no	yes
0x	PairedContig_2	80581	78485	PHAGE_Entero_cdtI_NC_009514-gi|148609384|ref|YP_001272515.1|	PairedContig_2	451080	451412	Escherichia_coli_emrE	372595	370831	no	no	no
0x	PairedContig_2	368517	366460	PROPHAGE_Escher_MG1655-gi|16129798|ref|NP_416359.1|	PairedContig_2	38052	38435	marA	328408	330082	no	no	no
0x	PairedContig_2	368517	366460	PROPHAGE_Escher_MG1655-gi|16129798|ref|NP_416359.1|	PairedContig_2	451080	451412	Escherichia_coli_emrE	84620	82895	no	no	no
0x	PairedContig_2	354494	352449	PROPHAGE_Escher_MG1655-gi|16129784|ref|NP_416344.1|	PairedContig_2	38052	38435	marA	314397	316059	no	no	no
0x	PairedContig_2	354494	352449	PROPHAGE_Escher_MG1655-gi|16129784|ref|NP_416344.1|	PairedContig_2	451080	451412	Escherichia_coli_emrE	98631	96918	no	no	no
0x	PairedContig_2	76751	74796	PHAGE_Entero_cdtI_NC_009514-gi|148609387|ref|YP_001272518.1|	PairedContig_2	38052	38435	marA	36744	38316	no	no	yes
0x	PairedContig_2	76751	74796	PHAGE_Entero_cdtI_NC_009514-gi|148609387|ref|YP_001272518.1|	PairedContig_2	451080	451412	Escherichia_coli_emrE	376284	374661	no	no	no
0x	PairedContig_2	294072	295925	PROPHAGE_Escher_MG1655-gi|16129720|ref|NP_416280.1|	PairedContig_2	38052	38435	marA	257873	255637	no	no	no
0x	PairedContig_2	294072	295925	PROPHAGE_Escher_MG1655-gi|16129720|ref|NP_416280.1|	PairedContig_2	451080	451412	Escherichia_coli_emrE	155155	157340	no	no	no
0x	PairedContig_2	78273	76768	PHAGE_Entero_cdtI_NC_009514-gi|148609386|ref|YP_001272517.1|	PairedContig_2	38052	38435	marA	38716	39838	no	no	yes
0x	PairedContig_2	78273	76768	PHAGE_Entero_cdtI_NC_009514-gi|148609386|ref|YP_001272517.1|	PairedContig_2	451080	451412	Escherichia_coli_emrE	374312	373139	no	no	no
0x	PairedContig_6	254014	252083	PROPHAGE_Escher_MG1655-gi|16131068|ref|NP_417645.1|	PairedContig_6	108353	109840	tolC	143730	144174	no	no	no
0x	PairedContig_6	254014	252083	PROPHAGE_Escher_MG1655-gi|16131068|ref|NP_417645.1|	PairedContig_6	137358	138177	bacA	114725	115837	no	no	no
0x	PairedContig_6	254014	252083	PROPHAGE_Escher_MG1655-gi|16131068|ref|NP_417645.1|	PairedContig_6	338020	338682	acrS	85937	84668	no	no	no
0x	PairedContig_6	254014	252083	PROPHAGE_Escher_MG1655-gi|16131068|ref|NP_417645.1|	PairedContig_6	339081	340238	acrE	86998	86224	no	no	no
0x	PairedContig_6	254014	252083	PROPHAGE_Escher_MG1655-gi|16131068|ref|NP_417645.1|	PairedContig_6	340250	343354	acrF	88167	89340	no	no	no
0x	PairedContig_6	147094	148932	PHAGE_Klebsi_ST147_VIM1phi7.1_NC_049451-gi|100040|ref|YP_009882596.1|	PairedContig_6	108353	109840	tolC	40579	37254	no	no	yes
0x	PairedContig_6	147094	148932	PHAGE_Klebsi_ST147_VIM1phi7.1_NC_049451-gi|100040|ref|YP_009882596.1|	PairedContig_6	137358	138177	bacA	11574	8917	no	yes	yes
0x	PairedContig_6	147094	148932	PHAGE_Klebsi_ST147_VIM1phi7.1_NC_049451-gi|100040|ref|YP_009882596.1|	PairedContig_6	338020	338682	acrS	189088	191588	no	no	no
0x	PairedContig_6	147094	148932	PHAGE_Klebsi_ST147_VIM1phi7.1_NC_049451-gi|100040|ref|YP_009882596.1|	PairedContig_6	339081	340238	acrE	190149	193144	no	no	no
0x	PairedContig_6	147094	148932	PHAGE_Klebsi_ST147_VIM1phi7.1_NC_049451-gi|100040|ref|YP_009882596.1|	PairedContig_6	340250	343354	acrF	191318	196260	no	no	no
0x	PairedContig_6	308948	307506	PROPHAGE_Escher_Sakai-gi|15833371|ref|NP_312144.1|	PairedContig_6	108353	109840	tolC	199153	199108	no	no	no
0x	PairedContig_6	308948	307506	PROPHAGE_Escher_Sakai-gi|15833371|ref|NP_312144.1|	PairedContig_6	137358	138177	bacA	170148	170771	no	no	no
0x	PairedContig_6	308948	307506	PROPHAGE_Escher_Sakai-gi|15833371|ref|NP_312144.1|	PairedContig_6	338020	338682	acrS	30514	29734	no	no	yes
0x	PairedContig_6	308948	307506	PROPHAGE_Escher_Sakai-gi|15833371|ref|NP_312144.1|	PairedContig_6	339081	340238	acrE	31575	31290	no	no	yes
0x	PairedContig_6	308948	307506	PROPHAGE_Escher_Sakai-gi|15833371|ref|NP_312144.1|	PairedContig_6	340250	343354	acrF	32744	34406	no	no	yes
0x	PairedContig_6	27556	26234	PROPHAGE_Escher_MG1655-gi|16132099|ref|NP_418698.1|	PairedContig_6	108353	109840	tolC	82119	82284	no	no	no
0x	PairedContig_6	27556	26234	PROPHAGE_Escher_MG1655-gi|16132099|ref|NP_418698.1|	PairedContig_6	137358	138177	bacA	111124	110621	no	no	no
0x	PairedContig_6	27556	26234	PROPHAGE_Escher_MG1655-gi|16132099|ref|NP_418698.1|	PairedContig_6	338020	338682	acrS	311786	311126	no	no	no
0x	PairedContig_6	27556	26234	PROPHAGE_Escher_MG1655-gi|16132099|ref|NP_418698.1|	PairedContig_6	339081	340238	acrE	312847	312682	no	no	no
0x	PairedContig_6	27556	26234	PROPHAGE_Escher_MG1655-gi|16132099|ref|NP_418698.1|	PairedContig_6	340250	343354	acrF	314016	315798	no	no	no
0x	PairedContig_6	297671	299035	PROPHAGE_Escher_MG1655-gi|16131124|ref|NP_417701.1|	PairedContig_6	108353	109840	tolC	190682	187831	no	no	no
0x	PairedContig_6	297671	299035	PROPHAGE_Escher_MG1655-gi|16131124|ref|NP_417701.1|	PairedContig_6	137358	138177	bacA	161677	159494	no	no	no
0x	PairedContig_6	297671	299035	PROPHAGE_Escher_MG1655-gi|16131124|ref|NP_417701.1|	PairedContig_6	338020	338682	acrS	38985	41011	no	no	yes
0x	PairedContig_6	297671	299035	PROPHAGE_Escher_MG1655-gi|16131124|ref|NP_417701.1|	PairedContig_6	339081	340238	acrE	40046	42567	no	no	yes
0x	PairedContig_6	297671	299035	PROPHAGE_Escher_MG1655-gi|16131124|ref|NP_417701.1|	PairedContig_6	340250	343354	acrF	41215	45683	no	no	yes
0x	PairedContig_6	299128	300192	PROPHAGE_Escher_MG1655-gi|16131125|ref|NP_417702.1|	PairedContig_6	108353	109840	tolC	191839	189288	no	no	no
0x	PairedContig_6	299128	300192	PROPHAGE_Escher_MG1655-gi|16131125|ref|NP_417702.1|	PairedContig_6	137358	138177	bacA	162834	160951	no	no	no
0x	PairedContig_6	299128	300192	PROPHAGE_Escher_MG1655-gi|16131125|ref|NP_417702.1|	PairedContig_6	338020	338682	acrS	37828	39554	no	no	yes
0x	PairedContig_6	299128	300192	PROPHAGE_Escher_MG1655-gi|16131125|ref|NP_417702.1|	PairedContig_6	339081	340238	acrE	38889	41110	no	no	yes
0x	PairedContig_6	299128	300192	PROPHAGE_Escher_MG1655-gi|16131125|ref|NP_417702.1|	PairedContig_6	340250	343354	acrF	40058	44226	no	no	yes
0x	PairedContig_6	144590	143580	PROPHAGE_Escher_MG1655-gi|16130960|ref|NP_417536.1|	PairedContig_6	108353	109840	tolC	35227	34750	no	no	yes
0x	PairedContig_6	144590	143580	PROPHAGE_Escher_MG1655-gi|16130960|ref|NP_417536.1|	PairedContig_6	137358	138177	bacA	6222	6413	no	yes	yes
0x	PairedContig_6	144590	143580	PROPHAGE_Escher_MG1655-gi|16130960|ref|NP_417536.1|	PairedContig_6	338020	338682	acrS	194440	194092	no	no	no
0x	PairedContig_6	144590	143580	PROPHAGE_Escher_MG1655-gi|16130960|ref|NP_417536.1|	PairedContig_6	339081	340238	acrE	195501	195648	no	no	no
0x	PairedContig_6	144590	143580	PROPHAGE_Escher_MG1655-gi|16130960|ref|NP_417536.1|	PairedContig_6	340250	343354	acrF	196670	198764	no	no	no
0x	PairedContig_6	229569	230444	PROPHAGE_Escher_MG1655-gi|90111549|ref|NP_417628.2|	PairedContig_6	108353	109840	tolC	122091	119729	no	no	no
0x	PairedContig_6	229569	230444	PROPHAGE_Escher_MG1655-gi|90111549|ref|NP_417628.2|	PairedContig_6	137358	138177	bacA	93086	91392	no	no	no
0x	PairedContig_6	229569	230444	PROPHAGE_Escher_MG1655-gi|90111549|ref|NP_417628.2|	PairedContig_6	338020	338682	acrS	107576	109113	no	no	no
0x	PairedContig_6	229569	230444	PROPHAGE_Escher_MG1655-gi|90111549|ref|NP_417628.2|	PairedContig_6	339081	340238	acrE	108637	110669	no	no	no
0x	PairedContig_6	229569	230444	PROPHAGE_Escher_MG1655-gi|90111549|ref|NP_417628.2|	PairedContig_6	340250	343354	acrF	109806	113785	no	no	no
0x	PairedContig_7	184709	182436	PROPHAGE_Escher_EDL933-gi|15800640|ref|NP_286654.1|	PairedContig_7	142775	144523	msbA	39661	40186	no	no	yes
0x	PairedContig_7	34504	33305	PROPHAGE_Escher_CFT073-gi|26247050|ref|NP_753090.1|	PairedContig_7	142775	144523	msbA	109470	110019	no	no	no
0x	PairedContig_9	458	1606	PROPHAGE_Escher_MG1655-gi|16132105|ref|NP_418704.1|	PairedContig_9	134008	135141	Escherichia_coli_ampC	132402	134683	no	no	no
0x	PairedContig_9	458	1606	PROPHAGE_Escher_MG1655-gi|16132105|ref|NP_418704.1|	PairedContig_9	175412	177055	eptA	173806	176597	no	no	no
0x	PairedContig_9	458	1606	PROPHAGE_Escher_MG1655-gi|16132105|ref|NP_418704.1|	PairedContig_9	206270	207301	mdtN	204664	206843	no	no	no
0x	PairedContig_9	458	1606	PROPHAGE_Escher_MG1655-gi|16132105|ref|NP_418704.1|	PairedContig_9	207301	209352	mdtO	205695	208894	no	no	no
0x	PairedContig_9	458	1606	PROPHAGE_Escher_MG1655-gi|16132105|ref|NP_418704.1|	PairedContig_9	209349	210815	mdtP	207743	210357	no	no	no
0x	PairedContig_18	85593	84766	PROPHAGE_Escher_MG1655-gi|49176353|ref|YP_026220.1|	PairedContig_18	15025	15657	CRP	69741	69936	no	no	no
0x	PairedContig_18	85593	84766	PROPHAGE_Escher_MG1655-gi|49176353|ref|YP_026220.1|	PairedContig_18	195494	196651	mdtE	110728	111058	no	no	no
0x	PairedContig_18	85593	84766	PROPHAGE_Escher_MG1655-gi|49176353|ref|YP_026220.1|	PairedContig_18	196676	199789	mdtF	111910	114196	no	no	no
0x	PairedContig_18	85593	84766	PROPHAGE_Escher_MG1655-gi|49176353|ref|YP_026220.1|	PairedContig_18	200152	200880	gadW	115386	115287	no	no	no
0x	PairedContig_18	85593	84766	PROPHAGE_Escher_MG1655-gi|49176353|ref|YP_026220.1|	PairedContig_18	201249	202073	gadX	116483	116480	no	no	no
0x	PairedContig_53	57271	58599	PROPHAGE_Escher_MG1655-gi|16131769|ref|NP_418366.1|	PairedContig_53	74079	75452	cpxA	15480	18181	no	no	yes
0x	PairedContig_69	20237	21895	PHAGE_Escher_500465_1_NC_049342-gi|100050|ref|YP_009949249.1|	PairedContig_69	48741	49271	emrR	26846	29034	no	no	yes
0x	PairedContig_69	20237	21895	PHAGE_Escher_500465_1_NC_049342-gi|100050|ref|YP_009949249.1|	PairedContig_69	49398	50570	emrA	27503	30333	no	no	yes
0x	PairedContig_69	20237	21895	PHAGE_Escher_500465_1_NC_049342-gi|100050|ref|YP_009949249.1|	PairedContig_69	50587	52125	emrB	28692	31888	no	no	yes
0x	PairedContig_69	17279	18499	PHAGE_Escher_500465_1_NC_049342-gi|100055|ref|YP_009949254.1|	PairedContig_69	48741	49271	emrR	30242	31992	no	no	yes
0x	PairedContig_69	17279	18499	PHAGE_Escher_500465_1_NC_049342-gi|100055|ref|YP_009949254.1|	PairedContig_69	49398	50570	emrA	30899	33291	no	no	yes
0x	PairedContig_69	17279	18499	PHAGE_Escher_500465_1_NC_049342-gi|100055|ref|YP_009949254.1|	PairedContig_69	50587	52125	emrB	32088	34846	no	no	yes
0x	PairedContig_69	16237	15275	PHAGE_Escher_500465_1_NC_049342-gi|100057|ref|YP_009949256.1|	PairedContig_69	48741	49271	emrR	33466	33034	no	no	yes
0x	PairedContig_69	16237	15275	PHAGE_Escher_500465_1_NC_049342-gi|100057|ref|YP_009949256.1|	PairedContig_69	49398	50570	emrA	34123	34333	no	no	yes
0x	PairedContig_69	16237	15275	PHAGE_Escher_500465_1_NC_049342-gi|100057|ref|YP_009949256.1|	PairedContig_69	50587	52125	emrB	35312	35888	no	no	yes
0x	PairedContig_69	16404	17192	PHAGE_Escher_500465_1_NC_049342-gi|100056|ref|YP_009949255.1|	PairedContig_69	48741	49271	emrR	31549	32867	no	no	yes
0x	PairedContig_69	16404	17192	PHAGE_Escher_500465_1_NC_049342-gi|100056|ref|YP_009949255.1|	PairedContig_69	49398	50570	emrA	32206	34166	no	no	yes
0x	PairedContig_69	16404	17192	PHAGE_Escher_500465_1_NC_049342-gi|100056|ref|YP_009949255.1|	PairedContig_69	50587	52125	emrB	33395	35721	no	no	yes
0x	PairedContig_89	99004	97307	PHAGE_Entero_YYZ_2008_NC_011356-gi|209427798|ref|YP_002274211.1|	PairedContig_89	34663	35910	mdtA	62644	63094	no	no	no
0x	PairedContig_89	99004	97307	PHAGE_Entero_YYZ_2008_NC_011356-gi|209427798|ref|YP_002274211.1|	PairedContig_89	35910	39032	mdtB	61397	59972	no	no	no
0x	PairedContig_89	99004	97307	PHAGE_Entero_YYZ_2008_NC_011356-gi|209427798|ref|YP_002274211.1|	PairedContig_89	39033	42110	mdtC	58274	56894	no	no	no
0x	PairedContig_89	99004	97307	PHAGE_Entero_YYZ_2008_NC_011356-gi|209427798|ref|YP_002274211.1|	PairedContig_89	43523	44926	baeS	53784	54078	no	no	no
0x	PairedContig_89	99004	97307	PHAGE_Entero_YYZ_2008_NC_011356-gi|209427798|ref|YP_002274211.1|	PairedContig_89	44923	45644	baeR	52384	53360	no	no	no
0x	PairedContig_89	99004	97307	PHAGE_Entero_YYZ_2008_NC_011356-gi|209427798|ref|YP_002274211.1|	PairedContig_89	198037	199680	yojI	100730	100676	no	no	no
0x	PairedContig_89	99004	97307	PHAGE_Entero_YYZ_2008_NC_011356-gi|209427798|ref|YP_002274211.1|	PairedContig_89	257576	258544	pmrF	160269	159540	no	no	no
0x	PairedContig_89	99004	97307	PHAGE_Entero_YYZ_2008_NC_011356-gi|209427798|ref|YP_002274211.1|	PairedContig_89	367144	368682	emrY	269837	269678	no	no	no
0x	PairedContig_89	99004	97307	PHAGE_Entero_YYZ_2008_NC_011356-gi|209427798|ref|YP_002274211.1|	PairedContig_89	368682	369737	emrK	271375	270733	no	no	no
0x	PairedContig_89	99004	97307	PHAGE_Entero_YYZ_2008_NC_011356-gi|209427798|ref|YP_002274211.1|	PairedContig_89	370261	370875	evgA	272954	271871	no	no	no
0x	PairedContig_89	99004	97307	PHAGE_Entero_YYZ_2008_NC_011356-gi|209427798|ref|YP_002274211.1|	PairedContig_89	370880	374473	evgS	273573	275469	no	no	no
0x	PairedContig_89	99004	97307	PHAGE_Entero_YYZ_2008_NC_011356-gi|209427798|ref|YP_002274211.1|	PairedContig_89	462478	465591	acrD	365171	366587	no	no	no
0x	PairedContig_89	327523	326306	PHAGE_Escher_500465_2_NC_049343-gi|100041|ref|YP_009949297.1|	PairedContig_89	34663	35910	mdtA	291643	291613	no	no	no
0x	PairedContig_89	327523	326306	PHAGE_Escher_500465_2_NC_049343-gi|100041|ref|YP_009949297.1|	PairedContig_89	35910	39032	mdtB	290396	288491	no	no	no
0x	PairedContig_89	327523	326306	PHAGE_Escher_500465_2_NC_049343-gi|100041|ref|YP_009949297.1|	PairedContig_89	39033	42110	mdtC	287273	285413	no	no	no
0x	PairedContig_89	327523	326306	PHAGE_Escher_500465_2_NC_049343-gi|100041|ref|YP_009949297.1|	PairedContig_89	43523	44926	baeS	282783	282597	no	no	no
0x	PairedContig_89	327523	326306	PHAGE_Escher_500465_2_NC_049343-gi|100041|ref|YP_009949297.1|	PairedContig_89	44923	45644	baeR	281383	281879	no	no	no
0x	PairedContig_89	327523	326306	PHAGE_Escher_500465_2_NC_049343-gi|100041|ref|YP_009949297.1|	PairedContig_89	198037	199680	yojI	128269	127843	no	no	no
0x	PairedContig_89	327523	326306	PHAGE_Escher_500465_2_NC_049343-gi|100041|ref|YP_009949297.1|	PairedContig_89	257576	258544	pmrF	68730	68979	no	no	no
0x	PairedContig_89	327523	326306	PHAGE_Escher_500465_2_NC_049343-gi|100041|ref|YP_009949297.1|	PairedContig_89	367144	368682	emrY	40838	41159	no	no	yes
0x	PairedContig_89	327523	326306	PHAGE_Escher_500465_2_NC_049343-gi|100041|ref|YP_009949297.1|	PairedContig_89	368682	369737	emrK	42376	42214	no	no	yes
0x	PairedContig_89	327523	326306	PHAGE_Escher_500465_2_NC_049343-gi|100041|ref|YP_009949297.1|	PairedContig_89	370261	370875	evgA	43955	43352	no	no	yes
0x	PairedContig_89	327523	326306	PHAGE_Escher_500465_2_NC_049343-gi|100041|ref|YP_009949297.1|	PairedContig_89	370880	374473	evgS	44574	46950	no	no	yes
0x	PairedContig_89	327523	326306	PHAGE_Escher_500465_2_NC_049343-gi|100041|ref|YP_009949297.1|	PairedContig_89	462478	465591	acrD	136172	138068	no	no	no
0x	PairedContig_89	326038	324863	PHAGE_Escher_500465_2_NC_049343-gi|100040|ref|YP_009949296.1|	PairedContig_89	34663	35910	mdtA	290200	290128	no	no	no
0x	PairedContig_89	326038	324863	PHAGE_Escher_500465_2_NC_049343-gi|100040|ref|YP_009949296.1|	PairedContig_89	35910	39032	mdtB	288953	287006	no	no	no
0x	PairedContig_89	326038	324863	PHAGE_Escher_500465_2_NC_049343-gi|100040|ref|YP_009949296.1|	PairedContig_89	39033	42110	mdtC	285830	283928	no	no	no
0x	PairedContig_89	326038	324863	PHAGE_Escher_500465_2_NC_049343-gi|100040|ref|YP_009949296.1|	PairedContig_89	43523	44926	baeS	281340	281112	no	no	no
0x	PairedContig_89	326038	324863	PHAGE_Escher_500465_2_NC_049343-gi|100040|ref|YP_009949296.1|	PairedContig_89	44923	45644	baeR	279940	280394	no	no	no
0x	PairedContig_89	326038	324863	PHAGE_Escher_500465_2_NC_049343-gi|100040|ref|YP_009949296.1|	PairedContig_89	198037	199680	yojI	126826	126358	no	no	no
0x	PairedContig_89	326038	324863	PHAGE_Escher_500465_2_NC_049343-gi|100040|ref|YP_009949296.1|	PairedContig_89	257576	258544	pmrF	67287	67494	no	no	no
0x	PairedContig_89	326038	324863	PHAGE_Escher_500465_2_NC_049343-gi|100040|ref|YP_009949296.1|	PairedContig_89	367144	368682	emrY	42281	42644	no	no	yes
0x	PairedContig_89	326038	324863	PHAGE_Escher_500465_2_NC_049343-gi|100040|ref|YP_009949296.1|	PairedContig_89	368682	369737	emrK	43819	43699	no	no	yes
0x	PairedContig_89	326038	324863	PHAGE_Escher_500465_2_NC_049343-gi|100040|ref|YP_009949296.1|	PairedContig_89	370261	370875	evgA	45398	44837	no	no	yes
0x	PairedContig_89	326038	324863	PHAGE_Escher_500465_2_NC_049343-gi|100040|ref|YP_009949296.1|	PairedContig_89	370880	374473	evgS	46017	48435	no	no	yes
0x	PairedContig_89	326038	324863	PHAGE_Escher_500465_2_NC_049343-gi|100040|ref|YP_009949296.1|	PairedContig_89	462478	465591	acrD	137615	139553	no	no	no
0x	PairedContig_92	1310	144	PHAGE_Stx2_c_1717_NC_011357-gi|209447203|ref|YP_002274288.1|	PairedContig_92	15841	17007	ugd	15697	15697	no	no	yes
1x	PairedContig_2	564707	567769	PHAGE_Entero_mEp460_NC_019716-gi|428782329|ref|YP_007112087.1|	PairedContig_2	184910	185242	Escherichia_coli_emrE	382859	379465	no	no	no
1x	PairedContig_2	564707	567769	PHAGE_Entero_mEp460_NC_019716-gi|428782329|ref|YP_007112087.1|	PairedContig_2	597887	598270	marA	30118	33563	no	no	yes
1x	PairedContig_2	555741	557837	PHAGE_Entero_cdtI_NC_009514-gi|148609384|ref|YP_001272515.1|	PairedContig_2	184910	185242	Escherichia_coli_emrE	372927	370499	no	no	no
1x	PairedContig_2	555741	557837	PHAGE_Entero_cdtI_NC_009514-gi|148609384|ref|YP_001272515.1|	PairedContig_2	597887	598270	marA	40050	42529	no	no	yes
1x	PairedContig_2	267805	269862	PROPHAGE_Escher_MG1655-gi|16129798|ref|NP_416359.1|	PairedContig_2	184910	185242	Escherichia_coli_emrE	84952	82563	no	no	no
1x	PairedContig_2	267805	269862	PROPHAGE_Escher_MG1655-gi|16129798|ref|NP_416359.1|	PairedContig_2	597887	598270	marA	328025	330465	no	no	no
1x	PairedContig_2	281828	283873	PROPHAGE_Escher_MG1655-gi|16129784|ref|NP_416344.1|	PairedContig_2	184910	185242	Escherichia_coli_emrE	98963	96586	no	no	no
1x	PairedContig_2	281828	283873	PROPHAGE_Escher_MG1655-gi|16129784|ref|NP_416344.1|	PairedContig_2	597887	598270	marA	314014	316442	no	no	no
1x	PairedContig_2	559571	561526	PHAGE_Entero_cdtI_NC_009514-gi|148609387|ref|YP_001272518.1|	PairedContig_2	184910	185242	Escherichia_coli_emrE	376616	374329	no	no	no
1x	PairedContig_2	559571	561526	PHAGE_Entero_cdtI_NC_009514-gi|148609387|ref|YP_001272518.1|	PairedContig_2	597887	598270	marA	36361	38699	no	no	yes
1x	PairedContig_2	342250	340397	PROPHAGE_Escher_MG1655-gi|16129720|ref|NP_416280.1|	PairedContig_2	184910	185242	Escherichia_coli_emrE	155487	157008	no	no	no
1x	PairedContig_2	342250	340397	PROPHAGE_Escher_MG1655-gi|16129720|ref|NP_416280.1|	PairedContig_2	597887	598270	marA	257490	256020	no	no	no
1x	PairedContig_2	558049	559554	PHAGE_Entero_cdtI_NC_009514-gi|148609386|ref|YP_001272517.1|	PairedContig_2	184910	185242	Escherichia_coli_emrE	374644	372807	no	no	no
1x	PairedContig_2	558049	559554	PHAGE_Entero_cdtI_NC_009514-gi|148609386|ref|YP_001272517.1|	PairedContig_2	597887	598270	marA	38333	40221	no	no	yes
1x	PairedContig_8	493789	495486	PHAGE_Entero_YYZ_2008_NC_011356-gi|209427798|ref|YP_002274211.1|	PairedContig_8	127202	130315	acrD	368284	363474	no	no	no
1x	PairedContig_8	493789	495486	PHAGE_Entero_YYZ_2008_NC_011356-gi|209427798|ref|YP_002274211.1|	PairedContig_8	218320	221913	evgS	277166	271876	no	no	no
1x	PairedContig_8	493789	495486	PHAGE_Entero_YYZ_2008_NC_011356-gi|209427798|ref|YP_002274211.1|	PairedContig_8	221918	222532	evgA	273568	271257	no	no	no
1x	PairedContig_8	493789	495486	PHAGE_Entero_YYZ_2008_NC_011356-gi|209427798|ref|YP_002274211.1|	PairedContig_8	223056	224111	emrK	272430	269678	no	no	no
1x	PairedContig_8	493789	495486	PHAGE_Entero_YYZ_2008_NC_011356-gi|209427798|ref|YP_002274211.1|	PairedContig_8	224111	225649	emrY	271375	268140	no	no	no
1x	PairedContig_8	493789	495486	PHAGE_Entero_YYZ_2008_NC_011356-gi|209427798|ref|YP_002274211.1|	PairedContig_8	334249	335217	pmrF	161237	158572	no	no	no
1x	PairedContig_8	493789	495486	PHAGE_Entero_YYZ_2008_NC_011356-gi|209427798|ref|YP_002274211.1|	PairedContig_8	393113	394756	yojI	102373	99033	no	no	no
1x	PairedContig_8	493789	495486	PHAGE_Entero_YYZ_2008_NC_011356-gi|209427798|ref|YP_002274211.1|	PairedContig_8	547149	547870	baeR	51663	54081	no	no	no
1x	PairedContig_8	493789	495486	PHAGE_Entero_YYZ_2008_NC_011356-gi|209427798|ref|YP_002274211.1|	PairedContig_8	547867	549270	baeS	52381	55481	no	no	no
1x	PairedContig_8	493789	495486	PHAGE_Entero_YYZ_2008_NC_011356-gi|209427798|ref|YP_002274211.1|	PairedContig_8	550683	553760	mdtC	55197	59971	no	no	no
1x	PairedContig_8	493789	495486	PHAGE_Entero_YYZ_2008_NC_011356-gi|209427798|ref|YP_002274211.1|	PairedContig_8	553761	556883	mdtB	58275	63094	no	no	no
1x	PairedContig_8	493789	495486	PHAGE_Entero_YYZ_2008_NC_011356-gi|209427798|ref|YP_002274211.1|	PairedContig_8	556883	558130	mdtA	61397	64341	no	no	no
1x	PairedContig_8	493789	495486	PHAGE_Entero_YYZ_2008_NC_011356-gi|209427798|ref|YP_002274211.1|	PairedContig_8	610981	612147	ugd	115495	118358	no	no	no
1x	PairedContig_8	265270	266487	PHAGE_Escher_500465_2_NC_049343-gi|100041|ref|YP_009949297.1|	PairedContig_8	127202	130315	acrD	139285	134955	no	no	no
1x	PairedContig_8	265270	266487	PHAGE_Escher_500465_2_NC_049343-gi|100041|ref|YP_009949297.1|	PairedContig_8	218320	221913	evgS	48167	43357	no	no	yes
1x	PairedContig_8	265270	266487	PHAGE_Escher_500465_2_NC_049343-gi|100041|ref|YP_009949297.1|	PairedContig_8	221918	222532	evgA	44569	42738	no	no	yes
1x	PairedContig_8	265270	266487	PHAGE_Escher_500465_2_NC_049343-gi|100041|ref|YP_009949297.1|	PairedContig_8	223056	224111	emrK	43431	41159	no	no	yes
1x	PairedContig_8	265270	266487	PHAGE_Escher_500465_2_NC_049343-gi|100041|ref|YP_009949297.1|	PairedContig_8	224111	225649	emrY	42376	39621	no	no	yes
1x	PairedContig_8	265270	266487	PHAGE_Escher_500465_2_NC_049343-gi|100041|ref|YP_009949297.1|	PairedContig_8	334249	335217	pmrF	67762	69947	no	no	no
1x	PairedContig_8	265270	266487	PHAGE_Escher_500465_2_NC_049343-gi|100041|ref|YP_009949297.1|	PairedContig_8	393113	394756	yojI	126626	129486	no	no	no
1x	PairedContig_8	265270	266487	PHAGE_Escher_500465_2_NC_049343-gi|100041|ref|YP_009949297.1|	PairedContig_8	547149	547870	baeR	280662	282600	no	no	no
1x	PairedContig_8	265270	266487	PHAGE_Escher_500465_2_NC_049343-gi|100041|ref|YP_009949297.1|	PairedContig_8	547867	549270	baeS	281380	284000	no	no	no
1x	PairedContig_8	265270	266487	PHAGE_Escher_500465_2_NC_049343-gi|100041|ref|YP_009949297.1|	PairedContig_8	550683	553760	mdtC	284196	288490	no	no	no
1x	PairedContig_8	265270	266487	PHAGE_Escher_500465_2_NC_049343-gi|100041|ref|YP_009949297.1|	PairedContig_8	553761	556883	mdtB	287274	291613	no	no	no
1x	PairedContig_8	265270	266487	PHAGE_Escher_500465_2_NC_049343-gi|100041|ref|YP_009949297.1|	PairedContig_8	556883	558130	mdtA	290396	292860	no	no	no
1x	PairedContig_8	265270	266487	PHAGE_Escher_500465_2_NC_049343-gi|100041|ref|YP_009949297.1|	PairedContig_8	610981	612147	ugd	344494	346877	no	no	no
1x	PairedContig_8	626678	627844	PHAGE_Stx2_c_1717_NC_011357-gi|209447203|ref|YP_002274288.1|	PairedContig_8	127202	130315	acrD	500642	496363	no	no	no
1x	PairedContig_8	626678	627844	PHAGE_Stx2_c_1717_NC_011357-gi|209447203|ref|YP_002274288.1|	PairedContig_8	218320	221913	evgS	409524	404765	no	no	no
1x	PairedContig_8	626678	627844	PHAGE_Stx2_c_1717_NC_011357-gi|209447203|ref|YP_002274288.1|	PairedContig_8	221918	222532	evgA	405926	404146	no	no	no
1x	PairedContig_8	626678	627844	PHAGE_Stx2_c_1717_NC_011357-gi|209447203|ref|YP_002274288.1|	PairedContig_8	223056	224111	emrK	404788	402567	no	no	no
1x	PairedContig_8	626678	627844	PHAGE_Stx2_c_1717_NC_011357-gi|209447203|ref|YP_002274288.1|	PairedContig_8	224111	225649	emrY	403733	401029	no	no	no
1x	PairedContig_8	626678	627844	PHAGE_Stx2_c_1717_NC_011357-gi|209447203|ref|YP_002274288.1|	PairedContig_8	334249	335217	pmrF	293595	291461	no	no	no
1x	PairedContig_8	626678	627844	PHAGE_Stx2_c_1717_NC_011357-gi|209447203|ref|YP_002274288.1|	PairedContig_8	393113	394756	yojI	234731	231922	no	no	no
1x	PairedContig_8	626678	627844	PHAGE_Stx2_c_1717_NC_011357-gi|209447203|ref|YP_002274288.1|	PairedContig_8	547149	547870	baeR	80695	78808	no	no	no
1x	PairedContig_8	626678	627844	PHAGE_Stx2_c_1717_NC_011357-gi|209447203|ref|YP_002274288.1|	PairedContig_8	547867	549270	baeS	79977	77408	no	no	no
1x	PairedContig_8	626678	627844	PHAGE_Stx2_c_1717_NC_011357-gi|209447203|ref|YP_002274288.1|	PairedContig_8	550683	553760	mdtC	77161	72918	no	no	no
1x	PairedContig_8	626678	627844	PHAGE_Stx2_c_1717_NC_011357-gi|209447203|ref|YP_002274288.1|	PairedContig_8	553761	556883	mdtB	74083	69795	no	no	no
1x	PairedContig_8	626678	627844	PHAGE_Stx2_c_1717_NC_011357-gi|209447203|ref|YP_002274288.1|	PairedContig_8	556883	558130	mdtA	70961	68548	no	no	no
1x	PairedContig_8	626678	627844	PHAGE_Stx2_c_1717_NC_011357-gi|209447203|ref|YP_002274288.1|	PairedContig_8	610981	612147	ugd	16863	14531	no	no	yes
1x	PairedContig_8	266755	267930	PHAGE_Escher_500465_2_NC_049343-gi|100040|ref|YP_009949296.1|	PairedContig_8	127202	130315	acrD	140728	136440	no	no	no
1x	PairedContig_8	266755	267930	PHAGE_Escher_500465_2_NC_049343-gi|100040|ref|YP_009949296.1|	PairedContig_8	218320	221913	evgS	49610	44842	no	no	yes
1x	PairedContig_8	266755	267930	PHAGE_Escher_500465_2_NC_049343-gi|100040|ref|YP_009949296.1|	PairedContig_8	221918	222532	evgA	46012	44223	no	no	yes
1x	PairedContig_8	266755	267930	PHAGE_Escher_500465_2_NC_049343-gi|100040|ref|YP_009949296.1|	PairedContig_8	223056	224111	emrK	44874	42644	no	no	yes
1x	PairedContig_8	266755	267930	PHAGE_Escher_500465_2_NC_049343-gi|100040|ref|YP_009949296.1|	PairedContig_8	224111	225649	emrY	43819	41106	no	no	yes
1x	PairedContig_8	266755	267930	PHAGE_Escher_500465_2_NC_049343-gi|100040|ref|YP_009949296.1|	PairedContig_8	334249	335217	pmrF	66319	68462	no	no	no
1x	PairedContig_8	266755	267930	PHAGE_Escher_500465_2_NC_049343-gi|100040|ref|YP_009949296.1|	PairedContig_8	393113	394756	yojI	125183	128001	no	no	no
1x	PairedContig_8	266755	267930	PHAGE_Escher_500465_2_NC_049343-gi|100040|ref|YP_009949296.1|	PairedContig_8	547149	547870	baeR	279219	281115	no	no	no
1x	PairedContig_8	266755	267930	PHAGE_Escher_500465_2_NC_049343-gi|100040|ref|YP_009949296.1|	PairedContig_8	547867	549270	baeS	279937	282515	no	no	no
1x	PairedContig_8	266755	267930	PHAGE_Escher_500465_2_NC_049343-gi|100040|ref|YP_009949296.1|	PairedContig_8	550683	553760	mdtC	282753	287005	no	no	no
1x	PairedContig_8	266755	267930	PHAGE_Escher_500465_2_NC_049343-gi|100040|ref|YP_009949296.1|	PairedContig_8	553761	556883	mdtB	285831	290128	no	no	no
1x	PairedContig_8	266755	267930	PHAGE_Escher_500465_2_NC_049343-gi|100040|ref|YP_009949296.1|	PairedContig_8	556883	558130	mdtA	288953	291375	no	no	no
1x	PairedContig_8	266755	267930	PHAGE_Escher_500465_2_NC_049343-gi|100040|ref|YP_009949296.1|	PairedContig_8	610981	612147	ugd	343051	345392	no	no	no
1x	PairedContig_9	227965	226034	PROPHAGE_Escher_MG1655-gi|16131068|ref|NP_417645.1|	PairedContig_9	82304	83791	tolC	143730	144174	no	no	no
1x	PairedContig_9	227965	226034	PROPHAGE_Escher_MG1655-gi|16131068|ref|NP_417645.1|	PairedContig_9	111309	112128	bacA	114725	115837	no	no	no
1x	PairedContig_9	227965	226034	PROPHAGE_Escher_MG1655-gi|16131068|ref|NP_417645.1|	PairedContig_9	311971	312633	acrS	85937	84668	no	no	no
1x	PairedContig_9	227965	226034	PROPHAGE_Escher_MG1655-gi|16131068|ref|NP_417645.1|	PairedContig_9	313032	314189	acrE	86998	86224	no	no	no
1x	PairedContig_9	227965	226034	PROPHAGE_Escher_MG1655-gi|16131068|ref|NP_417645.1|	PairedContig_9	314201	317305	acrF	88167	89340	no	no	no
1x	PairedContig_9	121045	122883	PHAGE_Klebsi_ST147_VIM1phi7.1_NC_049451-gi|100040|ref|YP_009882596.1|	PairedContig_9	82304	83791	tolC	40579	37254	no	no	yes
1x	PairedContig_9	121045	122883	PHAGE_Klebsi_ST147_VIM1phi7.1_NC_049451-gi|100040|ref|YP_009882596.1|	PairedContig_9	111309	112128	bacA	11574	8917	no	yes	yes
1x	PairedContig_9	121045	122883	PHAGE_Klebsi_ST147_VIM1phi7.1_NC_049451-gi|100040|ref|YP_009882596.1|	PairedContig_9	311971	312633	acrS	189088	191588	no	no	no
1x	PairedContig_9	121045	122883	PHAGE_Klebsi_ST147_VIM1phi7.1_NC_049451-gi|100040|ref|YP_009882596.1|	PairedContig_9	313032	314189	acrE	190149	193144	no	no	no
1x	PairedContig_9	121045	122883	PHAGE_Klebsi_ST147_VIM1phi7.1_NC_049451-gi|100040|ref|YP_009882596.1|	PairedContig_9	314201	317305	acrF	191318	196260	no	no	no
1x	PairedContig_9	282899	281457	PROPHAGE_Escher_Sakai-gi|15833371|ref|NP_312144.1|	PairedContig_9	82304	83791	tolC	199153	199108	no	no	no
1x	PairedContig_9	282899	281457	PROPHAGE_Escher_Sakai-gi|15833371|ref|NP_312144.1|	PairedContig_9	111309	112128	bacA	170148	170771	no	no	no
1x	PairedContig_9	282899	281457	PROPHAGE_Escher_Sakai-gi|15833371|ref|NP_312144.1|	PairedContig_9	311971	312633	acrS	30514	29734	no	no	yes
1x	PairedContig_9	282899	281457	PROPHAGE_Escher_Sakai-gi|15833371|ref|NP_312144.1|	PairedContig_9	313032	314189	acrE	31575	31290	no	no	yes
1x	PairedContig_9	282899	281457	PROPHAGE_Escher_Sakai-gi|15833371|ref|NP_312144.1|	PairedContig_9	314201	317305	acrF	32744	34406	no	no	yes
1x	PairedContig_9	1507	185	PROPHAGE_Escher_MG1655-gi|16132099|ref|NP_418698.1|	PairedContig_9	82304	83791	tolC	82119	82284	no	no	no
1x	PairedContig_9	1507	185	PROPHAGE_Escher_MG1655-gi|16132099|ref|NP_418698.1|	PairedContig_9	111309	112128	bacA	111124	110621	no	no	no
1x	PairedContig_9	1507	185	PROPHAGE_Escher_MG1655-gi|16132099|ref|NP_418698.1|	PairedContig_9	311971	312633	acrS	311786	311126	no	no	no
1x	PairedContig_9	1507	185	PROPHAGE_Escher_MG1655-gi|16132099|ref|NP_418698.1|	PairedContig_9	313032	314189	acrE	312847	312682	no	no	no
1x	PairedContig_9	1507	185	PROPHAGE_Escher_MG1655-gi|16132099|ref|NP_418698.1|	PairedContig_9	314201	317305	acrF	314016	315798	no	no	no
1x	PairedContig_9	271622	272986	PROPHAGE_Escher_MG1655-gi|16131124|ref|NP_417701.1|	PairedContig_9	82304	83791	tolC	190682	187831	no	no	no
1x	PairedContig_9	271622	272986	PROPHAGE_Escher_MG1655-gi|16131124|ref|NP_417701.1|	PairedContig_9	111309	112128	bacA	161677	159494	no	no	no
1x	PairedContig_9	271622	272986	PROPHAGE_Escher_MG1655-gi|16131124|ref|NP_417701.1|	PairedContig_9	311971	312633	acrS	38985	41011	no	no	yes
1x	PairedContig_9	271622	272986	PROPHAGE_Escher_MG1655-gi|16131124|ref|NP_417701.1|	PairedContig_9	313032	314189	acrE	40046	42567	no	no	yes
1x	PairedContig_9	271622	272986	PROPHAGE_Escher_MG1655-gi|16131124|ref|NP_417701.1|	PairedContig_9	314201	317305	acrF	41215	45683	no	no	yes
1x	PairedContig_9	273079	274143	PROPHAGE_Escher_MG1655-gi|16131125|ref|NP_417702.1|	PairedContig_9	82304	83791	tolC	191839	189288	no	no	no
1x	PairedContig_9	273079	274143	PROPHAGE_Escher_MG1655-gi|16131125|ref|NP_417702.1|	PairedContig_9	111309	112128	bacA	162834	160951	no	no	no
1x	PairedContig_9	273079	274143	PROPHAGE_Escher_MG1655-gi|16131125|ref|NP_417702.1|	PairedContig_9	311971	312633	acrS	37828	39554	no	no	yes
1x	PairedContig_9	273079	274143	PROPHAGE_Escher_MG1655-gi|16131125|ref|NP_417702.1|	PairedContig_9	313032	314189	acrE	38889	41110	no	no	yes
1x	PairedContig_9	273079	274143	PROPHAGE_Escher_MG1655-gi|16131125|ref|NP_417702.1|	PairedContig_9	314201	317305	acrF	40058	44226	no	no	yes
1x	PairedContig_9	118541	117531	PROPHAGE_Escher_MG1655-gi|16130960|ref|NP_417536.1|	PairedContig_9	82304	83791	tolC	35227	34750	no	no	yes
1x	PairedContig_9	118541	117531	PROPHAGE_Escher_MG1655-gi|16130960|ref|NP_417536.1|	PairedContig_9	111309	112128	bacA	6222	6413	no	yes	yes
1x	PairedContig_9	118541	117531	PROPHAGE_Escher_MG1655-gi|16130960|ref|NP_417536.1|	PairedContig_9	311971	312633	acrS	194440	194092	no	no	no
1x	PairedContig_9	118541	117531	PROPHAGE_Escher_MG1655-gi|16130960|ref|NP_417536.1|	PairedContig_9	313032	314189	acrE	195501	195648	no	no	no
1x	PairedContig_9	118541	117531	PROPHAGE_Escher_MG1655-gi|16130960|ref|NP_417536.1|	PairedContig_9	314201	317305	acrF	196670	198764	no	no	no
1x	PairedContig_9	203520	204395	PROPHAGE_Escher_MG1655-gi|90111549|ref|NP_417628.2|	PairedContig_9	82304	83791	tolC	122091	119729	no	no	no
1x	PairedContig_9	203520	204395	PROPHAGE_Escher_MG1655-gi|90111549|ref|NP_417628.2|	PairedContig_9	111309	112128	bacA	93086	91392	no	no	no
1x	PairedContig_9	203520	204395	PROPHAGE_Escher_MG1655-gi|90111549|ref|NP_417628.2|	PairedContig_9	311971	312633	acrS	107576	109113	no	no	no
1x	PairedContig_9	203520	204395	PROPHAGE_Escher_MG1655-gi|90111549|ref|NP_417628.2|	PairedContig_9	313032	314189	acrE	108637	110669	no	no	no
1x	PairedContig_9	203520	204395	PROPHAGE_Escher_MG1655-gi|90111549|ref|NP_417628.2|	PairedContig_9	314201	317305	acrF	109806	113785	no	no	no
1x	PairedContig_10	219108	217960	PROPHAGE_Escher_MG1655-gi|16132105|ref|NP_418704.1|	PairedContig_10	8751	10217	mdtP	209209	208891	no	no	no
1x	PairedContig_10	219108	217960	PROPHAGE_Escher_MG1655-gi|16132105|ref|NP_418704.1|	PairedContig_10	10214	12265	mdtO	207746	206843	no	no	no
1x	PairedContig_10	219108	217960	PROPHAGE_Escher_MG1655-gi|16132105|ref|NP_418704.1|	PairedContig_10	12265	13296	mdtN	205695	205812	no	no	no
1x	PairedContig_10	219108	217960	PROPHAGE_Escher_MG1655-gi|16132105|ref|NP_418704.1|	PairedContig_10	42511	44154	eptA	175449	174954	no	no	no
1x	PairedContig_10	219108	217960	PROPHAGE_Escher_MG1655-gi|16132105|ref|NP_418704.1|	PairedContig_10	84425	85558	Escherichia_coli_ampC	133535	133550	no	no	no
1x	PairedContig_28	116844	117671	PROPHAGE_Escher_MG1655-gi|49176353|ref|YP_026220.1|	PairedContig_28	364	1188	gadX	117307	115656	no	no	no
1x	PairedContig_28	116844	117671	PROPHAGE_Escher_MG1655-gi|49176353|ref|YP_026220.1|	PairedContig_28	1557	2285	gadW	116114	114559	no	no	no
1x	PairedContig_28	116844	117671	PROPHAGE_Escher_MG1655-gi|49176353|ref|YP_026220.1|	PairedContig_28	2648	5761	mdtF	115023	111083	no	no	no
1x	PairedContig_28	116844	117671	PROPHAGE_Escher_MG1655-gi|49176353|ref|YP_026220.1|	PairedContig_28	5786	6943	mdtE	111885	109901	no	no	no
1x	PairedContig_28	116844	117671	PROPHAGE_Escher_MG1655-gi|49176353|ref|YP_026220.1|	PairedContig_28	186780	187412	CRP	69109	70568	no	no	no
1x	PairedContig_52	75066	73738	PROPHAGE_Escher_MG1655-gi|16131769|ref|NP_418366.1|	PairedContig_52	56885	58258	cpxA	16853	16808	no	no	yes
1x	PairedContig_67	8027	10300	PROPHAGE_Escher_EDL933-gi|15800640|ref|NP_286654.1|	PairedContig_67	48213	49961	msbA	37913	41934	no	no	yes
1x	PairedContig_67	158232	159431	PROPHAGE_Escher_CFT073-gi|26247050|ref|NP_753090.1|	PairedContig_67	48213	49961	msbA	111218	108271	no	no	no
1x	PairedContig_79	20237	21895	PHAGE_Escher_500465_1_NC_049342-gi|100050|ref|YP_009949249.1|	PairedContig_79	48741	49271	emrR	26846	29034	no	no	yes
1x	PairedContig_79	20237	21895	PHAGE_Escher_500465_1_NC_049342-gi|100050|ref|YP_009949249.1|	PairedContig_79	49398	50570	emrA	27503	30333	no	no	yes
1x	PairedContig_79	20237	21895	PHAGE_Escher_500465_1_NC_049342-gi|100050|ref|YP_009949249.1|	PairedContig_79	50587	52125	emrB	28692	31888	no	no	yes
1x	PairedContig_79	17279	18499	PHAGE_Escher_500465_1_NC_049342-gi|100055|ref|YP_009949254.1|	PairedContig_79	48741	49271	emrR	30242	31992	no	no	yes
1x	PairedContig_79	17279	18499	PHAGE_Escher_500465_1_NC_049342-gi|100055|ref|YP_009949254.1|	PairedContig_79	49398	50570	emrA	30899	33291	no	no	yes
1x	PairedContig_79	17279	18499	PHAGE_Escher_500465_1_NC_049342-gi|100055|ref|YP_009949254.1|	PairedContig_79	50587	52125	emrB	32088	34846	no	no	yes
1x	PairedContig_79	16237	15275	PHAGE_Escher_500465_1_NC_049342-gi|100057|ref|YP_009949256.1|	PairedContig_79	48741	49271	emrR	33466	33034	no	no	yes
1x	PairedContig_79	16237	15275	PHAGE_Escher_500465_1_NC_049342-gi|100057|ref|YP_009949256.1|	PairedContig_79	49398	50570	emrA	34123	34333	no	no	yes
1x	PairedContig_79	16237	15275	PHAGE_Escher_500465_1_NC_049342-gi|100057|ref|YP_009949256.1|	PairedContig_79	50587	52125	emrB	35312	35888	no	no	yes
1x	PairedContig_79	16404	17192	PHAGE_Escher_500465_1_NC_049342-gi|100056|ref|YP_009949255.1|	PairedContig_79	48741	49271	emrR	31549	32867	no	no	yes
1x	PairedContig_79	16404	17192	PHAGE_Escher_500465_1_NC_049342-gi|100056|ref|YP_009949255.1|	PairedContig_79	49398	50570	emrA	32206	34166	no	no	yes
1x	PairedContig_79	16404	17192	PHAGE_Escher_500465_1_NC_049342-gi|100056|ref|YP_009949255.1|	PairedContig_79	50587	52125	emrB	33395	35721	no	no	yes
10x	PairedContig_0	493789	495486	PHAGE_Entero_YYZ_2008_NC_011356-gi|209427798|ref|YP_002274211.1|	PairedContig_0	127202	130315	acrD	368284	363474	no	no	no
10x	PairedContig_0	493789	495486	PHAGE_Entero_YYZ_2008_NC_011356-gi|209427798|ref|YP_002274211.1|	PairedContig_0	218320	221913	evgS	277166	271876	no	no	no
10x	PairedContig_0	493789	495486	PHAGE_Entero_YYZ_2008_NC_011356-gi|209427798|ref|YP_002274211.1|	PairedContig_0	221918	222532	evgA	273568	271257	no	no	no
10x	PairedContig_0	493789	495486	PHAGE_Entero_YYZ_2008_NC_011356-gi|209427798|ref|YP_002274211.1|	PairedContig_0	223056	224111	emrK	272430	269678	no	no	no
10x	PairedContig_0	493789	495486	PHAGE_Entero_YYZ_2008_NC_011356-gi|209427798|ref|YP_002274211.1|	PairedContig_0	224111	225649	emrY	271375	268140	no	no	no
10x	PairedContig_0	493789	495486	PHAGE_Entero_YYZ_2008_NC_011356-gi|209427798|ref|YP_002274211.1|	PairedContig_0	334249	335217	pmrF	161237	158572	no	no	no
10x	PairedContig_0	493789	495486	PHAGE_Entero_YYZ_2008_NC_011356-gi|209427798|ref|YP_002274211.1|	PairedContig_0	393113	394756	yojI	102373	99033	no	no	no
10x	PairedContig_0	493789	495486	PHAGE_Entero_YYZ_2008_NC_011356-gi|209427798|ref|YP_002274211.1|	PairedContig_0	547149	547870	baeR	51663	54081	no	no	no
10x	PairedContig_0	493789	495486	PHAGE_Entero_YYZ_2008_NC_011356-gi|209427798|ref|YP_002274211.1|	PairedContig_0	547867	549270	baeS	52381	55481	no	no	no
10x	PairedContig_0	493789	495486	PHAGE_Entero_YYZ_2008_NC_011356-gi|209427798|ref|YP_002274211.1|	PairedContig_0	550683	553760	mdtC	55197	59971	no	no	no
10x	PairedContig_0	493789	495486	PHAGE_Entero_YYZ_2008_NC_011356-gi|209427798|ref|YP_002274211.1|	PairedContig_0	553761	556883	mdtB	58275	63094	no	no	no
10x	PairedContig_0	493789	495486	PHAGE_Entero_YYZ_2008_NC_011356-gi|209427798|ref|YP_002274211.1|	PairedContig_0	556883	558130	mdtA	61397	64341	no	no	no
10x	PairedContig_0	265270	266487	PHAGE_Escher_500465_2_NC_049343-gi|100041|ref|YP_009949297.1|	PairedContig_0	127202	130315	acrD	139285	134955	no	no	no
10x	PairedContig_0	265270	266487	PHAGE_Escher_500465_2_NC_049343-gi|100041|ref|YP_009949297.1|	PairedContig_0	218320	221913	evgS	48167	43357	no	no	yes
10x	PairedContig_0	265270	266487	PHAGE_Escher_500465_2_NC_049343-gi|100041|ref|YP_009949297.1|	PairedContig_0	221918	222532	evgA	44569	42738	no	no	yes
10x	PairedContig_0	265270	266487	PHAGE_Escher_500465_2_NC_049343-gi|100041|ref|YP_009949297.1|	PairedContig_0	223056	224111	emrK	43431	41159	no	no	yes
10x	PairedContig_0	265270	266487	PHAGE_Escher_500465_2_NC_049343-gi|100041|ref|YP_009949297.1|	PairedContig_0	224111	225649	emrY	42376	39621	no	no	yes
10x	PairedContig_0	265270	266487	PHAGE_Escher_500465_2_NC_049343-gi|100041|ref|YP_009949297.1|	PairedContig_0	334249	335217	pmrF	67762	69947	no	no	no
10x	PairedContig_0	265270	266487	PHAGE_Escher_500465_2_NC_049343-gi|100041|ref|YP_009949297.1|	PairedContig_0	393113	394756	yojI	126626	129486	no	no	no
10x	PairedContig_0	265270	266487	PHAGE_Escher_500465_2_NC_049343-gi|100041|ref|YP_009949297.1|	PairedContig_0	547149	547870	baeR	280662	282600	no	no	no
10x	PairedContig_0	265270	266487	PHAGE_Escher_500465_2_NC_049343-gi|100041|ref|YP_009949297.1|	PairedContig_0	547867	549270	baeS	281380	284000	no	no	no
10x	PairedContig_0	265270	266487	PHAGE_Escher_500465_2_NC_049343-gi|100041|ref|YP_009949297.1|	PairedContig_0	550683	553760	mdtC	284196	288490	no	no	no
10x	PairedContig_0	265270	266487	PHAGE_Escher_500465_2_NC_049343-gi|100041|ref|YP_009949297.1|	PairedContig_0	553761	556883	mdtB	287274	291613	no	no	no
10x	PairedContig_0	265270	266487	PHAGE_Escher_500465_2_NC_049343-gi|100041|ref|YP_009949297.1|	PairedContig_0	556883	558130	mdtA	290396	292860	no	no	no
10x	PairedContig_0	266755	267930	PHAGE_Escher_500465_2_NC_049343-gi|100040|ref|YP_009949296.1|	PairedContig_0	127202	130315	acrD	140728	136440	no	no	no
10x	PairedContig_0	266755	267930	PHAGE_Escher_500465_2_NC_049343-gi|100040|ref|YP_009949296.1|	PairedContig_0	218320	221913	evgS	49610	44842	no	no	yes
10x	PairedContig_0	266755	267930	PHAGE_Escher_500465_2_NC_049343-gi|100040|ref|YP_009949296.1|	PairedContig_0	221918	222532	evgA	46012	44223	no	no	yes
10x	PairedContig_0	266755	267930	PHAGE_Escher_500465_2_NC_049343-gi|100040|ref|YP_009949296.1|	PairedContig_0	223056	224111	emrK	44874	42644	no	no	yes
10x	PairedContig_0	266755	267930	PHAGE_Escher_500465_2_NC_049343-gi|100040|ref|YP_009949296.1|	PairedContig_0	224111	225649	emrY	43819	41106	no	no	yes
10x	PairedContig_0	266755	267930	PHAGE_Escher_500465_2_NC_049343-gi|100040|ref|YP_009949296.1|	PairedContig_0	334249	335217	pmrF	66319	68462	no	no	no
10x	PairedContig_0	266755	267930	PHAGE_Escher_500465_2_NC_049343-gi|100040|ref|YP_009949296.1|	PairedContig_0	393113	394756	yojI	125183	128001	no	no	no
10x	PairedContig_0	266755	267930	PHAGE_Escher_500465_2_NC_049343-gi|100040|ref|YP_009949296.1|	PairedContig_0	547149	547870	baeR	279219	281115	no	no	no
10x	PairedContig_0	266755	267930	PHAGE_Escher_500465_2_NC_049343-gi|100040|ref|YP_009949296.1|	PairedContig_0	547867	549270	baeS	279937	282515	no	no	no
10x	PairedContig_0	266755	267930	PHAGE_Escher_500465_2_NC_049343-gi|100040|ref|YP_009949296.1|	PairedContig_0	550683	553760	mdtC	282753	287005	no	no	no
10x	PairedContig_0	266755	267930	PHAGE_Escher_500465_2_NC_049343-gi|100040|ref|YP_009949296.1|	PairedContig_0	553761	556883	mdtB	285831	290128	no	no	no
10x	PairedContig_0	266755	267930	PHAGE_Escher_500465_2_NC_049343-gi|100040|ref|YP_009949296.1|	PairedContig_0	556883	558130	mdtA	288953	291375	no	no	no
10x	PairedContig_2	254013	252082	PROPHAGE_Escher_MG1655-gi|16131068|ref|NP_417645.1|	PairedContig_2	108352	109839	tolC	143730	144174	no	no	no
10x	PairedContig_2	254013	252082	PROPHAGE_Escher_MG1655-gi|16131068|ref|NP_417645.1|	PairedContig_2	137357	138176	bacA	114725	115837	no	no	no
10x	PairedContig_2	254013	252082	PROPHAGE_Escher_MG1655-gi|16131068|ref|NP_417645.1|	PairedContig_2	338019	338681	acrS	85937	84668	no	no	no
10x	PairedContig_2	254013	252082	PROPHAGE_Escher_MG1655-gi|16131068|ref|NP_417645.1|	PairedContig_2	339080	340237	acrE	86998	86224	no	no	no
10x	PairedContig_2	254013	252082	PROPHAGE_Escher_MG1655-gi|16131068|ref|NP_417645.1|	PairedContig_2	340249	343353	acrF	88167	89340	no	no	no
10x	PairedContig_2	147093	148931	PHAGE_Klebsi_ST147_VIM1phi7.1_NC_049451-gi|100040|ref|YP_009882596.1|	PairedContig_2	108352	109839	tolC	40579	37254	no	no	yes
10x	PairedContig_2	147093	148931	PHAGE_Klebsi_ST147_VIM1phi7.1_NC_049451-gi|100040|ref|YP_009882596.1|	PairedContig_2	137357	138176	bacA	11574	8917	no	yes	yes
10x	PairedContig_2	147093	148931	PHAGE_Klebsi_ST147_VIM1phi7.1_NC_049451-gi|100040|ref|YP_009882596.1|	PairedContig_2	338019	338681	acrS	189088	191588	no	no	no
10x	PairedContig_2	147093	148931	PHAGE_Klebsi_ST147_VIM1phi7.1_NC_049451-gi|100040|ref|YP_009882596.1|	PairedContig_2	339080	340237	acrE	190149	193144	no	no	no
10x	PairedContig_2	147093	148931	PHAGE_Klebsi_ST147_VIM1phi7.1_NC_049451-gi|100040|ref|YP_009882596.1|	PairedContig_2	340249	343353	acrF	191318	196260	no	no	no
10x	PairedContig_2	308947	307505	PROPHAGE_Escher_Sakai-gi|15833371|ref|NP_312144.1|	PairedContig_2	108352	109839	tolC	199153	199108	no	no	no
10x	PairedContig_2	308947	307505	PROPHAGE_Escher_Sakai-gi|15833371|ref|NP_312144.1|	PairedContig_2	137357	138176	bacA	170148	170771	no	no	no
10x	PairedContig_2	308947	307505	PROPHAGE_Escher_Sakai-gi|15833371|ref|NP_312144.1|	PairedContig_2	338019	338681	acrS	30514	29734	no	no	yes
10x	PairedContig_2	308947	307505	PROPHAGE_Escher_Sakai-gi|15833371|ref|NP_312144.1|	PairedContig_2	339080	340237	acrE	31575	31290	no	no	yes
10x	PairedContig_2	308947	307505	PROPHAGE_Escher_Sakai-gi|15833371|ref|NP_312144.1|	PairedContig_2	340249	343353	acrF	32744	34406	no	no	yes
10x	PairedContig_2	27555	26233	PROPHAGE_Escher_MG1655-gi|16132099|ref|NP_418698.1|	PairedContig_2	108352	109839	tolC	82119	82284	no	no	no
10x	PairedContig_2	27555	26233	PROPHAGE_Escher_MG1655-gi|16132099|ref|NP_418698.1|	PairedContig_2	137357	138176	bacA	111124	110621	no	no	no
10x	PairedContig_2	27555	26233	PROPHAGE_Escher_MG1655-gi|16132099|ref|NP_418698.1|	PairedContig_2	338019	338681	acrS	311786	311126	no	no	no
10x	PairedContig_2	27555	26233	PROPHAGE_Escher_MG1655-gi|16132099|ref|NP_418698.1|	PairedContig_2	339080	340237	acrE	312847	312682	no	no	no
10x	PairedContig_2	27555	26233	PROPHAGE_Escher_MG1655-gi|16132099|ref|NP_418698.1|	PairedContig_2	340249	343353	acrF	314016	315798	no	no	no
10x	PairedContig_2	297670	299034	PROPHAGE_Escher_MG1655-gi|16131124|ref|NP_417701.1|	PairedContig_2	108352	109839	tolC	190682	187831	no	no	no
10x	PairedContig_2	297670	299034	PROPHAGE_Escher_MG1655-gi|16131124|ref|NP_417701.1|	PairedContig_2	137357	138176	bacA	161677	159494	no	no	no
10x	PairedContig_2	297670	299034	PROPHAGE_Escher_MG1655-gi|16131124|ref|NP_417701.1|	PairedContig_2	338019	338681	acrS	38985	41011	no	no	yes
10x	PairedContig_2	297670	299034	PROPHAGE_Escher_MG1655-gi|16131124|ref|NP_417701.1|	PairedContig_2	339080	340237	acrE	40046	42567	no	no	yes
10x	PairedContig_2	297670	299034	PROPHAGE_Escher_MG1655-gi|16131124|ref|NP_417701.1|	PairedContig_2	340249	343353	acrF	41215	45683	no	no	yes
10x	PairedContig_2	299127	300191	PROPHAGE_Escher_MG1655-gi|16131125|ref|NP_417702.1|	PairedContig_2	108352	109839	tolC	191839	189288	no	no	no
10x	PairedContig_2	299127	300191	PROPHAGE_Escher_MG1655-gi|16131125|ref|NP_417702.1|	PairedContig_2	137357	138176	bacA	162834	160951	no	no	no
10x	PairedContig_2	299127	300191	PROPHAGE_Escher_MG1655-gi|16131125|ref|NP_417702.1|	PairedContig_2	338019	338681	acrS	37828	39554	no	no	yes
10x	PairedContig_2	299127	300191	PROPHAGE_Escher_MG1655-gi|16131125|ref|NP_417702.1|	PairedContig_2	339080	340237	acrE	38889	41110	no	no	yes
10x	PairedContig_2	299127	300191	PROPHAGE_Escher_MG1655-gi|16131125|ref|NP_417702.1|	PairedContig_2	340249	343353	acrF	40058	44226	no	no	yes
10x	PairedContig_2	144589	143579	PROPHAGE_Escher_MG1655-gi|16130960|ref|NP_417536.1|	PairedContig_2	108352	109839	tolC	35227	34750	no	no	yes
10x	PairedContig_2	144589	143579	PROPHAGE_Escher_MG1655-gi|16130960|ref|NP_417536.1|	PairedContig_2	137357	138176	bacA	6222	6413	no	yes	yes
10x	PairedContig_2	144589	143579	PROPHAGE_Escher_MG1655-gi|16130960|ref|NP_417536.1|	PairedContig_2	338019	338681	acrS	194440	194092	no	no	no
10x	PairedContig_2	144589	143579	PROPHAGE_Escher_MG1655-gi|16130960|ref|NP_417536.1|	PairedContig_2	339080	340237	acrE	195501	195648	no	no	no
10x	PairedContig_2	144589	143579	PROPHAGE_Escher_MG1655-gi|16130960|ref|NP_417536.1|	PairedContig_2	340249	343353	acrF	196670	198764	no	no	no
10x	PairedContig_2	229568	230443	PROPHAGE_Escher_MG1655-gi|90111549|ref|NP_417628.2|	PairedContig_2	108352	109839	tolC	122091	119729	no	no	no
10x	PairedContig_2	229568	230443	PROPHAGE_Escher_MG1655-gi|90111549|ref|NP_417628.2|	PairedContig_2	137357	138176	bacA	93086	91392	no	no	no
10x	PairedContig_2	229568	230443	PROPHAGE_Escher_MG1655-gi|90111549|ref|NP_417628.2|	PairedContig_2	338019	338681	acrS	107576	109113	no	no	no
10x	PairedContig_2	229568	230443	PROPHAGE_Escher_MG1655-gi|90111549|ref|NP_417628.2|	PairedContig_2	339080	340237	acrE	108637	110669	no	no	no
10x	PairedContig_2	229568	230443	PROPHAGE_Escher_MG1655-gi|90111549|ref|NP_417628.2|	PairedContig_2	340249	343353	acrF	109806	113785	no	no	no
10x	PairedContig_5	136671	138728	PROPHAGE_Escher_MG1655-gi|16129798|ref|NP_416359.1|	PairedContig_5	53776	54108	Escherichia_coli_emrE	84952	82563	no	no	no
10x	PairedContig_5	150694	152739	PROPHAGE_Escher_MG1655-gi|16129784|ref|NP_416344.1|	PairedContig_5	53776	54108	Escherichia_coli_emrE	98963	96586	no	no	no
10x	PairedContig_5	211116	209263	PROPHAGE_Escher_MG1655-gi|16129720|ref|NP_416280.1|	PairedContig_5	53776	54108	Escherichia_coli_emrE	155487	157008	no	no	no
10x	PairedContig_5	23387	22170	PROPHAGE_Escher_CFT073-gi|26248244|ref|NP_754284.1|	PairedContig_5	53776	54108	Escherichia_coli_emrE	31606	30721	no	no	yes
10x	PairedContig_5	174243	174935	PROPHAGE_Escher_MG1655-gi|16129761|ref|NP_416321.1|	PairedContig_5	53776	54108	Escherichia_coli_emrE	121159	120135	no	no	no
10x	PairedContig_9	71453	68391	PHAGE_Entero_mEp460_NC_019716-gi|428782329|ref|YP_007112087.1|	PairedContig_9	37890	38273	marA	30501	33180	no	no	yes
10x	PairedContig_9	80419	78323	PHAGE_Entero_cdtI_NC_009514-gi|148609384|ref|YP_001272515.1|	PairedContig_9	37890	38273	marA	40433	42146	no	no	yes
10x	PairedContig_9	76589	74634	PHAGE_Entero_cdtI_NC_009514-gi|148609387|ref|YP_001272518.1|	PairedContig_9	37890	38273	marA	36744	38316	no	no	yes
10x	PairedContig_9	78111	76606	PHAGE_Entero_cdtI_NC_009514-gi|148609386|ref|YP_001272517.1|	PairedContig_9	37890	38273	marA	38716	39838	no	no	yes
10x	PairedContig_12	85494	84667	PROPHAGE_Escher_MG1655-gi|49176353|ref|YP_026220.1|	PairedContig_12	14926	15558	CRP	69741	69936	no	no	no
10x	PairedContig_12	85494	84667	PROPHAGE_Escher_MG1655-gi|49176353|ref|YP_026220.1|	PairedContig_12	195395	196552	mdtE	110728	111058	no	no	no
10x	PairedContig_12	85494	84667	PROPHAGE_Escher_MG1655-gi|49176353|ref|YP_026220.1|	PairedContig_12	196577	199690	mdtF	111910	114196	no	no	no
10x	PairedContig_12	85494	84667	PROPHAGE_Escher_MG1655-gi|49176353|ref|YP_026220.1|	PairedContig_12	200053	200781	gadW	115386	115287	no	no	no
10x	PairedContig_12	85494	84667	PROPHAGE_Escher_MG1655-gi|49176353|ref|YP_026220.1|	PairedContig_12	201150	201974	gadX	116483	116480	no	no	no
10x	PairedContig_61	57293	58621	PROPHAGE_Escher_MG1655-gi|16131769|ref|NP_418366.1|	PairedContig_61	74101	75474	cpxA	15480	18181	no	no	yes
10x	PairedContig_66	3161	1995	PHAGE_Stx2_c_1717_NC_011357-gi|209447203|ref|YP_002274288.1|	PairedContig_66	17692	18858	ugd	15697	15697	no	no	yes
10x	PairedContig_87	8072	10345	PROPHAGE_Escher_EDL933-gi|15800640|ref|NP_286654.1|	PairedContig_87	48219	49967	msbA	37874	41895	no	no	yes
10x	PairedContig_87	158238	159437	PROPHAGE_Escher_CFT073-gi|26247050|ref|NP_753090.1|	PairedContig_87	48219	49967	msbA	111218	108271	no	no	no
10x	PairedContig_89	174693	173035	PHAGE_Escher_500465_1_NC_049342-gi|100050|ref|YP_009949249.1|	PairedContig_89	142805	144343	emrB	30230	30350	no	no	yes
10x	PairedContig_89	174693	173035	PHAGE_Escher_500465_1_NC_049342-gi|100050|ref|YP_009949249.1|	PairedContig_89	144360	145532	emrA	28675	29161	no	no	yes
10x	PairedContig_89	174693	173035	PHAGE_Escher_500465_1_NC_049342-gi|100050|ref|YP_009949249.1|	PairedContig_89	145659	146189	emrR	27376	28504	no	no	yes
10x	PairedContig_89	177651	176431	PHAGE_Escher_500465_1_NC_049342-gi|100055|ref|YP_009949254.1|	PairedContig_89	142805	144343	emrB	33626	33308	no	no	yes
10x	PairedContig_89	177651	176431	PHAGE_Escher_500465_1_NC_049342-gi|100055|ref|YP_009949254.1|	PairedContig_89	144360	145532	emrA	32071	32119	no	no	yes
10x	PairedContig_89	177651	176431	PHAGE_Escher_500465_1_NC_049342-gi|100055|ref|YP_009949254.1|	PairedContig_89	145659	146189	emrR	30772	31462	no	no	yes
10x	PairedContig_89	131829	132887	PROPHAGE_Escher_MG1655-gi|16130606|ref|NP_417179.1|	PairedContig_89	142805	144343	emrB	9918	12514	no	yes	yes
10x	PairedContig_89	131829	132887	PROPHAGE_Escher_MG1655-gi|16130606|ref|NP_417179.1|	PairedContig_89	144360	145532	emrA	11473	13703	no	no	yes
10x	PairedContig_89	131829	132887	PROPHAGE_Escher_MG1655-gi|16130606|ref|NP_417179.1|	PairedContig_89	145659	146189	emrR	12772	14360	no	no	yes
10x	PairedContig_89	178693	179655	PHAGE_Escher_500465_1_NC_049342-gi|100057|ref|YP_009949256.1|	PairedContig_89	142805	144343	emrB	36850	34350	no	no	yes
10x	PairedContig_89	178693	179655	PHAGE_Escher_500465_1_NC_049342-gi|100057|ref|YP_009949256.1|	PairedContig_89	144360	145532	emrA	35295	33161	no	no	yes
10x	PairedContig_89	178693	179655	PHAGE_Escher_500465_1_NC_049342-gi|100057|ref|YP_009949256.1|	PairedContig_89	145659	146189	emrR	33996	32504	no	no	yes
10x	PairedContig_89	178526	177738	PHAGE_Escher_500465_1_NC_049342-gi|100056|ref|YP_009949255.1|	PairedContig_89	142805	144343	emrB	34933	34183	no	no	yes
10x	PairedContig_89	178526	177738	PHAGE_Escher_500465_1_NC_049342-gi|100056|ref|YP_009949255.1|	PairedContig_89	144360	145532	emrA	33378	32994	no	no	yes
10x	PairedContig_89	178526	177738	PHAGE_Escher_500465_1_NC_049342-gi|100056|ref|YP_009949255.1|	PairedContig_89	145659	146189	emrR	32079	32337	no	no	yes
100x	PairedContig_0	94799	93102	PHAGE_Entero_YYZ_2008_NC_011356-gi|209427798|ref|YP_002274211.1|	PairedContig_0	30458	31705	mdtA	62644	63094	no	no	no
100x	PairedContig_0	94799	93102	PHAGE_Entero_YYZ_2008_NC_011356-gi|209427798|ref|YP_002274211.1|	PairedContig_0	31705	34827	mdtB	61397	59972	no	no	no
100x	PairedContig_0	94799	93102	PHAGE_Entero_YYZ_2008_NC_011356-gi|209427798|ref|YP_002274211.1|	PairedContig_0	34828	37905	mdtC	58274	56894	no	no	no
100x	PairedContig_0	94799	93102	PHAGE_Entero_YYZ_2008_NC_011356-gi|209427798|ref|YP_002274211.1|	PairedContig_0	39318	40721	baeS	53784	54078	no	no	no
100x	PairedContig_0	94799	93102	PHAGE_Entero_YYZ_2008_NC_011356-gi|209427798|ref|YP_002274211.1|	PairedContig_0	40718	41439	baeR	52384	53360	no	no	no
100x	PairedContig_0	94799	93102	PHAGE_Entero_YYZ_2008_NC_011356-gi|209427798|ref|YP_002274211.1|	PairedContig_0	193832	195475	yojI	100730	100676	no	no	no
100x	PairedContig_0	94799	93102	PHAGE_Entero_YYZ_2008_NC_011356-gi|209427798|ref|YP_002274211.1|	PairedContig_0	253371	254339	pmrF	160269	159540	no	no	no
100x	PairedContig_0	94799	93102	PHAGE_Entero_YYZ_2008_NC_011356-gi|209427798|ref|YP_002274211.1|	PairedContig_0	362939	364477	emrY	269837	269678	no	no	no
100x	PairedContig_0	94799	93102	PHAGE_Entero_YYZ_2008_NC_011356-gi|209427798|ref|YP_002274211.1|	PairedContig_0	364477	365532	emrK	271375	270733	no	no	no
100x	PairedContig_0	94799	93102	PHAGE_Entero_YYZ_2008_NC_011356-gi|209427798|ref|YP_002274211.1|	PairedContig_0	366056	366670	evgA	272954	271871	no	no	no
100x	PairedContig_0	94799	93102	PHAGE_Entero_YYZ_2008_NC_011356-gi|209427798|ref|YP_002274211.1|	PairedContig_0	366675	370268	evgS	273573	275469	no	no	no
100x	PairedContig_0	323318	322101	PHAGE_Escher_500465_2_NC_049343-gi|100041|ref|YP_009949297.1|	PairedContig_0	30458	31705	mdtA	291643	291613	no	no	no
100x	PairedContig_0	323318	322101	PHAGE_Escher_500465_2_NC_049343-gi|100041|ref|YP_009949297.1|	PairedContig_0	31705	34827	mdtB	290396	288491	no	no	no
100x	PairedContig_0	323318	322101	PHAGE_Escher_500465_2_NC_049343-gi|100041|ref|YP_009949297.1|	PairedContig_0	34828	37905	mdtC	287273	285413	no	no	no
100x	PairedContig_0	323318	322101	PHAGE_Escher_500465_2_NC_049343-gi|100041|ref|YP_009949297.1|	PairedContig_0	39318	40721	baeS	282783	282597	no	no	no
100x	PairedContig_0	323318	322101	PHAGE_Escher_500465_2_NC_049343-gi|100041|ref|YP_009949297.1|	PairedContig_0	40718	41439	baeR	281383	281879	no	no	no
100x	PairedContig_0	323318	322101	PHAGE_Escher_500465_2_NC_049343-gi|100041|ref|YP_009949297.1|	PairedContig_0	193832	195475	yojI	128269	127843	no	no	no
100x	PairedContig_0	323318	322101	PHAGE_Escher_500465_2_NC_049343-gi|100041|ref|YP_009949297.1|	PairedContig_0	253371	254339	pmrF	68730	68979	no	no	no
100x	PairedContig_0	323318	322101	PHAGE_Escher_500465_2_NC_049343-gi|100041|ref|YP_009949297.1|	PairedContig_0	362939	364477	emrY	40838	41159	no	no	yes
100x	PairedContig_0	323318	322101	PHAGE_Escher_500465_2_NC_049343-gi|100041|ref|YP_009949297.1|	PairedContig_0	364477	365532	emrK	42376	42214	no	no	yes
100x	PairedContig_0	323318	322101	PHAGE_Escher_500465_2_NC_049343-gi|100041|ref|YP_009949297.1|	PairedContig_0	366056	366670	evgA	43955	43352	no	no	yes
100x	PairedContig_0	323318	322101	PHAGE_Escher_500465_2_NC_049343-gi|100041|ref|YP_009949297.1|	PairedContig_0	366675	370268	evgS	44574	46950	no	no	yes
100x	PairedContig_0	321833	320658	PHAGE_Escher_500465_2_NC_049343-gi|100040|ref|YP_009949296.1|	PairedContig_0	30458	31705	mdtA	290200	290128	no	no	no
100x	PairedContig_0	321833	320658	PHAGE_Escher_500465_2_NC_049343-gi|100040|ref|YP_009949296.1|	PairedContig_0	31705	34827	mdtB	288953	287006	no	no	no
100x	PairedContig_0	321833	320658	PHAGE_Escher_500465_2_NC_049343-gi|100040|ref|YP_009949296.1|	PairedContig_0	34828	37905	mdtC	285830	283928	no	no	no
100x	PairedContig_0	321833	320658	PHAGE_Escher_500465_2_NC_049343-gi|100040|ref|YP_009949296.1|	PairedContig_0	39318	40721	baeS	281340	281112	no	no	no
100x	PairedContig_0	321833	320658	PHAGE_Escher_500465_2_NC_049343-gi|100040|ref|YP_009949296.1|	PairedContig_0	40718	41439	baeR	279940	280394	no	no	no
100x	PairedContig_0	321833	320658	PHAGE_Escher_500465_2_NC_049343-gi|100040|ref|YP_009949296.1|	PairedContig_0	193832	195475	yojI	126826	126358	no	no	no
100x	PairedContig_0	321833	320658	PHAGE_Escher_500465_2_NC_049343-gi|100040|ref|YP_009949296.1|	PairedContig_0	253371	254339	pmrF	67287	67494	no	no	no
100x	PairedContig_0	321833	320658	PHAGE_Escher_500465_2_NC_049343-gi|100040|ref|YP_009949296.1|	PairedContig_0	362939	364477	emrY	42281	42644	no	no	yes
100x	PairedContig_0	321833	320658	PHAGE_Escher_500465_2_NC_049343-gi|100040|ref|YP_009949296.1|	PairedContig_0	364477	365532	emrK	43819	43699	no	no	yes
100x	PairedContig_0	321833	320658	PHAGE_Escher_500465_2_NC_049343-gi|100040|ref|YP_009949296.1|	PairedContig_0	366056	366670	evgA	45398	44837	no	no	yes
100x	PairedContig_0	321833	320658	PHAGE_Escher_500465_2_NC_049343-gi|100040|ref|YP_009949296.1|	PairedContig_0	366675	370268	evgS	46017	48435	no	no	yes
100x	PairedContig_1	210913	208856	PROPHAGE_Escher_MG1655-gi|16129798|ref|NP_416359.1|	PairedContig_1	293476	293808	Escherichia_coli_emrE	84620	82895	no	no	no
100x	PairedContig_1	196890	194845	PROPHAGE_Escher_MG1655-gi|16129784|ref|NP_416344.1|	PairedContig_1	293476	293808	Escherichia_coli_emrE	98631	96918	no	no	no
100x	PairedContig_1	136468	138321	PROPHAGE_Escher_MG1655-gi|16129720|ref|NP_416280.1|	PairedContig_1	293476	293808	Escherichia_coli_emrE	155155	157340	no	no	no
100x	PairedContig_1	324197	325414	PROPHAGE_Escher_CFT073-gi|26248244|ref|NP_754284.1|	PairedContig_1	293476	293808	Escherichia_coli_emrE	31938	30389	no	no	yes
100x	PairedContig_1	173341	172649	PROPHAGE_Escher_MG1655-gi|16129761|ref|NP_416321.1|	PairedContig_1	293476	293808	Escherichia_coli_emrE	120827	120467	no	no	no
100x	PairedContig_37	116844	117671	PROPHAGE_Escher_MG1655-gi|49176353|ref|YP_026220.1|	PairedContig_37	364	1188	gadX	117307	115656	no	no	no
100x	PairedContig_37	116844	117671	PROPHAGE_Escher_MG1655-gi|49176353|ref|YP_026220.1|	PairedContig_37	1557	2285	gadW	116114	114559	no	no	no
100x	PairedContig_37	116844	117671	PROPHAGE_Escher_MG1655-gi|49176353|ref|YP_026220.1|	PairedContig_37	2648	5761	mdtF	115023	111083	no	no	no
100x	PairedContig_37	116844	117671	PROPHAGE_Escher_MG1655-gi|49176353|ref|YP_026220.1|	PairedContig_37	5786	6943	mdtE	111885	109901	no	no	no
100x	PairedContig_37	116844	117671	PROPHAGE_Escher_MG1655-gi|49176353|ref|YP_026220.1|	PairedContig_37	186780	187412	CRP	69109	70568	no	no	no
100x	PairedContig_101	120009	121847	PHAGE_Klebsi_ST147_VIM1phi7.1_NC_049451-gi|100040|ref|YP_009882596.1|	PairedContig_101	81268	82755	tolC	40579	37254	no	no	yes
100x	PairedContig_101	120009	121847	PHAGE_Klebsi_ST147_VIM1phi7.1_NC_049451-gi|100040|ref|YP_009882596.1|	PairedContig_101	110273	111092	bacA	11574	8917	no	yes	yes
100x	PairedContig_101	117505	116495	PROPHAGE_Escher_MG1655-gi|16130960|ref|NP_417536.1|	PairedContig_101	81268	82755	tolC	35227	34750	no	no	yes
100x	PairedContig_101	117505	116495	PROPHAGE_Escher_MG1655-gi|16130960|ref|NP_417536.1|	PairedContig_101	110273	111092	bacA	6222	6413	no	yes	yes
100x	PairedContig_105	17685	18851	PHAGE_Stx2_c_1717_NC_011357-gi|209447203|ref|YP_002274288.1|	PairedContig_105	1988	3154	ugd	16863	14531	no	no	yes
100x	PairedContig_135	44653	42722	PROPHAGE_Escher_MG1655-gi|16131068|ref|NP_417645.1|	PairedContig_135	128659	129321	acrS	85937	84668	no	no	no
100x	PairedContig_135	44653	42722	PROPHAGE_Escher_MG1655-gi|16131068|ref|NP_417645.1|	PairedContig_135	129720	130877	acrE	86998	86224	no	no	no
100x	PairedContig_135	44653	42722	PROPHAGE_Escher_MG1655-gi|16131068|ref|NP_417645.1|	PairedContig_135	130889	133993	acrF	88167	89340	no	no	no
100x	PairedContig_135	99587	98145	PROPHAGE_Escher_Sakai-gi|15833371|ref|NP_312144.1|	PairedContig_135	128659	129321	acrS	30514	29734	no	no	yes
100x	PairedContig_135	99587	98145	PROPHAGE_Escher_Sakai-gi|15833371|ref|NP_312144.1|	PairedContig_135	129720	130877	acrE	31575	31290	no	no	yes
100x	PairedContig_135	99587	98145	PROPHAGE_Escher_Sakai-gi|15833371|ref|NP_312144.1|	PairedContig_135	130889	133993	acrF	32744	34406	no	no	yes
100x	PairedContig_135	88310	89674	PROPHAGE_Escher_MG1655-gi|16131124|ref|NP_417701.1|	PairedContig_135	128659	129321	acrS	38985	41011	no	no	yes
100x	PairedContig_135	88310	89674	PROPHAGE_Escher_MG1655-gi|16131124|ref|NP_417701.1|	PairedContig_135	129720	130877	acrE	40046	42567	no	no	yes
100x	PairedContig_135	88310	89674	PROPHAGE_Escher_MG1655-gi|16131124|ref|NP_417701.1|	PairedContig_135	130889	133993	acrF	41215	45683	no	no	yes
100x	PairedContig_135	89767	90831	PROPHAGE_Escher_MG1655-gi|16131125|ref|NP_417702.1|	PairedContig_135	128659	129321	acrS	37828	39554	no	no	yes
100x	PairedContig_135	89767	90831	PROPHAGE_Escher_MG1655-gi|16131125|ref|NP_417702.1|	PairedContig_135	129720	130877	acrE	38889	41110	no	no	yes
100x	PairedContig_135	89767	90831	PROPHAGE_Escher_MG1655-gi|16131125|ref|NP_417702.1|	PairedContig_135	130889	133993	acrF	40058	44226	no	no	yes
100x	PairedContig_135	20208	21083	PROPHAGE_Escher_MG1655-gi|90111549|ref|NP_417628.2|	PairedContig_135	128659	129321	acrS	107576	109113	no	no	no
100x	PairedContig_135	20208	21083	PROPHAGE_Escher_MG1655-gi|90111549|ref|NP_417628.2|	PairedContig_135	129720	130877	acrE	108637	110669	no	no	no
100x	PairedContig_135	20208	21083	PROPHAGE_Escher_MG1655-gi|90111549|ref|NP_417628.2|	PairedContig_135	130889	133993	acrF	109806	113785	no	no	no
100x	PairedContig_150	27102	25774	PROPHAGE_Escher_MG1655-gi|16131769|ref|NP_418366.1|	PairedContig_150	8921	10294	cpxA	16853	16808	no	no	yes
100x	PairedContig_151	174693	173035	PHAGE_Escher_500465_1_NC_049342-gi|100050|ref|YP_009949249.1|	PairedContig_151	142805	144343	emrB	30230	30350	no	no	yes
100x	PairedContig_151	174693	173035	PHAGE_Escher_500465_1_NC_049342-gi|100050|ref|YP_009949249.1|	PairedContig_151	144360	145532	emrA	28675	29161	no	no	yes
100x	PairedContig_151	174693	173035	PHAGE_Escher_500465_1_NC_049342-gi|100050|ref|YP_009949249.1|	PairedContig_151	145659	146189	emrR	27376	28504	no	no	yes
100x	PairedContig_151	177651	176431	PHAGE_Escher_500465_1_NC_049342-gi|100055|ref|YP_009949254.1|	PairedContig_151	142805	144343	emrB	33626	33308	no	no	yes
100x	PairedContig_151	177651	176431	PHAGE_Escher_500465_1_NC_049342-gi|100055|ref|YP_009949254.1|	PairedContig_151	144360	145532	emrA	32071	32119	no	no	yes
100x	PairedContig_151	177651	176431	PHAGE_Escher_500465_1_NC_049342-gi|100055|ref|YP_009949254.1|	PairedContig_151	145659	146189	emrR	30772	31462	no	no	yes
100x	PairedContig_151	131829	132887	PROPHAGE_Escher_MG1655-gi|16130606|ref|NP_417179.1|	PairedContig_151	142805	144343	emrB	9918	12514	no	yes	yes
100x	PairedContig_151	131829	132887	PROPHAGE_Escher_MG1655-gi|16130606|ref|NP_417179.1|	PairedContig_151	144360	145532	emrA	11473	13703	no	no	yes
100x	PairedContig_151	131829	132887	PROPHAGE_Escher_MG1655-gi|16130606|ref|NP_417179.1|	PairedContig_151	145659	146189	emrR	12772	14360	no	no	yes
100x	PairedContig_151	178693	179655	PHAGE_Escher_500465_1_NC_049342-gi|100057|ref|YP_009949256.1|	PairedContig_151	142805	144343	emrB	36850	34350	no	no	yes
100x	PairedContig_151	178693	179655	PHAGE_Escher_500465_1_NC_049342-gi|100057|ref|YP_009949256.1|	PairedContig_151	144360	145532	emrA	35295	33161	no	no	yes
100x	PairedContig_151	178693	179655	PHAGE_Escher_500465_1_NC_049342-gi|100057|ref|YP_009949256.1|	PairedContig_151	145659	146189	emrR	33996	32504	no	no	yes
100x	PairedContig_151	178526	177738	PHAGE_Escher_500465_1_NC_049342-gi|100056|ref|YP_009949255.1|	PairedContig_151	142805	144343	emrB	34933	34183	no	no	yes
100x	PairedContig_151	178526	177738	PHAGE_Escher_500465_1_NC_049342-gi|100056|ref|YP_009949255.1|	PairedContig_151	144360	145532	emrA	33378	32994	no	no	yes
100x	PairedContig_151	178526	177738	PHAGE_Escher_500465_1_NC_049342-gi|100056|ref|YP_009949255.1|	PairedContig_151	145659	146189	emrR	32079	32337	no	no	yes
100x	PairedContig_164	8059	10332	PROPHAGE_Escher_EDL933-gi|15800640|ref|NP_286654.1|	PairedContig_164	48245	49993	msbA	37913	41934	no	no	yes
100x	PairedContig_164	158264	159463	PROPHAGE_Escher_CFT073-gi|26247050|ref|NP_753090.1|	PairedContig_164	48245	49993	msbA	111218	108271	no	no	no
1000x	PairedContig_0	493789	495486	PHAGE_Entero_YYZ_2008_NC_011356-gi|209427798|ref|YP_002274211.1|	PairedContig_0	127202	130315	acrD	368284	363474	no	no	no
1000x	PairedContig_0	493789	495486	PHAGE_Entero_YYZ_2008_NC_011356-gi|209427798|ref|YP_002274211.1|	PairedContig_0	218320	221913	evgS	277166	271876	no	no	no
1000x	PairedContig_0	493789	495486	PHAGE_Entero_YYZ_2008_NC_011356-gi|209427798|ref|YP_002274211.1|	PairedContig_0	221918	222532	evgA	273568	271257	no	no	no
1000x	PairedContig_0	493789	495486	PHAGE_Entero_YYZ_2008_NC_011356-gi|209427798|ref|YP_002274211.1|	PairedContig_0	223056	224111	emrK	272430	269678	no	no	no
1000x	PairedContig_0	493789	495486	PHAGE_Entero_YYZ_2008_NC_011356-gi|209427798|ref|YP_002274211.1|	PairedContig_0	224111	225649	emrY	271375	268140	no	no	no
1000x	PairedContig_0	493789	495486	PHAGE_Entero_YYZ_2008_NC_011356-gi|209427798|ref|YP_002274211.1|	PairedContig_0	334249	335217	pmrF	161237	158572	no	no	no
1000x	PairedContig_0	493789	495486	PHAGE_Entero_YYZ_2008_NC_011356-gi|209427798|ref|YP_002274211.1|	PairedContig_0	393113	394756	yojI	102373	99033	no	no	no
1000x	PairedContig_0	493789	495486	PHAGE_Entero_YYZ_2008_NC_011356-gi|209427798|ref|YP_002274211.1|	PairedContig_0	547149	547870	baeR	51663	54081	no	no	no
1000x	PairedContig_0	493789	495486	PHAGE_Entero_YYZ_2008_NC_011356-gi|209427798|ref|YP_002274211.1|	PairedContig_0	547867	549270	baeS	52381	55481	no	no	no
1000x	PairedContig_0	493789	495486	PHAGE_Entero_YYZ_2008_NC_011356-gi|209427798|ref|YP_002274211.1|	PairedContig_0	550683	553760	mdtC	55197	59971	no	no	no
1000x	PairedContig_0	493789	495486	PHAGE_Entero_YYZ_2008_NC_011356-gi|209427798|ref|YP_002274211.1|	PairedContig_0	553761	556883	mdtB	58275	63094	no	no	no
1000x	PairedContig_0	493789	495486	PHAGE_Entero_YYZ_2008_NC_011356-gi|209427798|ref|YP_002274211.1|	PairedContig_0	556883	558130	mdtA	61397	64341	no	no	no
1000x	PairedContig_0	493789	495486	PHAGE_Entero_YYZ_2008_NC_011356-gi|209427798|ref|YP_002274211.1|	PairedContig_0	610981	612147	ugd	115495	118358	no	no	no
1000x	PairedContig_0	265270	266487	PHAGE_Escher_500465_2_NC_049343-gi|100041|ref|YP_009949297.1|	PairedContig_0	127202	130315	acrD	139285	134955	no	no	no
1000x	PairedContig_0	265270	266487	PHAGE_Escher_500465_2_NC_049343-gi|100041|ref|YP_009949297.1|	PairedContig_0	218320	221913	evgS	48167	43357	no	no	yes
1000x	PairedContig_0	265270	266487	PHAGE_Escher_500465_2_NC_049343-gi|100041|ref|YP_009949297.1|	PairedContig_0	221918	222532	evgA	44569	42738	no	no	yes
1000x	PairedContig_0	265270	266487	PHAGE_Escher_500465_2_NC_049343-gi|100041|ref|YP_009949297.1|	PairedContig_0	223056	224111	emrK	43431	41159	no	no	yes
1000x	PairedContig_0	265270	266487	PHAGE_Escher_500465_2_NC_049343-gi|100041|ref|YP_009949297.1|	PairedContig_0	224111	225649	emrY	42376	39621	no	no	yes
1000x	PairedContig_0	265270	266487	PHAGE_Escher_500465_2_NC_049343-gi|100041|ref|YP_009949297.1|	PairedContig_0	334249	335217	pmrF	67762	69947	no	no	no
1000x	PairedContig_0	265270	266487	PHAGE_Escher_500465_2_NC_049343-gi|100041|ref|YP_009949297.1|	PairedContig_0	393113	394756	yojI	126626	129486	no	no	no
1000x	PairedContig_0	265270	266487	PHAGE_Escher_500465_2_NC_049343-gi|100041|ref|YP_009949297.1|	PairedContig_0	547149	547870	baeR	280662	282600	no	no	no
1000x	PairedContig_0	265270	266487	PHAGE_Escher_500465_2_NC_049343-gi|100041|ref|YP_009949297.1|	PairedContig_0	547867	549270	baeS	281380	284000	no	no	no
1000x	PairedContig_0	265270	266487	PHAGE_Escher_500465_2_NC_049343-gi|100041|ref|YP_009949297.1|	PairedContig_0	550683	553760	mdtC	284196	288490	no	no	no
1000x	PairedContig_0	265270	266487	PHAGE_Escher_500465_2_NC_049343-gi|100041|ref|YP_009949297.1|	PairedContig_0	553761	556883	mdtB	287274	291613	no	no	no
1000x	PairedContig_0	265270	266487	PHAGE_Escher_500465_2_NC_049343-gi|100041|ref|YP_009949297.1|	PairedContig_0	556883	558130	mdtA	290396	292860	no	no	no
1000x	PairedContig_0	265270	266487	PHAGE_Escher_500465_2_NC_049343-gi|100041|ref|YP_009949297.1|	PairedContig_0	610981	612147	ugd	344494	346877	no	no	no
1000x	PairedContig_0	626678	627844	PHAGE_Stx2_c_1717_NC_011357-gi|209447203|ref|YP_002274288.1|	PairedContig_0	127202	130315	acrD	500642	496363	no	no	no
1000x	PairedContig_0	626678	627844	PHAGE_Stx2_c_1717_NC_011357-gi|209447203|ref|YP_002274288.1|	PairedContig_0	218320	221913	evgS	409524	404765	no	no	no
1000x	PairedContig_0	626678	627844	PHAGE_Stx2_c_1717_NC_011357-gi|209447203|ref|YP_002274288.1|	PairedContig_0	221918	222532	evgA	405926	404146	no	no	no
1000x	PairedContig_0	626678	627844	PHAGE_Stx2_c_1717_NC_011357-gi|209447203|ref|YP_002274288.1|	PairedContig_0	223056	224111	emrK	404788	402567	no	no	no
1000x	PairedContig_0	626678	627844	PHAGE_Stx2_c_1717_NC_011357-gi|209447203|ref|YP_002274288.1|	PairedContig_0	224111	225649	emrY	403733	401029	no	no	no
1000x	PairedContig_0	626678	627844	PHAGE_Stx2_c_1717_NC_011357-gi|209447203|ref|YP_002274288.1|	PairedContig_0	334249	335217	pmrF	293595	291461	no	no	no
1000x	PairedContig_0	626678	627844	PHAGE_Stx2_c_1717_NC_011357-gi|209447203|ref|YP_002274288.1|	PairedContig_0	393113	394756	yojI	234731	231922	no	no	no
1000x	PairedContig_0	626678	627844	PHAGE_Stx2_c_1717_NC_011357-gi|209447203|ref|YP_002274288.1|	PairedContig_0	547149	547870	baeR	80695	78808	no	no	no
1000x	PairedContig_0	626678	627844	PHAGE_Stx2_c_1717_NC_011357-gi|209447203|ref|YP_002274288.1|	PairedContig_0	547867	549270	baeS	79977	77408	no	no	no
1000x	PairedContig_0	626678	627844	PHAGE_Stx2_c_1717_NC_011357-gi|209447203|ref|YP_002274288.1|	PairedContig_0	550683	553760	mdtC	77161	72918	no	no	no
1000x	PairedContig_0	626678	627844	PHAGE_Stx2_c_1717_NC_011357-gi|209447203|ref|YP_002274288.1|	PairedContig_0	553761	556883	mdtB	74083	69795	no	no	no
1000x	PairedContig_0	626678	627844	PHAGE_Stx2_c_1717_NC_011357-gi|209447203|ref|YP_002274288.1|	PairedContig_0	556883	558130	mdtA	70961	68548	no	no	no
1000x	PairedContig_0	626678	627844	PHAGE_Stx2_c_1717_NC_011357-gi|209447203|ref|YP_002274288.1|	PairedContig_0	610981	612147	ugd	16863	14531	no	no	yes
1000x	PairedContig_0	266755	267930	PHAGE_Escher_500465_2_NC_049343-gi|100040|ref|YP_009949296.1|	PairedContig_0	127202	130315	acrD	140728	136440	no	no	no
1000x	PairedContig_0	266755	267930	PHAGE_Escher_500465_2_NC_049343-gi|100040|ref|YP_009949296.1|	PairedContig_0	218320	221913	evgS	49610	44842	no	no	yes
1000x	PairedContig_0	266755	267930	PHAGE_Escher_500465_2_NC_049343-gi|100040|ref|YP_009949296.1|	PairedContig_0	221918	222532	evgA	46012	44223	no	no	yes
1000x	PairedContig_0	266755	267930	PHAGE_Escher_500465_2_NC_049343-gi|100040|ref|YP_009949296.1|	PairedContig_0	223056	224111	emrK	44874	42644	no	no	yes
1000x	PairedContig_0	266755	267930	PHAGE_Escher_500465_2_NC_049343-gi|100040|ref|YP_009949296.1|	PairedContig_0	224111	225649	emrY	43819	41106	no	no	yes
1000x	PairedContig_0	266755	267930	PHAGE_Escher_500465_2_NC_049343-gi|100040|ref|YP_009949296.1|	PairedContig_0	334249	335217	pmrF	66319	68462	no	no	no
1000x	PairedContig_0	266755	267930	PHAGE_Escher_500465_2_NC_049343-gi|100040|ref|YP_009949296.1|	PairedContig_0	393113	394756	yojI	125183	128001	no	no	no
1000x	PairedContig_0	266755	267930	PHAGE_Escher_500465_2_NC_049343-gi|100040|ref|YP_009949296.1|	PairedContig_0	547149	547870	baeR	279219	281115	no	no	no
1000x	PairedContig_0	266755	267930	PHAGE_Escher_500465_2_NC_049343-gi|100040|ref|YP_009949296.1|	PairedContig_0	547867	549270	baeS	279937	282515	no	no	no
1000x	PairedContig_0	266755	267930	PHAGE_Escher_500465_2_NC_049343-gi|100040|ref|YP_009949296.1|	PairedContig_0	550683	553760	mdtC	282753	287005	no	no	no
1000x	PairedContig_0	266755	267930	PHAGE_Escher_500465_2_NC_049343-gi|100040|ref|YP_009949296.1|	PairedContig_0	553761	556883	mdtB	285831	290128	no	no	no
1000x	PairedContig_0	266755	267930	PHAGE_Escher_500465_2_NC_049343-gi|100040|ref|YP_009949296.1|	PairedContig_0	556883	558130	mdtA	288953	291375	no	no	no
1000x	PairedContig_0	266755	267930	PHAGE_Escher_500465_2_NC_049343-gi|100040|ref|YP_009949296.1|	PairedContig_0	610981	612147	ugd	343051	345392	no	no	no
1000x	PairedContig_1	184671	182398	PROPHAGE_Escher_EDL933-gi|15800640|ref|NP_286654.1|	PairedContig_1	142775	144523	msbA	39623	40148	no	no	yes
1000x	PairedContig_1	34504	33305	PROPHAGE_Escher_CFT073-gi|26247050|ref|NP_753090.1|	PairedContig_1	142775	144523	msbA	109470	110019	no	no	no
1000x	PairedContig_2	254014	252083	PROPHAGE_Escher_MG1655-gi|16131068|ref|NP_417645.1|	PairedContig_2	108353	109840	tolC	143730	144174	no	no	no
1000x	PairedContig_2	254014	252083	PROPHAGE_Escher_MG1655-gi|16131068|ref|NP_417645.1|	PairedContig_2	137358	138177	bacA	114725	115837	no	no	no
1000x	PairedContig_2	254014	252083	PROPHAGE_Escher_MG1655-gi|16131068|ref|NP_417645.1|	PairedContig_2	338020	338682	acrS	85937	84668	no	no	no
1000x	PairedContig_2	254014	252083	PROPHAGE_Escher_MG1655-gi|16131068|ref|NP_417645.1|	PairedContig_2	339081	340238	acrE	86998	86224	no	no	no
1000x	PairedContig_2	254014	252083	PROPHAGE_Escher_MG1655-gi|16131068|ref|NP_417645.1|	PairedContig_2	340250	343354	acrF	88167	89340	no	no	no
1000x	PairedContig_2	147094	148932	PHAGE_Klebsi_ST147_VIM1phi7.1_NC_049451-gi|100040|ref|YP_009882596.1|	PairedContig_2	108353	109840	tolC	40579	37254	no	no	yes
1000x	PairedContig_2	147094	148932	PHAGE_Klebsi_ST147_VIM1phi7.1_NC_049451-gi|100040|ref|YP_009882596.1|	PairedContig_2	137358	138177	bacA	11574	8917	no	yes	yes
1000x	PairedContig_2	147094	148932	PHAGE_Klebsi_ST147_VIM1phi7.1_NC_049451-gi|100040|ref|YP_009882596.1|	PairedContig_2	338020	338682	acrS	189088	191588	no	no	no
1000x	PairedContig_2	147094	148932	PHAGE_Klebsi_ST147_VIM1phi7.1_NC_049451-gi|100040|ref|YP_009882596.1|	PairedContig_2	339081	340238	acrE	190149	193144	no	no	no
1000x	PairedContig_2	147094	148932	PHAGE_Klebsi_ST147_VIM1phi7.1_NC_049451-gi|100040|ref|YP_009882596.1|	PairedContig_2	340250	343354	acrF	191318	196260	no	no	no
1000x	PairedContig_2	308948	307506	PROPHAGE_Escher_Sakai-gi|15833371|ref|NP_312144.1|	PairedContig_2	108353	109840	tolC	199153	199108	no	no	no
1000x	PairedContig_2	308948	307506	PROPHAGE_Escher_Sakai-gi|15833371|ref|NP_312144.1|	PairedContig_2	137358	138177	bacA	170148	170771	no	no	no
1000x	PairedContig_2	308948	307506	PROPHAGE_Escher_Sakai-gi|15833371|ref|NP_312144.1|	PairedContig_2	338020	338682	acrS	30514	29734	no	no	yes
1000x	PairedContig_2	308948	307506	PROPHAGE_Escher_Sakai-gi|15833371|ref|NP_312144.1|	PairedContig_2	339081	340238	acrE	31575	31290	no	no	yes
1000x	PairedContig_2	308948	307506	PROPHAGE_Escher_Sakai-gi|15833371|ref|NP_312144.1|	PairedContig_2	340250	343354	acrF	32744	34406	no	no	yes
1000x	PairedContig_2	27556	26234	PROPHAGE_Escher_MG1655-gi|16132099|ref|NP_418698.1|	PairedContig_2	108353	109840	tolC	82119	82284	no	no	no
1000x	PairedContig_2	27556	26234	PROPHAGE_Escher_MG1655-gi|16132099|ref|NP_418698.1|	PairedContig_2	137358	138177	bacA	111124	110621	no	no	no
1000x	PairedContig_2	27556	26234	PROPHAGE_Escher_MG1655-gi|16132099|ref|NP_418698.1|	PairedContig_2	338020	338682	acrS	311786	311126	no	no	no
1000x	PairedContig_2	27556	26234	PROPHAGE_Escher_MG1655-gi|16132099|ref|NP_418698.1|	PairedContig_2	339081	340238	acrE	312847	312682	no	no	no
1000x	PairedContig_2	27556	26234	PROPHAGE_Escher_MG1655-gi|16132099|ref|NP_418698.1|	PairedContig_2	340250	343354	acrF	314016	315798	no	no	no
1000x	PairedContig_2	297671	299035	PROPHAGE_Escher_MG1655-gi|16131124|ref|NP_417701.1|	PairedContig_2	108353	109840	tolC	190682	187831	no	no	no
1000x	PairedContig_2	297671	299035	PROPHAGE_Escher_MG1655-gi|16131124|ref|NP_417701.1|	PairedContig_2	137358	138177	bacA	161677	159494	no	no	no
1000x	PairedContig_2	297671	299035	PROPHAGE_Escher_MG1655-gi|16131124|ref|NP_417701.1|	PairedContig_2	338020	338682	acrS	38985	41011	no	no	yes
1000x	PairedContig_2	297671	299035	PROPHAGE_Escher_MG1655-gi|16131124|ref|NP_417701.1|	PairedContig_2	339081	340238	acrE	40046	42567	no	no	yes
1000x	PairedContig_2	297671	299035	PROPHAGE_Escher_MG1655-gi|16131124|ref|NP_417701.1|	PairedContig_2	340250	343354	acrF	41215	45683	no	no	yes
1000x	PairedContig_2	299128	300192	PROPHAGE_Escher_MG1655-gi|16131125|ref|NP_417702.1|	PairedContig_2	108353	109840	tolC	191839	189288	no	no	no
1000x	PairedContig_2	299128	300192	PROPHAGE_Escher_MG1655-gi|16131125|ref|NP_417702.1|	PairedContig_2	137358	138177	bacA	162834	160951	no	no	no
1000x	PairedContig_2	299128	300192	PROPHAGE_Escher_MG1655-gi|16131125|ref|NP_417702.1|	PairedContig_2	338020	338682	acrS	37828	39554	no	no	yes
1000x	PairedContig_2	299128	300192	PROPHAGE_Escher_MG1655-gi|16131125|ref|NP_417702.1|	PairedContig_2	339081	340238	acrE	38889	41110	no	no	yes
1000x	PairedContig_2	299128	300192	PROPHAGE_Escher_MG1655-gi|16131125|ref|NP_417702.1|	PairedContig_2	340250	343354	acrF	40058	44226	no	no	yes
1000x	PairedContig_2	144590	143580	PROPHAGE_Escher_MG1655-gi|16130960|ref|NP_417536.1|	PairedContig_2	108353	109840	tolC	35227	34750	no	no	yes
1000x	PairedContig_2	144590	143580	PROPHAGE_Escher_MG1655-gi|16130960|ref|NP_417536.1|	PairedContig_2	137358	138177	bacA	6222	6413	no	yes	yes
1000x	PairedContig_2	144590	143580	PROPHAGE_Escher_MG1655-gi|16130960|ref|NP_417536.1|	PairedContig_2	338020	338682	acrS	194440	194092	no	no	no
1000x	PairedContig_2	144590	143580	PROPHAGE_Escher_MG1655-gi|16130960|ref|NP_417536.1|	PairedContig_2	339081	340238	acrE	195501	195648	no	no	no
1000x	PairedContig_2	144590	143580	PROPHAGE_Escher_MG1655-gi|16130960|ref|NP_417536.1|	PairedContig_2	340250	343354	acrF	196670	198764	no	no	no
1000x	PairedContig_2	229569	230444	PROPHAGE_Escher_MG1655-gi|90111549|ref|NP_417628.2|	PairedContig_2	108353	109840	tolC	122091	119729	no	no	no
1000x	PairedContig_2	229569	230444	PROPHAGE_Escher_MG1655-gi|90111549|ref|NP_417628.2|	PairedContig_2	137358	138177	bacA	93086	91392	no	no	no
1000x	PairedContig_2	229569	230444	PROPHAGE_Escher_MG1655-gi|90111549|ref|NP_417628.2|	PairedContig_2	338020	338682	acrS	107576	109113	no	no	no
1000x	PairedContig_2	229569	230444	PROPHAGE_Escher_MG1655-gi|90111549|ref|NP_417628.2|	PairedContig_2	339081	340238	acrE	108637	110669	no	no	no
1000x	PairedContig_2	229569	230444	PROPHAGE_Escher_MG1655-gi|90111549|ref|NP_417628.2|	PairedContig_2	340250	343354	acrF	109806	113785	no	no	no
1000x	PairedContig_3	219111	217963	PROPHAGE_Escher_MG1655-gi|16132105|ref|NP_418704.1|	PairedContig_3	8754	10220	mdtP	209209	208891	no	no	no
1000x	PairedContig_3	219111	217963	PROPHAGE_Escher_MG1655-gi|16132105|ref|NP_418704.1|	PairedContig_3	10217	12268	mdtO	207746	206843	no	no	no
1000x	PairedContig_3	219111	217963	PROPHAGE_Escher_MG1655-gi|16132105|ref|NP_418704.1|	PairedContig_3	12268	13299	mdtN	205695	205812	no	no	no
1000x	PairedContig_3	219111	217963	PROPHAGE_Escher_MG1655-gi|16132105|ref|NP_418704.1|	PairedContig_3	42514	44157	eptA	175449	174954	no	no	no
1000x	PairedContig_3	219111	217963	PROPHAGE_Escher_MG1655-gi|16132105|ref|NP_418704.1|	PairedContig_3	84428	85561	Escherichia_coli_ampC	133535	133550	no	no	no
1000x	PairedContig_6	116844	117671	PROPHAGE_Escher_MG1655-gi|49176353|ref|YP_026220.1|	PairedContig_6	364	1188	gadX	117307	115656	no	no	no
1000x	PairedContig_6	116844	117671	PROPHAGE_Escher_MG1655-gi|49176353|ref|YP_026220.1|	PairedContig_6	1557	2285	gadW	116114	114559	no	no	no
1000x	PairedContig_6	116844	117671	PROPHAGE_Escher_MG1655-gi|49176353|ref|YP_026220.1|	PairedContig_6	2648	5761	mdtF	115023	111083	no	no	no
1000x	PairedContig_6	116844	117671	PROPHAGE_Escher_MG1655-gi|49176353|ref|YP_026220.1|	PairedContig_6	5786	6943	mdtE	111885	109901	no	no	no
1000x	PairedContig_6	116844	117671	PROPHAGE_Escher_MG1655-gi|49176353|ref|YP_026220.1|	PairedContig_6	186780	187412	CRP	69109	70568	no	no	no
1000x	PairedContig_9	57271	58599	PROPHAGE_Escher_MG1655-gi|16131769|ref|NP_418366.1|	PairedContig_9	74079	75452	cpxA	15480	18181	no	no	yes
1000x	PairedContig_39	174695	173037	PHAGE_Escher_500465_1_NC_049342-gi|100050|ref|YP_009949249.1|	PairedContig_39	142807	144345	emrB	30230	30350	no	no	yes
1000x	PairedContig_39	174695	173037	PHAGE_Escher_500465_1_NC_049342-gi|100050|ref|YP_009949249.1|	PairedContig_39	144362	145534	emrA	28675	29161	no	no	yes
1000x	PairedContig_39	174695	173037	PHAGE_Escher_500465_1_NC_049342-gi|100050|ref|YP_009949249.1|	PairedContig_39	145661	146191	emrR	27376	28504	no	no	yes
1000x	PairedContig_39	177653	176433	PHAGE_Escher_500465_1_NC_049342-gi|100055|ref|YP_009949254.1|	PairedContig_39	142807	144345	emrB	33626	33308	no	no	yes
1000x	PairedContig_39	177653	176433	PHAGE_Escher_500465_1_NC_049342-gi|100055|ref|YP_009949254.1|	PairedContig_39	144362	145534	emrA	32071	32119	no	no	yes
1000x	PairedContig_39	177653	176433	PHAGE_Escher_500465_1_NC_049342-gi|100055|ref|YP_009949254.1|	PairedContig_39	145661	146191	emrR	30772	31462	no	no	yes
1000x	PairedContig_39	131831	132889	PROPHAGE_Escher_MG1655-gi|16130606|ref|NP_417179.1|	PairedContig_39	142807	144345	emrB	9918	12514	no	yes	yes
1000x	PairedContig_39	131831	132889	PROPHAGE_Escher_MG1655-gi|16130606|ref|NP_417179.1|	PairedContig_39	144362	145534	emrA	11473	13703	no	no	yes
1000x	PairedContig_39	131831	132889	PROPHAGE_Escher_MG1655-gi|16130606|ref|NP_417179.1|	PairedContig_39	145661	146191	emrR	12772	14360	no	no	yes
1000x	PairedContig_39	178695	179657	PHAGE_Escher_500465_1_NC_049342-gi|100057|ref|YP_009949256.1|	PairedContig_39	142807	144345	emrB	36850	34350	no	no	yes
1000x	PairedContig_39	178695	179657	PHAGE_Escher_500465_1_NC_049342-gi|100057|ref|YP_009949256.1|	PairedContig_39	144362	145534	emrA	35295	33161	no	no	yes
1000x	PairedContig_39	178695	179657	PHAGE_Escher_500465_1_NC_049342-gi|100057|ref|YP_009949256.1|	PairedContig_39	145661	146191	emrR	33996	32504	no	no	yes
1000x	PairedContig_39	178528	177740	PHAGE_Escher_500465_1_NC_049342-gi|100056|ref|YP_009949255.1|	PairedContig_39	142807	144345	emrB	34933	34183	no	no	yes
1000x	PairedContig_39	178528	177740	PHAGE_Escher_500465_1_NC_049342-gi|100056|ref|YP_009949255.1|	PairedContig_39	144362	145534	emrA	33378	32994	no	no	yes
1000x	PairedContig_39	178528	177740	PHAGE_Escher_500465_1_NC_049342-gi|100056|ref|YP_009949255.1|	PairedContig_39	145661	146191	emrR	32079	32337	no	no	yes
1000x	PairedContig_79	71615	68553	PHAGE_Entero_mEp460_NC_019716-gi|428782329|ref|YP_007112087.1|	PairedContig_79	38052	38435	marA	30501	33180	no	no	yes
1000x	PairedContig_79	80581	78485	PHAGE_Entero_cdtI_NC_009514-gi|148609384|ref|YP_001272515.1|	PairedContig_79	38052	38435	marA	40433	42146	no	no	yes
1000x	PairedContig_79	368517	366460	PROPHAGE_Escher_MG1655-gi|16129798|ref|NP_416359.1|	PairedContig_79	38052	38435	marA	328408	330082	no	no	no
1000x	PairedContig_79	354494	352449	PROPHAGE_Escher_MG1655-gi|16129784|ref|NP_416344.1|	PairedContig_79	38052	38435	marA	314397	316059	no	no	no
1000x	PairedContig_79	76751	74796	PHAGE_Entero_cdtI_NC_009514-gi|148609387|ref|YP_001272518.1|	PairedContig_79	38052	38435	marA	36744	38316	no	no	yes
1000x	PairedContig_79	294072	295925	PROPHAGE_Escher_MG1655-gi|16129720|ref|NP_416280.1|	PairedContig_79	38052	38435	marA	257873	255637	no	no	no
1000x	PairedContig_79	78273	76768	PHAGE_Entero_cdtI_NC_009514-gi|148609386|ref|YP_001272517.1|	PairedContig_79	38052	38435	marA	38716	39838	no	no	yes
1000x	PairedContig_82	32658	33875	PROPHAGE_Escher_CFT073-gi|26248244|ref|NP_754284.1|	PairedContig_82	1937	2269	Escherichia_coli_emrE	31938	30389	no	no	yes
1000x	PairedContig_82	56525	57565	PROPHAGE_Escher_CFT073-gi|26248270|ref|NP_754310.1|	PairedContig_82	1937	2269	Escherichia_coli_emrE	55628	54256	no	no	no

## Sheet: Mutation
Minta	CHROM	POS	TYPE	REF	ALT	EVIDENCE	FTYPE	STRAND	NT_POS	AA_POS	EFFECT	LOCUS_TAG	GENE	PRODUCT
0x	NZ_CP087958	14278	snp	T	G	G:20 T:0	CDS	+	1219/1596	407/531	missense_variant c.1219T>G p.Ser407Ala	LOH55_RS00065	ydiF	acyl CoA:acetate/3-ketoacid CoA transferase
0x	NZ_CP087958	65167	snp	G	T	T:20 G:0	CDS	-	947/1035	316/344	stop_gained c.947C>A p.Ser316*	LOH55_RS00325	astA	arginine N-succinyltransferase
0x	NZ_CP087958	107367	snp	G	C	C:20 G:0	CDS	+	1724/1935	575/644	missense_variant c.1724G>C p.Ser575Thr	LOH55_RS00515	yeaG	protein kinase YeaG
0x	NZ_CP087958	109513	snp	C	A	A:20 C:0	CDS	+	393/1476	131/491	synonymous_variant c.393C>A p.Gly131Gly	LOH55_RS00525	cdgI	GGDEF domain-containing protein
0x	NZ_CP087958	158575	del	GC	G	G:20 GC:0
0x	NZ_CP087958	165318	snp	G	A	A:20 G:0	CDS	-	615/642	205/213	synonymous_variant c.615C>T p.Arg205Arg	LOH55_RS00850	kdgA	bifunctional 4-hydroxy-2-oxoglutarate aldolase/2-dehydro-3-deoxy-phosphogluconate aldolase
0x	NZ_CP087958	173142	snp	G	A	A:20 G:0	CDS	-	229/972	77/323	missense_variant c.229C>T p.Arg77Cys	LOH55_RS00875	lpxM	lauroyl-Kdo(2)-lipid IV(A) myristoyltransferase
0x	NZ_CP087958	223679	snp	G	A	A:20 G:0	CDS	-	672/2430	224/809	synonymous_variant c.672C>T p.Ala224Ala	LOH55_RS01205	torZ	trimethylamine N-oxide reductase TorZ
0x	NZ_CP087958	231112	del	GT	G	G:18 GT:0	CDS	-	550/2080	184/692	frameshift_variant c.550delA p.Thr184fs	LOH55_RS01235	flhA	flagellar biosynthesis protein FlhA
0x	NZ_CP087958	232467	del	GC	G	G:19 GC:0	CDS	-	337/1150	113/382	frameshift_variant c.337delG p.Ala113fs	LOH55_RS01240	flhB	flagellar type III secretion system protein FlhB
0x	NZ_CP087958	281438	complex	TGGCTGCC	CGGTCGCT	CGGTCGCT:18 TGGCTGCC:0	CDS	+	1362/1659	454/552	missense_variant c.1362_1369delTGGCTGCCinsCGGTCGCT p.CysArg456ArgTrp	LOH55_RS01525	fliF	flagellar M-ring protein FliF
0x	NZ_CP087958	292353	snp	G	A	A:20 G:0	CDS	-	735/918	245/305	synonymous_variant c.735C>T p.Gly245Gly	LOH55_RS01600	yedI	DUF808 domain-containing protein
0x	NZ_CP087958	296614	snp	A	G	G:20 A:0	CDS	-	187/651	63/216	synonymous_variant c.187T>C p.Leu63Leu	LOH55_RS01620	yedJ	phosphohydrolase
0x	NZ_CP087958	360087	snp	G	T	T:20 G:0	CDS	+	1712/2022	571/673	missense_variant c.1712G>T p.Arg571Leu	LOH55_RS01865	fyuA	siderophore yersiniabactin receptor FyuA
0x	NZ_CP087958	362412	snp	A	G	G:20 A:0	CDS	+	692/2123	231/706	missense_variant c.692A>G p.Lys231Arg	LOH55_RS01875		Ig-like domain-containing protein
0x	NZ_CP087958	370875	snp	G	A	A:20 G:0	CDS	+	709/918	237/305	missense_variant c.709G>A p.Val237Ile	LOH55_RS01905	nac	nitrogen assimilation transcriptional regulator NAC
0x	NZ_CP087958	373700	snp	G	A	A:20 G:0	CDS	+	1447/1644	483/547	missense_variant c.1447G>A p.Gly483Ser	LOH55_RS01920	yeeO	toxic metabolite efflux MATE transporter YeeO
0x	NZ_CP087958	375142	snp	G	T	T:20 G:0	CDS	+	908/1272	303/423	missense_variant c.908G>T p.Gly303Val	LOH55_RS01930		tyrosine-type recombinase/integrase
0x	NZ_CP087958	393172	snp	A	G	G:20 A:0	CDS	-	1679/6465	560/2154	missense_variant c.1679T>C p.Phe560Ser	LOH55_RS01970	clbK	colibactin hybrid non-ribosomal peptide synthetase/type I polyketide synthase ClbK
0x	NZ_CP087958	412917	del	GC	G	G:20 GC:0	CDS	-	2571/2602	857/866	frameshift_variant c.2571delG p.Arg858fs	LOH55_RS02010	clbC	colibactin polyketide synthase ClbC
0x	NZ_CP087958	435937	snp	G	T	T:20 G:0
0x	NZ_CP087958	448176	del	TC	T	T:16 TC:0	CDS	-	1135/1621	379/539	frameshift_variant c.1135delG p.Asp379fs	LOH55_RS02135		ISL3 family transposase
0x	NZ_CP087958	467163	snp	T	A	A:13 T:0	CDS	+	388/435	130/144	missense_variant c.388T>A p.Ser130Thr	LOH55_RS02235		hypothetical protein
0x	NZ_CP087958	497087	snp	G	A	A:20 G:0	CDS	-	130/978	44/325	synonymous_variant c.130C>T p.Leu44Leu	LOH55_RS02425	wzzB	LPS O-antigen chain length determinant protein WzzB
0x	NZ_CP087958	503521	snp	A	G	G:20 A:0	CDS	-	911/1206	304/401	missense_variant c.911T>C p.Leu304Pro	LOH55_RS02450		glycosyltransferase family 4 protein
0x	NZ_CP087958	508860	snp	T	G	G:20 T:0	CDS	-	986/1344	329/447	stop_lost c.986A>C p.Ter329Serext*?	LOH55_RS02475	wzy	O6 family O-antigen polymerase
0x	NZ_CP087958	526183	snp	T	C	C:20 T:0	CDS	-	631/1122	211/373	missense_variant c.631A>G p.Arg211Gly	LOH55_RS02540	gmd	GDP-mannose 4,6-dehydratase
0x	NZ_CP087958	528152	snp	T	C	C:20 T:0
0x	NZ_CP087958	528791	snp	A	G	G:20 A:0	CDS	-	588/1218	196/405	synonymous_variant c.588T>C p.Ile196Ile	LOH55_RS02555	wcaD	putative colanic acid polymerase WcaD
0x	NZ_CP087958	542794	snp	C	A	A:20 C:0	CDS	+	1235/3318	412/1105	missense_variant c.1235C>A p.Ala412Glu	LOH55_RS02615	dgcE	diguanylate cyclase
0x	NZ_CP087958	557798	snp	C	A	A:20 C:0	CDS	+	1860/3078	620/1025	missense_variant c.1860C>A p.Ser620Arg	LOH55_RS02665	mdtC	multidrug efflux RND transporter permease subunit MdtC
0x	NZ_CP087958	569774	snp	A	G	G:20 A:0
0x	NZ_CP087958	584014	snp	C	T	T:20 C:0	CDS	-	566/819	189/272	missense_variant c.566G>A p.Gly189Glu	LOH55_RS02785	yegX	glycoside hydrolase family 25 protein
0x	NZ_CP087958	594381	snp	G	C	C:20 G:0	CDS	-	718/1110	240/369	missense_variant c.718C>G p.Leu240Val	LOH55_RS02840	apbC	iron-sulfur cluster carrier protein ApbC
0x	NZ_CP087958	628866	snp	A	T	T:20 A:0	CDS	-	1115/1437	372/478	missense_variant c.1115T>A p.Ile372Asn	LOH55_RS02965	mdtQ	multidrug resistance outer membrane protein MdtQ
0x	NZ_CP087958	675063	del	GA	G	G:20 GA:0	CDS	+	816/1096	272/364	frameshift_variant c.816delA p.Lys272fs	LOH55_RS03165	yejB	microcin C ABC transporter permease YejB
0x	NZ_CP087958	684968	snp	C	A	A:20 C:0	CDS	+	513/1761	171/586	synonymous_variant c.513C>A p.Arg171Arg	LOH55_RS03215	yejM	LPS biosynthesis-modulating metalloenzyme YejM
0x	NZ_CP087958	751935	snp	G	C	C:20 G:0	CDS	-	135/3759	45/1252	synonymous_variant c.135C>G p.Ala45Ala	LOH55_RS03520	yfaL	AIDA-I family autotransporter adhesin YfaL/EhaC
0x	NZ_CP087958	752095	ins	A	AT	AT:20 A:0
0x	NZ_CP087958	754412	snp	G	A	A:20 G:0	CDS	+	1662/2286	554/761	synonymous_variant c.1662G>A p.Ala554Ala	LOH55_RS03525	nrdA	ribonucleoside-diphosphate reductase subunit alpha
0x	NZ_CP087958	773279	snp	G	A	A:20 G:0
0x	NZ_CP087958	803652	snp	T	C	C:20 T:0	CDS	-	48/2727	16/908	synonymous_variant c.48A>G p.Ala16Ala	LOH55_RS03750	nuoG	NADH-quinone oxidoreductase subunit NuoG
0x	NZ_CP087958	809863	del	ACCGAT	A	A:19 ACCGAT:0	CDS	-	317/945	105/314	frameshift_variant c.313_317delATCGG p.Ile105fs	LOH55_RS03780	lrhA	transcriptional regulator LrhA
0x	NZ_CP087958	810133	del	ATCGAGG	A	A:17 ATCGAGG:0	CDS	-	47/945	14/314	disruptive_inframe_deletion c.42_47delCCTCGA p.Leu15_Asp16del	LOH55_RS03780	lrhA	transcriptional regulator LrhA
0x	NZ_CP087958	823660	snp	T	C	C:20 T:0	CDS	-	364/645	122/214	missense_variant c.364A>G p.Thr122Ala	LOH55_RS03840	yfcF	glutathione transferase
0x	NZ_CP087958	860188	snp	G	A	A:20 G:0	CDS	-	1970/2145	657/714	missense_variant c.1970C>T p.Pro657Leu	LOH55_RS04030	fadJ	fatty acid oxidation complex subunit alpha FadJ
0x	NZ_CP087958	877827	snp	G	A	A:20 G:0	CDS	-	567/630	189/209	synonymous_variant c.567C>T p.Asp189Asp	LOH55_RS04080	ipuA	tyrosine-type DNA invertase IpuA
0x	NZ_CP087958	914771	snp	C	A	A:20 C:0
0x	NZ_CP087958	968448	snp	G	A	A:20 G:0	CDS	-	1722/2280	574/759	synonymous_variant c.1722C>T p.Arg574Arg	LOH55_RS04535	maeB	NADP-dependent oxaloacetate-decarboxylating malate dehydrogenase
0x	NZ_CP087958	973443	snp	T	G	G:20 T:0
0x	NZ_CP087958	1045117	snp	C	T	T:20 C:0	CDS	-	576/1284	192/427	synonymous_variant c.576G>A p.Leu192Leu	LOH55_RS04805	pepB	aminopeptidase PepB
0x	NZ_CP087958	1059623	snp	G	A	A:20 G:0	CDS	-	187/1095	63/364	missense_variant c.187C>T p.Arg63Cys	LOH55_RS04885	yphC	zinc-binding dehydrogenase
0x	NZ_CP087958	1096333	snp	T	A	A:20 T:0	CDS	-	332/738	111/245	missense_variant c.332A>T p.Gln111Leu	LOH55_RS05045	trmN	tRNA(1)(Val) (adenine(37)-N(6))-methyltransferase TrmN
0x	NZ_CP087958	1139250	snp	C	T	T:20 C:0	tmRNA	+			intragenic_variant n.1139250C>T	LOH55_RS05270	ssrA	transfer-messenger RNA
0x	NZ_CP087958	1169033	snp	A	G	G:20 A:0	CDS	+	867/1113	289/370	synonymous_variant c.867A>G p.Lys289Lys	LOH55_RS05425		AAA family ATPase
0x	NZ_CP087958	1183541	snp	T	G	G:20 T:0	CDS	+	77/360	26/119	missense_variant c.77T>G p.Leu26Arg	LOH55_RS05525	gutM	transcriptional regulator GutM
0x	NZ_CP087958	1193727	snp	T	C	C:20 T:0	CDS	+	298/300	100/99	stop_lost&splice_region_variant c.298T>C p.Ter100Glnext*?	LOH55_RS05565		DUF4259 domain-containing protein
0x	NZ_CP087958	1222263	del	TC	T	T:20 TC:0	CDS	-	865/993	289/330	frameshift_variant c.865delG p.Glu289fs	LOH55_RS05720	rpoS	RNA polymerase sigma factor RpoS
0x	NZ_CP087958	1248500	snp	G	A	A:20 G:0	CDS	+	451/1479	151/492	missense_variant c.451G>A p.Asp151Asn	LOH55_RS05855	ygcE	FGGY-family carbohydrate kinase
0x	NZ_CP087958	1284535	del	GA	G	G:20 GA:0	CDS	+	475/1777	159/591	frameshift_variant c.475delA p.Thr159fs	LOH55_RS05995	fucI	L-fucose isomerase
0x	NZ_CP087958	1299000	snp	C	T	T:20 C:0	CDS	+	243/1338	81/445	synonymous_variant c.243C>T p.Val81Val	LOH55_RS06080	tssK	type VI secretion system baseplate subunit TssK
0x	NZ_CP087958	1307264	snp	C	T	T:20 C:0	CDS	+	1454/2463	485/820	missense_variant c.1454C>T p.Thr485Ile	LOH55_RS06105	vgrG	type VI secretion system tip protein VgrG
0x	NZ_CP087958	1373099	snp	A	G	G:20 A:0	CDS	-	1412/1779	471/592	missense_variant c.1412T>C p.Leu471Pro	LOH55_RS06355	ygeV	sigma-54-dependent Fis family transcriptional regulator
0x	NZ_CP087958	1386900	snp	T	C	C:20 T:0	CDS	+	2295/3099	765/1032	synonymous_variant c.2295T>C p.Arg765Arg	LOH55_RS06400	ygfK	putative selenate reductase subunit YgfK
0x	NZ_CP087958	1430662	snp	T	C	C:20 T:0	CDS	-	558/741	186/246	synonymous_variant c.558A>G p.Val186Val	LOH55_RS06620	yggE	oxidative stress defense protein
0x	NZ_CP087958	1430812	snp	A	T	T:20 A:0	CDS	-	408/741	136/246	synonymous_variant c.408T>A p.Gly136Gly	LOH55_RS06620	yggE	oxidative stress defense protein
0x	NZ_CP087958	1430821	snp	T	C	C:20 T:0	CDS	-	399/741	133/246	synonymous_variant c.399A>G p.Leu133Leu	LOH55_RS06620	yggE	oxidative stress defense protein
0x	NZ_CP087958	1430830	snp	G	A	A:20 G:0	CDS	-	390/741	130/246	synonymous_variant c.390C>T p.Asp130Asp	LOH55_RS06620	yggE	oxidative stress defense protein
0x	NZ_CP087958	1430887	complex	TGCG	AGCA	AGCA:19 TGCG:0	CDS	-	333/741	110/246	synonymous_variant c.330_333delCGCAinsTGCT p.112	LOH55_RS06620	yggE	oxidative stress defense protein
0x	NZ_CP087958	1430941	snp	A	G	G:20 A:0	CDS	-	279/741	93/246	synonymous_variant c.279T>C p.Thr93Thr	LOH55_RS06620	yggE	oxidative stress defense protein
0x	NZ_CP087958	1430989	snp	C	T	T:20 C:0	CDS	-	231/741	77/246	synonymous_variant c.231G>A p.Glu77Glu	LOH55_RS06620	yggE	oxidative stress defense protein
0x	NZ_CP087958	1431025	snp	T	C	C:20 T:0	CDS	-	195/741	65/246	synonymous_variant c.195A>G p.Ala65Ala	LOH55_RS06620	yggE	oxidative stress defense protein
0x	NZ_CP087958	1431639	snp	G	A	A:20 G:0	CDS	-	309/636	103/211	synonymous_variant c.309C>T p.Val103Val	LOH55_RS06625	argO	arginine exporter ArgO
0x	NZ_CP087958	1431933	snp	G	A	A:20 G:0	CDS	-	15/636	5/211	synonymous_variant c.15C>T p.Tyr5Tyr	LOH55_RS06625	argO	arginine exporter ArgO
0x	NZ_CP087958	1432635	snp	G	A	A:20 G:0	CDS	-	312/861	104/286	synonymous_variant c.312C>T p.Gly104Gly	LOH55_RS06630	mscS	small-conductance mechanosensitive channel MscS
0x	NZ_CP087958	1432686	snp	C	T	T:20 C:0	CDS	-	261/861	87/286	synonymous_variant c.261G>A p.Gly87Gly	LOH55_RS06630	mscS	small-conductance mechanosensitive channel MscS
0x	NZ_CP087958	1432695	snp	A	T	T:20 A:0	CDS	-	252/861	84/286	synonymous_variant c.252T>A p.Ala84Ala	LOH55_RS06630	mscS	small-conductance mechanosensitive channel MscS
0x	NZ_CP087958	1433040	snp	T	C	C:20 T:0
0x	NZ_CP087958	1433428	snp	T	G	G:20 T:0	CDS	-	789/1080	263/359	synonymous_variant c.789A>C p.Val263Val	LOH55_RS06635	fbaA	class II fructose-bisphosphate aldolase
0x	NZ_CP087958	1433512	snp	A	C	C:20 A:0	CDS	-	705/1080	235/359	synonymous_variant c.705T>G p.Val235Val	LOH55_RS06635	fbaA	class II fructose-bisphosphate aldolase
0x	NZ_CP087958	1433533	snp	T	A	A:20 T:0	CDS	-	684/1080	228/359	synonymous_variant c.684A>T p.Gly228Gly	LOH55_RS06635	fbaA	class II fructose-bisphosphate aldolase
0x	NZ_CP087958	1433875	snp	C	T	T:20 C:0	CDS	-	342/1080	114/359	synonymous_variant c.342G>A p.Lys114Lys	LOH55_RS06635	fbaA	class II fructose-bisphosphate aldolase
0x	NZ_CP087958	1433890	complex	GGTG	AGTA	AGTA:20 GGTG:0	CDS	-	327/1080	108/359	synonymous_variant c.324_327delCACCinsTACT p.110	LOH55_RS06635	fbaA	class II fructose-bisphosphate aldolase
0x	NZ_CP087958	1433902	snp	A	C	C:20 A:0	CDS	-	315/1080	105/359	synonymous_variant c.315T>G p.Val105Val	LOH55_RS06635	fbaA	class II fructose-bisphosphate aldolase
0x	NZ_CP087958	1433914	complex	ATAA	GTAG	GTAG:20 ATAA:0	CDS	-	303/1080	100/359	synonymous_variant c.300_303delTTATinsCTAC p.102	LOH55_RS06635	fbaA	class II fructose-bisphosphate aldolase
0x	NZ_CP087958	1434280	snp	G	A	A:20 G:0
0x	NZ_CP087958	1434296	snp	G	A	A:20 G:0
0x	NZ_CP087958	1434317	complex	AT	CTG	CTG:20 AT:0
0x	NZ_CP087958	1434383	snp	T	C	C:20 T:0
0x	NZ_CP087958	1434397	snp	C	A	A:20 C:0
0x	NZ_CP087958	1434681	snp	A	G	G:20 A:0	CDS	-	913/1164	305/387	synonymous_variant c.913T>C p.Leu305Leu	LOH55_RS06640	pgk	phosphoglycerate kinase
0x	NZ_CP087958	1434781	snp	C	T	T:20 C:0	CDS	-	813/1164	271/387	synonymous_variant c.813G>A p.Leu271Leu	LOH55_RS06640	pgk	phosphoglycerate kinase
0x	NZ_CP087958	1434882	snp	G	A	A:20 G:0	CDS	-	712/1164	238/387	synonymous_variant c.712C>T p.Leu238Leu	LOH55_RS06640	pgk	phosphoglycerate kinase
0x	NZ_CP087958	1434925	snp	T	C	C:20 T:0	CDS	-	669/1164	223/387	synonymous_variant c.669A>G p.Ala223Ala	LOH55_RS06640	pgk	phosphoglycerate kinase
0x	NZ_CP087958	1434943	snp	A	G	G:20 A:0	CDS	-	651/1164	217/387	synonymous_variant c.651T>C p.Ile217Ile	LOH55_RS06640	pgk	phosphoglycerate kinase
0x	NZ_CP087958	1434952	snp	A	G	G:20 A:0	CDS	-	642/1164	214/387	synonymous_variant c.642T>C p.Gly214Gly	LOH55_RS06640	pgk	phosphoglycerate kinase
0x	NZ_CP087958	1435006	snp	A	G	G:20 A:0	CDS	-	588/1164	196/387	synonymous_variant c.588T>C p.Thr196Thr	LOH55_RS06640	pgk	phosphoglycerate kinase
0x	NZ_CP087958	1435456	snp	A	C	C:20 A:0	CDS	-	138/1164	46/387	synonymous_variant c.138T>G p.Leu46Leu	LOH55_RS06640	pgk	phosphoglycerate kinase
0x	NZ_CP087958	1435763	snp	G	A	A:20 G:0	CDS	-	900/1020	300/339	synonymous_variant c.900C>T p.Thr300Thr	LOH55_RS06645	epd	erythrose-4-phosphate dehydrogenase
0x	NZ_CP087958	1435970	snp	T	C	C:20 T:0	CDS	-	693/1020	231/339	synonymous_variant c.693A>G p.Glu231Glu	LOH55_RS06645	epd	erythrose-4-phosphate dehydrogenase
0x	NZ_CP087958	1436048	snp	G	A	A:20 G:0	CDS	-	615/1020	205/339	synonymous_variant c.615C>T p.Ser205Ser	LOH55_RS06645	epd	erythrose-4-phosphate dehydrogenase
0x	NZ_CP087958	1436060	snp	G	A	A:20 G:0	CDS	-	603/1020	201/339	synonymous_variant c.603C>T p.Thr201Thr	LOH55_RS06645	epd	erythrose-4-phosphate dehydrogenase
0x	NZ_CP087958	1436255	snp	G	A	A:20 G:0	CDS	-	408/1020	136/339	synonymous_variant c.408C>T p.Tyr136Tyr	LOH55_RS06645	epd	erythrose-4-phosphate dehydrogenase
0x	NZ_CP087958	1436269	snp	C	T	T:20 C:0	CDS	-	394/1020	132/339	missense_variant c.394G>A p.Ala132Thr	LOH55_RS06645	epd	erythrose-4-phosphate dehydrogenase
0x	NZ_CP087958	1436312	snp	G	A	A:20 G:0	CDS	-	351/1020	117/339	synonymous_variant c.351C>T p.Ala117Ala	LOH55_RS06645	epd	erythrose-4-phosphate dehydrogenase
0x	NZ_CP087958	1436327	complex	ATGC	GTGT	GTGT:19 ATGC:0	CDS	-	336/1020	111/339	synonymous_variant c.333_336delGCATinsACAC p.113	LOH55_RS06645	epd	erythrose-4-phosphate dehydrogenase
0x	NZ_CP087958	1436336	snp	G	A	A:20 G:0	CDS	-	327/1020	109/339	synonymous_variant c.327C>T p.Gly109Gly	LOH55_RS06645	epd	erythrose-4-phosphate dehydrogenase
0x	NZ_CP087958	1436345	snp	A	G	G:20 A:0	CDS	-	318/1020	106/339	synonymous_variant c.318T>C p.Arg106Arg	LOH55_RS06645	epd	erythrose-4-phosphate dehydrogenase
0x	NZ_CP087958	1436435	snp	G	A	A:20 G:0	CDS	-	228/1020	76/339	synonymous_variant c.228C>T p.Arg76Arg	LOH55_RS06645	epd	erythrose-4-phosphate dehydrogenase
0x	NZ_CP087958	1436582	snp	C	A	A:20 C:0	CDS	-	81/1020	27/339	synonymous_variant c.81G>T p.Arg27Arg	LOH55_RS06645	epd	erythrose-4-phosphate dehydrogenase
0x	NZ_CP087958	1437210	snp	A	G	G:20 A:0	CDS	+	177/429	59/142	synonymous_variant c.177A>G p.Gly59Gly	LOH55_RS06650		DNA-binding protein
0x	NZ_CP087958	1437451	del	TC	T	T:19 TC:0	CDS	+	424/429	142/142	frameshift_variant c.424delC p.Arg142fs	LOH55_RS06650		DNA-binding protein
0x	NZ_CP087958	1437463	snp	A	C	C:20 A:0
0x	NZ_CP087958	1437470	snp	C	T	T:20 C:0
0x	NZ_CP087958	1437477	snp	T	A	A:20 T:0
0x	NZ_CP087958	1437518	complex	AT	GC	GC:20 AT:0	CDS	+	30/579	10/192	synonymous_variant c.30_31delATinsGC p.12	LOH55_RS06655		ECF transporter S component
0x	NZ_CP087958	1437536	snp	C	A	A:20 C:0	CDS	+	48/579	16/192	synonymous_variant c.48C>A p.Ile16Ile	LOH55_RS06655		ECF transporter S component
0x	NZ_CP087958	1437593	snp	T	A	A:20 T:0	CDS	+	105/579	35/192	synonymous_variant c.105T>A p.Ile35Ile	LOH55_RS06655		ECF transporter S component
0x	NZ_CP087958	1437606	snp	A	G	G:20 A:0	CDS	+	118/579	40/192	missense_variant c.118A>G p.Ile40Val	LOH55_RS06655		ECF transporter S component
0x	NZ_CP087958	1437626	snp	G	A	A:20 G:0	CDS	+	138/579	46/192	synonymous_variant c.138G>A p.Ala46Ala	LOH55_RS06655		ECF transporter S component
0x	NZ_CP087958	1437656	snp	A	G	G:20 A:0	CDS	+	168/579	56/192	synonymous_variant c.168A>G p.Leu56Leu	LOH55_RS06655		ECF transporter S component
0x	NZ_CP087958	1437662	snp	T	C	C:20 T:0	CDS	+	174/579	58/192	synonymous_variant c.174T>C p.Gly58Gly	LOH55_RS06655		ECF transporter S component
0x	NZ_CP087958	1437900	snp	G	A	A:20 G:0	CDS	+	412/579	138/192	missense_variant c.412G>A p.Ala138Thr	LOH55_RS06655		ECF transporter S component
0x	NZ_CP087958	1438043	snp	T	C	C:20 T:0	CDS	+	555/579	185/192	synonymous_variant c.555T>C p.Phe185Phe	LOH55_RS06655		ECF transporter S component
0x	NZ_CP087958	1438186	snp	C	T	T:20 C:0	CDS	+	119/708	40/235	missense_variant c.119C>T p.Pro40Leu	LOH55_RS06660		energy-coupling factor transporter transmembrane protein EcfT
0x	NZ_CP087958	1438254	snp	C	T	T:20 C:0	CDS	+	187/708	63/235	synonymous_variant c.187C>T p.Leu63Leu	LOH55_RS06660		energy-coupling factor transporter transmembrane protein EcfT
0x	NZ_CP087958	1438259	snp	G	A	A:20 G:0	CDS	+	192/708	64/235	synonymous_variant c.192G>A p.Val64Val	LOH55_RS06660		energy-coupling factor transporter transmembrane protein EcfT
0x	NZ_CP087958	1438267	snp	A	G	G:20 A:0	CDS	+	200/708	67/235	missense_variant c.200A>G p.Asp67Gly	LOH55_RS06660		energy-coupling factor transporter transmembrane protein EcfT
0x	NZ_CP087958	1438779	snp	A	T	T:20 A:0	CDS	+	17/678	6/225	missense_variant c.17A>T p.Gln6Leu	LOH55_RS06665		energy-coupling factor ABC transporter ATP-binding protein
0x	NZ_CP087958	1438900	snp	G	A	A:20 G:0	CDS	+	138/678	46/225	synonymous_variant c.138G>A p.Gln46Gln	LOH55_RS06665		energy-coupling factor ABC transporter ATP-binding protein
0x	NZ_CP087958	1438909	snp	G	A	A:20 G:0	CDS	+	147/678	49/225	synonymous_variant c.147G>A p.Ala49Ala	LOH55_RS06665		energy-coupling factor ABC transporter ATP-binding protein
0x	NZ_CP087958	1438930	snp	A	G	G:20 A:0	CDS	+	168/678	56/225	synonymous_variant c.168A>G p.Leu56Leu	LOH55_RS06665		energy-coupling factor ABC transporter ATP-binding protein
0x	NZ_CP087958	1438980	complex	GTC	ATA	ATA:19 GTC:0	CDS	+	218/678	73/225	missense_variant c.218_220delGTCinsATA p.ArgLeu73HisIle	LOH55_RS06665		energy-coupling factor ABC transporter ATP-binding protein
0x	NZ_CP087958	1438988	snp	T	C	C:20 T:0	CDS	+	226/678	76/225	missense_variant c.226T>C p.Phe76Leu	LOH55_RS06665		energy-coupling factor ABC transporter ATP-binding protein
0x	NZ_CP087958	1439020	snp	C	T	T:20 C:0	CDS	+	258/678	86/225	synonymous_variant c.258C>T p.Val86Val	LOH55_RS06665		energy-coupling factor ABC transporter ATP-binding protein
0x	NZ_CP087958	1439134	snp	C	T	T:20 C:0	CDS	+	372/678	124/225	synonymous_variant c.372C>T p.Asp124Asp	LOH55_RS06665		energy-coupling factor ABC transporter ATP-binding protein
0x	NZ_CP087958	1439140	complex	CCTGGCC	TCTGACT	TCTGACT:20 CCTGGCC:0	CDS	+	378/678	126/225	missense_variant c.378_384delCCTGGCCinsTCTGACT p.Ala128Thr	LOH55_RS06665		energy-coupling factor ABC transporter ATP-binding protein
0x	NZ_CP087958	1439232	snp	C	T	T:20 C:0	CDS	+	470/678	157/225	missense_variant c.470C>T p.Thr157Ile	LOH55_RS06665		energy-coupling factor ABC transporter ATP-binding protein
0x	NZ_CP087958	1439294	snp	C	T	T:20 C:0	CDS	+	532/678	178/225	missense_variant c.532C>T p.Arg178Cys	LOH55_RS06665		energy-coupling factor ABC transporter ATP-binding protein
0x	NZ_CP087958	1439327	snp	G	T	T:20 G:0	CDS	+	565/678	189/225	missense_variant c.565G>T p.Ala189Ser	LOH55_RS06665		energy-coupling factor ABC transporter ATP-binding protein
0x	NZ_CP087958	1439370	complex	AC	GT	GT:20 AC:0	CDS	+	608/678	203/225	missense_variant c.608_609delACinsGT p.His203Arg	LOH55_RS06665		energy-coupling factor ABC transporter ATP-binding protein
0x	NZ_CP087958	1439387	snp	C	T	T:20 C:0	CDS	+	625/678	209/225	missense_variant c.625C>T p.His209Tyr	LOH55_RS06665		energy-coupling factor ABC transporter ATP-binding protein
0x	NZ_CP087958	1439417	snp	G	A	A:20 G:0	CDS	+	655/678	219/225	missense_variant c.655G>A p.Gly219Arg	LOH55_RS06665		energy-coupling factor ABC transporter ATP-binding protein
0x	NZ_CP087958	1439426	snp	C	A	A:20 C:0	CDS	+	664/678	222/225	missense_variant c.664C>A p.Gln222Lys	LOH55_RS06665		energy-coupling factor ABC transporter ATP-binding protein
0x	NZ_CP087958	1439430	del	CACT	C	C:18 CACT:0	CDS	+	670/678	224/225	conservative_inframe_deletion c.670_672delCTA p.Leu224del	LOH55_RS06665		energy-coupling factor ABC transporter ATP-binding protein
0x	NZ_CP087958	1439487	snp	T	C	C:20 T:0	CDS	+	54/678	18/225	synonymous_variant c.54T>C p.Cys18Cys	LOH55_RS06670		sulfate/molybdate ABC transporter ATP-binding protein
0x	NZ_CP087958	1439544	snp	C	T	T:20 C:0	CDS	+	111/678	37/225	synonymous_variant c.111C>T p.Asp37Asp	LOH55_RS06670		sulfate/molybdate ABC transporter ATP-binding protein
0x	NZ_CP087958	1439553	complex	GGGA	AGGG	AGGG:19 GGGA:1	CDS	+	120/678	40/225	synonymous_variant c.120_123delGGGAinsAGGG p.42	LOH55_RS06670		sulfate/molybdate ABC transporter ATP-binding protein
0x	NZ_CP087958	1439602	snp	G	T	T:20 G:0	CDS	+	169/678	57/225	missense_variant c.169G>T p.Ala57Ser	LOH55_RS06670		sulfate/molybdate ABC transporter ATP-binding protein
0x	NZ_CP087958	1439639	snp	A	G	G:20 A:0	CDS	+	206/678	69/225	missense_variant c.206A>G p.Asn69Ser	LOH55_RS06670		sulfate/molybdate ABC transporter ATP-binding protein
0x	NZ_CP087958	1439973	snp	G	A	A:20 G:0	CDS	+	540/678	180/225	synonymous_variant c.540G>A p.Glu180Glu	LOH55_RS06670		sulfate/molybdate ABC transporter ATP-binding protein
0x	NZ_CP087958	1439994	snp	T	C	C:20 T:0	CDS	+	561/678	187/225	synonymous_variant c.561T>C p.Thr187Thr	LOH55_RS06670		sulfate/molybdate ABC transporter ATP-binding protein
0x	NZ_CP087958	1440320	complex	TTCATCA	CTCGTCG	CTCGTCG:20 TTCATCA:0	CDS	-	477/714	157/237	synonymous_variant c.471_477delTGATGAAinsCGACGAG p.160	LOH55_RS06675		nucleoside/nucleotide kinase family protein
0x	NZ_CP087958	1440376	complex	GCAG	CCAA	CCAA:20 GCAG:0	CDS	-	421/714	140/237	missense_variant c.418_421delCTGCinsTTGG p.His141Asp	LOH55_RS06675		nucleoside/nucleotide kinase family protein
0x	NZ_CP087958	1440478	complex	CA	TG	TG:19 CA:0	CDS	-	319/714	106/237	missense_variant c.318_319delTGinsCA p.Asp107Asn	LOH55_RS06675		nucleoside/nucleotide kinase family protein
0x	NZ_CP087958	1440716	snp	C	T	T:15 C:0	CDS	-	81/714	27/237	synonymous_variant c.81G>A p.Pro27Pro	LOH55_RS06675		nucleoside/nucleotide kinase family protein
0x	NZ_CP087958	1440737	complex	CTCTTCGTTCTG	TTCATCATCAGA	TTCATCATCAGA:13 CTCTTCGTTCTG:0	CDS	-	60/714	17/237	missense_variant c.49_60delCAGAACGAAGAGinsTCTGATGATGAA p.GlnAsnGlu17SerAspAsp	LOH55_RS06675		nucleoside/nucleotide kinase family protein
0x	NZ_CP087958	1440755	snp	T	C	C:14 T:0	CDS	-	42/714	14/237	synonymous_variant c.42A>G p.Ala14Ala	LOH55_RS06675		nucleoside/nucleotide kinase family protein
0x	NZ_CP087958	1440763	complex	TCTTCAGC	CCTTTAGT	CCTTTAGT:15 TCTTCAGC:0	CDS	-	34/714	9/237	missense_variant c.27_34delGCTGAAGAinsACTAAAGG p.Ile12Val	LOH55_RS06675		nucleoside/nucleotide kinase family protein
0x	NZ_CP087958	1440782	complex	TAATTCA	CAGTTCG	CAGTTCG:16 TAATTCA:0	CDS	-	15/714	3/237	synonymous_variant c.9_15delTGAATTAinsCGAACTG p.6	LOH55_RS06675		nucleoside/nucleotide kinase family protein
0x	NZ_CP087958	1440817	snp	T	G	G:18 T:0	CDS	-	486/510	162/169	synonymous_variant c.486A>C p.Thr162Thr	LOH55_RS06680	fumE	fumarase E
0x	NZ_CP087958	1440987	snp	C	T	T:20 C:0	CDS	-	316/510	106/169	missense_variant c.316G>A p.Gly106Arg	LOH55_RS06680	fumE	fumarase E
0x	NZ_CP087958	1441021	snp	G	A	A:20 G:0	CDS	-	282/510	94/169	synonymous_variant c.282C>T p.Phe94Phe	LOH55_RS06680	fumE	fumarase E
0x	NZ_CP087958	1441033	snp	G	A	A:20 G:0	CDS	-	270/510	90/169	synonymous_variant c.270C>T p.His90His	LOH55_RS06680	fumE	fumarase E
0x	NZ_CP087958	1441048	snp	A	G	G:20 A:0	CDS	-	255/510	85/169	synonymous_variant c.255T>C p.Tyr85Tyr	LOH55_RS06680	fumE	fumarase E
0x	NZ_CP087958	1441066	snp	C	T	T:20 C:0	CDS	-	237/510	79/169	synonymous_variant c.237G>A p.Lys79Lys	LOH55_RS06680	fumE	fumarase E
0x	NZ_CP087958	1441263	snp	C	T	T:20 C:0	CDS	-	40/510	14/169	missense_variant c.40G>A p.Asp14Asn	LOH55_RS06680	fumE	fumarase E
0x	NZ_CP087958	1441708	snp	A	G	G:20 A:0	CDS	-	1206/1278	402/425	synonymous_variant c.1206T>C p.Gly402Gly	LOH55_RS06690	yggP	zinc-binding dehydrogenase
0x	NZ_CP087958	1441719	snp	T	C	C:20 T:0	CDS	-	1195/1278	399/425	missense_variant c.1195A>G p.Lys399Glu	LOH55_RS06690	yggP	zinc-binding dehydrogenase
0x	NZ_CP087958	1441790	snp	G	C	C:20 G:0	CDS	-	1124/1278	375/425	missense_variant c.1124C>G p.Thr375Ser	LOH55_RS06690	yggP	zinc-binding dehydrogenase
0x	NZ_CP087958	1441983	snp	C	T	T:16 C:0	CDS	-	931/1278	311/425	missense_variant c.931G>A p.Val311Ile	LOH55_RS06690	yggP	zinc-binding dehydrogenase
0x	NZ_CP087958	1442041	snp	T	C	C:16 T:0	CDS	-	873/1278	291/425	synonymous_variant c.873A>G p.Thr291Thr	LOH55_RS06690	yggP	zinc-binding dehydrogenase
0x	NZ_CP087958	1442047	snp	C	A	A:16 C:0	CDS	-	867/1278	289/425	synonymous_variant c.867G>T p.Gly289Gly	LOH55_RS06690	yggP	zinc-binding dehydrogenase
0x	NZ_CP087958	1442053	snp	G	A	A:16 G:0	CDS	-	861/1278	287/425	synonymous_variant c.861C>T p.Phe287Phe	LOH55_RS06690	yggP	zinc-binding dehydrogenase
0x	NZ_CP087958	1442059	snp	A	G	G:15 A:0	CDS	-	855/1278	285/425	synonymous_variant c.855T>C p.Asn285Asn	LOH55_RS06690	yggP	zinc-binding dehydrogenase
0x	NZ_CP087958	1442065	complex	ACAA	GCAG	GCAG:14 ACAA:0	CDS	-	849/1278	282/425	synonymous_variant c.846_849delTTGTinsCTGC p.284	LOH55_RS06690	yggP	zinc-binding dehydrogenase
0x	NZ_CP087958	1442074	complex	CTCC	TTCA	TTCA:14 CTCC:0	CDS	-	840/1278	279/425	synonymous_variant c.837_840delGGAGinsTGAA p.281	LOH55_RS06690	yggP	zinc-binding dehydrogenase
0x	NZ_CP087958	1442083	snp	C	T	T:13 C:0	CDS	-	831/1278	277/425	synonymous_variant c.831G>A p.Leu277Leu	LOH55_RS06690	yggP	zinc-binding dehydrogenase
0x	NZ_CP087958	1442092	snp	C	A	A:12 C:0	CDS	-	822/1278	274/425	synonymous_variant c.822G>T p.Ala274Ala	LOH55_RS06690	yggP	zinc-binding dehydrogenase
0x	NZ_CP087958	1442098	complex	TTCAACAACAGC	CTCGACGACTGA	CTCGACGACTGA:11 TTCAACAACAGC:0	CDS	-	816/1278	269/425	missense_variant c.805_816delGCTGTTGTTGAAinsTCAGTCGTCGAG p.Ala269Ser	LOH55_RS06690	yggP	zinc-binding dehydrogenase
0x	NZ_CP087958	1442119	snp	C	T	T:13 C:0	CDS	-	795/1278	265/425	synonymous_variant c.795G>A p.Ala265Ala	LOH55_RS06690	yggP	zinc-binding dehydrogenase
0x	NZ_CP087958	1442125	snp	A	G	G:13 A:0	CDS	-	789/1278	263/425	synonymous_variant c.789T>C p.Val263Val	LOH55_RS06690	yggP	zinc-binding dehydrogenase
0x	NZ_CP087958	1442131	complex	AAT	TAC	TAC:13 AAT:0	CDS	-	783/1278	261/425	missense_variant c.781_783delATTinsGTA p.Ile261Val	LOH55_RS06690	yggP	zinc-binding dehydrogenase
0x	NZ_CP087958	1442140	complex	GAAC	AAAT	AAAT:12 GAAC:0	CDS	-	774/1278	257/425	synonymous_variant c.771_774delGTTCinsATTT p.259	LOH55_RS06690	yggP	zinc-binding dehydrogenase
0x	NZ_CP087958	1442152	complex	TCCT	ATCC	ATCC:12 TCCT:0	CDS	-	762/1278	253/425	missense_variant c.759_762delAGGAinsGGAT p.Gly254Asp	LOH55_RS06690	yggP	zinc-binding dehydrogenase
0x	NZ_CP087958	1442161	snp	C	T	T:13 C:0	CDS	-	753/1278	251/425	synonymous_variant c.753G>A p.Ala251Ala	LOH55_RS06690	yggP	zinc-binding dehydrogenase
0x	NZ_CP087958	1442190	snp	C	T	T:14 C:0	CDS	-	724/1278	242/425	missense_variant c.724G>A p.Val242Met	LOH55_RS06690	yggP	zinc-binding dehydrogenase
0x	NZ_CP087958	1442307	snp	A	C	C:14 A:0	CDS	-	607/1278	203/425	missense_variant c.607T>G p.Ser203Ala	LOH55_RS06690	yggP	zinc-binding dehydrogenase
0x	NZ_CP087958	1442329	snp	A	G	G:16 A:0	CDS	-	585/1278	195/425	synonymous_variant c.585T>C p.Ala195Ala	LOH55_RS06690	yggP	zinc-binding dehydrogenase
0x	NZ_CP087958	1442338	snp	G	A	A:17 G:0	CDS	-	576/1278	192/425	synonymous_variant c.576C>T p.Ile192Ile	LOH55_RS06690	yggP	zinc-binding dehydrogenase
0x	NZ_CP087958	1442389	snp	G	A	A:20 G:0	CDS	-	525/1278	175/425	synonymous_variant c.525C>T p.Gly175Gly	LOH55_RS06690	yggP	zinc-binding dehydrogenase
0x	NZ_CP087958	1442473	complex	AGGCTCT	CGGTTCC	CGGTTCC:19 AGGCTCT:0	CDS	-	441/1278	145/425	synonymous_variant c.435_441delAGAGCCTinsGGAACCG p.148	LOH55_RS06690	yggP	zinc-binding dehydrogenase
0x	NZ_CP087958	1442488	snp	C	G	G:20 C:0	CDS	-	426/1278	142/425	synonymous_variant c.426G>C p.Ala142Ala	LOH55_RS06690	yggP	zinc-binding dehydrogenase
0x	NZ_CP087958	1442515	snp	G	C	C:20 G:0	CDS	-	399/1278	133/425	synonymous_variant c.399C>G p.Pro133Pro	LOH55_RS06690	yggP	zinc-binding dehydrogenase
0x	NZ_CP087958	1442532	complex	AA	GG	GG:19 AA:0	CDS	-	382/1278	127/425	synonymous_variant c.381_382delTTinsCC p.129	LOH55_RS06690	yggP	zinc-binding dehydrogenase
0x	NZ_CP087958	1442608	snp	C	T	T:20 C:0	CDS	-	306/1278	102/425	synonymous_variant c.306G>A p.Gly102Gly	LOH55_RS06690	yggP	zinc-binding dehydrogenase
0x	NZ_CP087958	1443111	snp	A	T	T:20 A:0	CDS	-	1206/1389	402/462	synonymous_variant c.1206T>A p.Ile402Ile	LOH55_RS06695	cmtA	PTS mannitol transporter subunit IICB
0x	NZ_CP087958	1443135	snp	A	G	G:20 A:0	CDS	-	1182/1389	394/462	synonymous_variant c.1182T>C p.Arg394Arg	LOH55_RS06695	cmtA	PTS mannitol transporter subunit IICB
0x	NZ_CP087958	1443165	snp	G	A	A:20 G:0	CDS	-	1152/1389	384/462	synonymous_variant c.1152C>T p.Ser384Ser	LOH55_RS06695	cmtA	PTS mannitol transporter subunit IICB
0x	NZ_CP087958	1443180	snp	C	T	T:20 C:0	CDS	-	1137/1389	379/462	synonymous_variant c.1137G>A p.Ala379Ala	LOH55_RS06695	cmtA	PTS mannitol transporter subunit IICB
0x	NZ_CP087958	1443198	snp	G	A	A:20 G:0	CDS	-	1119/1389	373/462	synonymous_variant c.1119C>T p.Ile373Ile	LOH55_RS06695	cmtA	PTS mannitol transporter subunit IICB
0x	NZ_CP087958	1443210	snp	C	A	A:20 C:0	CDS	-	1107/1389	369/462	synonymous_variant c.1107G>T p.Arg369Arg	LOH55_RS06695	cmtA	PTS mannitol transporter subunit IICB
0x	NZ_CP087958	1443228	complex	CCCC	ACCT	ACCT:19 CCCC:0	CDS	-	1089/1389	362/462	synonymous_variant c.1086_1089delGGGGinsAGGT p.364	LOH55_RS06695	cmtA	PTS mannitol transporter subunit IICB
0x	NZ_CP087958	1443287	snp	C	T	T:20 C:0	CDS	-	1030/1389	344/462	missense_variant c.1030G>A p.Glu344Lys	LOH55_RS06695	cmtA	PTS mannitol transporter subunit IICB
0x	NZ_CP087958	1443327	snp	G	A	A:20 G:0	CDS	-	990/1389	330/462	synonymous_variant c.990C>T p.Ile330Ile	LOH55_RS06695	cmtA	PTS mannitol transporter subunit IICB
0x	NZ_CP087958	1443939	snp	A	G	G:20 A:0	CDS	-	378/1389	126/462	synonymous_variant c.378T>C p.Gly126Gly	LOH55_RS06695	cmtA	PTS mannitol transporter subunit IICB
0x	NZ_CP087958	1444014	snp	T	C	C:20 T:0	CDS	-	303/1389	101/462	synonymous_variant c.303A>G p.Ser101Ser	LOH55_RS06695	cmtA	PTS mannitol transporter subunit IICB
0x	NZ_CP087958	1444191	snp	G	A	A:20 G:0	CDS	-	126/1389	42/462	synonymous_variant c.126C>T p.Gly42Gly	LOH55_RS06695	cmtA	PTS mannitol transporter subunit IICB
0x	NZ_CP087958	1444272	snp	G	T	T:20 G:0	CDS	-	45/1389	15/462	synonymous_variant c.45C>A p.Gly15Gly	LOH55_RS06695	cmtA	PTS mannitol transporter subunit IICB
0x	NZ_CP087958	1444449	snp	G	A	A:20 G:0	CDS	-	339/444	113/147	synonymous_variant c.339C>T p.Gly113Gly	LOH55_RS06700	cmtB	PTS mannitol transporter subunit IIA
0x	NZ_CP087958	1444463	snp	T	C	C:20 T:0	CDS	-	325/444	109/147	missense_variant c.325A>G p.Asn109Asp	LOH55_RS06700	cmtB	PTS mannitol transporter subunit IIA
0x	NZ_CP087958	1444482	snp	C	T	T:20 C:0	CDS	-	306/444	102/147	synonymous_variant c.306G>A p.Gly102Gly	LOH55_RS06700	cmtB	PTS mannitol transporter subunit IIA
0x	NZ_CP087958	1444529	snp	T	C	C:20 T:0	CDS	-	259/444	87/147	missense_variant c.259A>G p.Ser87Gly	LOH55_RS06700	cmtB	PTS mannitol transporter subunit IIA
0x	NZ_CP087958	1444569	snp	C	T	T:20 C:0	CDS	-	219/444	73/147	synonymous_variant c.219G>A p.Gly73Gly	LOH55_RS06700	cmtB	PTS mannitol transporter subunit IIA
0x	NZ_CP087958	1444580	snp	A	G	G:20 A:0	CDS	-	208/444	70/147	missense_variant c.208T>C p.Ser70Pro	LOH55_RS06700	cmtB	PTS mannitol transporter subunit IIA
0x	NZ_CP087958	1444626	snp	G	A	A:20 G:0	CDS	-	162/444	54/147	synonymous_variant c.162C>T p.Gly54Gly	LOH55_RS06700	cmtB	PTS mannitol transporter subunit IIA
0x	NZ_CP087958	1444633	complex	TTA	CTG	CTG:19 TTA:0	CDS	-	155/444	51/147	missense_variant c.153_155delTAAinsCAG p.Asn52Ser	LOH55_RS06700	cmtB	PTS mannitol transporter subunit IIA
0x	NZ_CP087958	1444760	complex	ATTT	GCTC	GCTC:18 ATTT:0	CDS	-	28/444	9/147	missense_variant c.25_28delAAATinsGAGC p.LysSer9GluPro	LOH55_RS06700	cmtB	PTS mannitol transporter subunit IIA
0x	NZ_CP087958	1444911	snp	G	A	A:20 G:0
0x	NZ_CP087958	1444934	snp	C	A	A:20 C:0
0x	NZ_CP087958	1445034	snp	C	T	T:20 C:0
0x	NZ_CP087958	1446112	snp	G	C	C:20 G:0
0x	NZ_CP087958	1446495	snp	G	A	A:20 G:0	CDS	-	1788/1992	596/663	synonymous_variant c.1788C>T p.Tyr596Tyr	LOH55_RS06710	tkt	transketolase
0x	NZ_CP087958	1447317	snp	A	G	G:20 A:0	CDS	-	966/1992	322/663	synonymous_variant c.966T>C p.Ala322Ala	LOH55_RS06710	tkt	transketolase
0x	NZ_CP087958	1447369	snp	A	G	G:20 A:0	CDS	-	914/1992	305/663	missense_variant c.914T>C p.Phe305Ser	LOH55_RS06710	tkt	transketolase
0x	NZ_CP087958	1449219	snp	G	A	A:20 G:0	CDS	+	660/759	220/252	synonymous_variant c.660G>A p.Leu220Leu	LOH55_RS06715	loiP	metalloprotease LoiP
0x	NZ_CP087958	1449975	complex	AGCG	CGCA	CGCA:20 AGCG:0	CDS	-	468/921	155/306	synonymous_variant c.465_468delCGCTinsTGCG p.157	LOH55_RS06720	speB	agmatinase
0x	NZ_CP087958	1450050	snp	C	T	T:20 C:0	CDS	-	393/921	131/306	synonymous_variant c.393G>A p.Pro131Pro	LOH55_RS06720	speB	agmatinase
0x	NZ_CP087958	1450059	snp	A	C	C:20 A:0	CDS	-	384/921	128/306	synonymous_variant c.384T>G p.Val128Val	LOH55_RS06720	speB	agmatinase
0x	NZ_CP087958	1450287	complex	ACCA	CCCC	CCCC:19 ACCA:0	CDS	-	156/921	51/306	synonymous_variant c.153_156delTGGTinsGGGG p.53	LOH55_RS06720	speB	agmatinase
0x	NZ_CP087958	1450299	snp	A	G	G:20 A:0	CDS	-	144/921	48/306	synonymous_variant c.144T>C p.Gly48Gly	LOH55_RS06720	speB	agmatinase
0x	NZ_CP087958	1450359	snp	T	C	C:20 T:0	CDS	-	84/921	28/306	synonymous_variant c.84A>G p.Pro28Pro	LOH55_RS06720	speB	agmatinase
0x	NZ_CP087958	1450520	snp	T	C	C:20 T:0
0x	NZ_CP087958	1450860	complex	CTTGCCG	TTTACCA	TTTACCA:18 CTTGCCG:0	CDS	-	450/732	148/243	synonymous_variant c.444_450delCGGCAAGinsTGGTAAA p.151	LOH55_RS06725		hypothetical protein
0x	NZ_CP087958	1450872	snp	C	A	A:20 C:0	CDS	-	438/732	146/243	synonymous_variant c.438G>T p.Val146Val	LOH55_RS06725		hypothetical protein
0x	NZ_CP087958	1451016	snp	A	T	T:20 A:0	CDS	-	294/732	98/243	synonymous_variant c.294T>A p.Pro98Pro	LOH55_RS06725		hypothetical protein
0x	NZ_CP087958	1451025	snp	A	T	T:20 A:0	CDS	-	285/732	95/243	missense_variant c.285T>A p.Asn95Lys	LOH55_RS06725		hypothetical protein
0x	NZ_CP087958	1451096	snp	A	G	G:19 A:0	CDS	-	214/732	72/243	missense_variant c.214T>C p.Ser72Pro	LOH55_RS06725		hypothetical protein
0x	NZ_CP087958	1451214	complex	GCCT	ACCC	ACCC:18 GCCT:0	CDS	-	96/732	31/243	synonymous_variant c.93_96delAGGCinsGGGT p.33	LOH55_RS06725		hypothetical protein
0x	NZ_CP087958	1451256	snp	A	G	G:19 A:0	CDS	-	54/732	18/243	synonymous_variant c.54T>C p.Ala18Ala	LOH55_RS06725		hypothetical protein
0x	NZ_CP087958	1451269	complex	AT	GC	GC:19 AT:0	CDS	-	41/732	14/243	missense_variant c.40_41delATinsGC p.Ile14Ala	LOH55_RS06725		hypothetical protein
0x	NZ_CP087958	1451277	complex	CAC	TAT	TAT:19 CAC:0	CDS	-	33/732	11/243	missense_variant c.31_33delGTGinsATA p.Val11Ile	LOH55_RS06725		hypothetical protein
0x	NZ_CP087958	1451566	snp	A	G	G:20 A:0	CDS	-	1867/1978	623/658	missense_variant c.1867T>C p.Ser623Pro	LOH55_RS06730	speA	biosynthetic arginine decarboxylase
0x	NZ_CP087958	1451931	del	TC	T	T:18 TC:0	CDS	-	1501/1978	501/658	frameshift_variant c.1501delG p.Asp501fs	LOH55_RS06730	speA	biosynthetic arginine decarboxylase
0x	NZ_CP087958	1452254	snp	A	G	G:20 A:0	CDS	-	1179/1978	393/658	synonymous_variant c.1179T>C p.Asp393Asp	LOH55_RS06730	speA	biosynthetic arginine decarboxylase
0x	NZ_CP087958	1452749	snp	C	T	T:20 C:0	CDS	-	684/1978	228/658	synonymous_variant c.684G>A p.Gln228Gln	LOH55_RS06730	speA	biosynthetic arginine decarboxylase
0x	NZ_CP087958	1452755	snp	A	C	C:20 A:0	CDS	-	678/1978	226/658	synonymous_variant c.678T>G p.Ala226Ala	LOH55_RS06730	speA	biosynthetic arginine decarboxylase
0x	NZ_CP087958	1452974	snp	G	A	A:20 G:0	CDS	-	459/1978	153/658	synonymous_variant c.459C>T p.Ala153Ala	LOH55_RS06730	speA	biosynthetic arginine decarboxylase
0x	NZ_CP087958	1454439	snp	T	C	C:20 T:0	CDS	+	213/1155	71/384	synonymous_variant c.213T>C p.Asn71Asn	LOH55_RS06740	metK	methionine adenosyltransferase
0x	NZ_CP087958	1454463	snp	G	A	A:20 G:0	CDS	+	237/1155	79/384	synonymous_variant c.237G>A p.Val79Val	LOH55_RS06740	metK	methionine adenosyltransferase
0x	NZ_CP087958	1454589	snp	G	T	T:20 G:0	CDS	+	363/1155	121/384	synonymous_variant c.363G>T p.Gly121Gly	LOH55_RS06740	metK	methionine adenosyltransferase
0x	NZ_CP087958	1454934	snp	G	A	A:20 G:0	CDS	+	708/1155	236/384	synonymous_variant c.708G>A p.Pro236Pro	LOH55_RS06740	metK	methionine adenosyltransferase
0x	NZ_CP087958	1455443	snp	A	G	G:20 A:0
0x	NZ_CP087958	1455454	snp	G	A	A:20 G:0
0x	NZ_CP087958	1455471	ins	C	CA	CA:20 C:0
0x	NZ_CP087958	1455543	snp	T	C	C:20 T:0
0x	NZ_CP087958	1455560	snp	A	G	G:20 A:0
0x	NZ_CP087958	1455597	complex	CAGCT	TAGCC	TAGCC:20 CAGCT:0
0x	NZ_CP087958	1455620	snp	C	T	T:20 C:0
0x	NZ_CP087958	1455651	snp	A	G	G:20 A:0
0x	NZ_CP087958	1455816	snp	C	T	T:20 C:0
0x	NZ_CP087958	1456449	snp	G	A	A:20 G:0	CDS	+	633/1395	211/464	synonymous_variant c.633G>A p.Leu211Leu	LOH55_RS06745	galP	galactose/proton symporter
0x	NZ_CP087958	1457374	snp	A	C	C:20 A:0	CDS	+	87/498	29/165	synonymous_variant c.87A>C p.Leu29Leu	LOH55_RS06750	yggI	SprT family zinc-dependent metalloprotease
0x	NZ_CP087958	1457461	snp	T	C	C:20 T:0	CDS	+	174/498	58/165	synonymous_variant c.174T>C p.Arg58Arg	LOH55_RS06750	yggI	SprT family zinc-dependent metalloprotease
0x	NZ_CP087958	1457509	complex	AGTG	GGTA	GGTA:18 AGTG:0	CDS	+	222/498	74/165	synonymous_variant c.222_225delAGTGinsGGTA p.76	LOH55_RS06750	yggI	SprT family zinc-dependent metalloprotease
0x	NZ_CP087958	1457518	snp	G	A	A:20 G:0	CDS	+	231/498	77/165	synonymous_variant c.231G>A p.Pro77Pro	LOH55_RS06750	yggI	SprT family zinc-dependent metalloprotease
0x	NZ_CP087958	1457557	snp	C	G	G:20 C:0	CDS	+	270/498	90/165	synonymous_variant c.270C>G p.Gly90Gly	LOH55_RS06750	yggI	SprT family zinc-dependent metalloprotease
0x	NZ_CP087958	1458368	snp	A	G	G:20 A:0	CDS	+	489/708	163/235	synonymous_variant c.489A>G p.Glu163Glu	LOH55_RS06755	endA	deoxyribonuclease I
0x	NZ_CP087958	1459702	snp	T	G	G:20 T:0	CDS	+	292/951	98/316	missense_variant c.292T>G p.Ser98Ala	LOH55_RS06765	gshB	glutathione synthase
0x	NZ_CP087958	1459938	snp	T	C	C:20 T:0	CDS	+	528/951	176/316	synonymous_variant c.528T>C p.Gly176Gly	LOH55_RS06765	gshB	glutathione synthase
0x	NZ_CP087958	1460049	complex	AGTG	GGTA	GGTA:20 AGTG:0	CDS	+	639/951	213/316	synonymous_variant c.639_642delAGTGinsGGTA p.215	LOH55_RS06765	gshB	glutathione synthase
0x	NZ_CP087958	1460067	snp	G	A	A:20 G:0	CDS	+	657/951	219/316	synonymous_variant c.657G>A p.Val219Val	LOH55_RS06765	gshB	glutathione synthase
0x	NZ_CP087958	1460073	snp	T	C	C:20 T:0	CDS	+	663/951	221/316	synonymous_variant c.663T>C p.Tyr221Tyr	LOH55_RS06765	gshB	glutathione synthase
0x	NZ_CP087958	1460184	snp	T	C	C:20 T:0	CDS	+	774/951	258/316	synonymous_variant c.774T>C p.Ile258Ile	LOH55_RS06765	gshB	glutathione synthase
0x	NZ_CP087958	1460313	snp	T	C	C:20 T:0	CDS	+	903/951	301/316	synonymous_variant c.903T>C p.Ile301Ile	LOH55_RS06765	gshB	glutathione synthase
0x	NZ_CP087958	1460739	snp	T	C	C:20 T:0	CDS	+	270/564	90/187	synonymous_variant c.270T>C p.Pro90Pro	LOH55_RS06770	yqgE	YqgE/AlgH family protein
0x	NZ_CP087958	1461442	snp	G	A	A:20 G:0	CDS	+	410/417	137/138	missense_variant c.410G>A p.Gly137Glu	LOH55_RS06775	ruvX	Holliday junction resolvase RuvX
0x	NZ_CP087958	1461812	snp	C	T	T:20 C:0	CDS	-	792/981	264/326	synonymous_variant c.792G>A p.Lys264Lys	LOH55_RS06780	yggR	type IV pilus twitching motility protein PilT
0x	NZ_CP087958	1461827	snp	C	T	T:20 C:0	CDS	-	777/981	259/326	synonymous_variant c.777G>A p.Ala259Ala	LOH55_RS06780	yggR	type IV pilus twitching motility protein PilT
0x	NZ_CP087958	1461878	snp	C	A	A:20 C:0	CDS	-	726/981	242/326	synonymous_variant c.726G>T p.Pro242Pro	LOH55_RS06780	yggR	type IV pilus twitching motility protein PilT
0x	NZ_CP087958	1461884	snp	C	T	T:20 C:0	CDS	-	720/981	240/326	synonymous_variant c.720G>A p.Ser240Ser	LOH55_RS06780	yggR	type IV pilus twitching motility protein PilT
0x	NZ_CP087958	1462057	snp	C	T	T:20 C:0	CDS	-	547/981	183/326	missense_variant c.547G>A p.Ala183Thr	LOH55_RS06780	yggR	type IV pilus twitching motility protein PilT
0x	NZ_CP087958	1462091	snp	T	C	C:20 T:0	CDS	-	513/981	171/326	synonymous_variant c.513A>G p.Gln171Gln	LOH55_RS06780	yggR	type IV pilus twitching motility protein PilT
0x	NZ_CP087958	1462280	complex	CGCA	TGCG	TGCG:19 CGCA:0	CDS	-	324/981	107/326	synonymous_variant c.321_324delTGCGinsCGCA p.109	LOH55_RS06780	yggR	type IV pilus twitching motility protein PilT
0x	NZ_CP087958	1462301	complex	TGGA	CGGG	CGGG:20 TGGA:0	CDS	-	303/981	100/326	synonymous_variant c.300_303delTCCAinsCCCG p.102	LOH55_RS06780	yggR	type IV pilus twitching motility protein PilT
0x	NZ_CP087958	1462321	snp	A	G	G:20 A:0	CDS	-	283/981	95/326	synonymous_variant c.283T>C p.Leu95Leu	LOH55_RS06780	yggR	type IV pilus twitching motility protein PilT
0x	NZ_CP087958	1462328	snp	T	C	C:20 T:0	CDS	-	276/981	92/326	synonymous_variant c.276A>G p.Ala92Ala	LOH55_RS06780	yggR	type IV pilus twitching motility protein PilT
0x	NZ_CP087958	1462352	snp	C	T	T:20 C:0	CDS	-	252/981	84/326	synonymous_variant c.252G>A p.Ala84Ala	LOH55_RS06780	yggR	type IV pilus twitching motility protein PilT
0x	NZ_CP087958	1462367	snp	A	G	G:20 A:0	CDS	-	237/981	79/326	synonymous_variant c.237T>C p.Arg79Arg	LOH55_RS06780	yggR	type IV pilus twitching motility protein PilT
0x	NZ_CP087958	1462373	snp	C	T	T:20 C:0	CDS	-	231/981	77/326	synonymous_variant c.231G>A p.Arg77Arg	LOH55_RS06780	yggR	type IV pilus twitching motility protein PilT
0x	NZ_CP087958	1462408	snp	A	G	G:20 A:0	CDS	-	196/981	66/326	synonymous_variant c.196T>C p.Leu66Leu	LOH55_RS06780	yggR	type IV pilus twitching motility protein PilT
0x	NZ_CP087958	1462432	snp	T	C	C:20 T:0	CDS	-	172/981	58/326	missense_variant c.172A>G p.Thr58Ala	LOH55_RS06780	yggR	type IV pilus twitching motility protein PilT
0x	NZ_CP087958	1462479	snp	A	G	G:20 A:0	CDS	-	125/981	42/326	missense_variant c.125T>C p.Leu42Pro	LOH55_RS06780	yggR	type IV pilus twitching motility protein PilT
0x	NZ_CP087958	1462507	complex	GC	TG	TG:19 GC:0	CDS	-	97/981	32/326	synonymous_variant c.96_97delGCinsCA p.34	LOH55_RS06780	yggR	type IV pilus twitching motility protein PilT
0x	NZ_CP087958	1462514	snp	A	T	T:20 A:0	CDS	-	90/981	30/326	synonymous_variant c.90T>A p.Ile30Ile	LOH55_RS06780	yggR	type IV pilus twitching motility protein PilT
0x	NZ_CP087958	1462953	snp	T	C	C:20 T:0	CDS	+	333/705	111/234	synonymous_variant c.333T>C p.Arg111Arg	LOH55_RS06785	yggS	pyridoxal phosphate homeostasis protein
0x	NZ_CP087958	1464608	snp	G	A	A:20 G:0	CDS	+	405/594	135/197	synonymous_variant c.405G>A p.Val135Val	LOH55_RS06800	rdgB	XTP/dITP diphosphatase
0x	NZ_CP087958	1464617	snp	C	T	T:20 C:0	CDS	+	414/594	138/197	synonymous_variant c.414C>T p.Gly138Gly	LOH55_RS06800	rdgB	XTP/dITP diphosphatase
0x	NZ_CP087958	1464626	snp	G	A	A:20 G:0	CDS	+	423/594	141/197	synonymous_variant c.423G>A p.Pro141Pro	LOH55_RS06800	rdgB	XTP/dITP diphosphatase
0x	NZ_CP087958	1464707	snp	T	C	C:20 T:0	CDS	+	504/594	168/197	synonymous_variant c.504T>C p.Thr168Thr	LOH55_RS06800	rdgB	XTP/dITP diphosphatase
0x	NZ_CP087958	1464931	snp	A	G	G:20 A:0	CDS	+	142/1137	48/378	missense_variant c.142A>G p.Asn48Asp	LOH55_RS06805	hemW	radical SAM family heme chaperone HemW
0x	NZ_CP087958	1464966	complex	AA	GC	GC:19 AA:0	CDS	+	177/1137	59/378	missense_variant c.177_178delAAinsGC p.Lys60Gln	LOH55_RS06805	hemW	radical SAM family heme chaperone HemW
0x	NZ_CP087958	1465039	complex	ATA	GTG	GTG:19 ATA:0	CDS	+	250/1137	84/378	missense_variant c.250_252delATAinsGTG p.Ile84Val	LOH55_RS06805	hemW	radical SAM family heme chaperone HemW
0x	NZ_CP087958	1465060	snp	G	A	A:20 G:0	CDS	+	271/1137	91/378	missense_variant c.271G>A p.Ala91Thr	LOH55_RS06805	hemW	radical SAM family heme chaperone HemW
0x	NZ_CP087958	1465092	snp	T	C	C:20 T:0	CDS	+	303/1137	101/378	synonymous_variant c.303T>C p.Asn101Asn	LOH55_RS06805	hemW	radical SAM family heme chaperone HemW
0x	NZ_CP087958	1465122	snp	T	C	C:20 T:0	CDS	+	333/1137	111/378	synonymous_variant c.333T>C p.Val111Val	LOH55_RS06805	hemW	radical SAM family heme chaperone HemW
0x	NZ_CP087958	1465155	snp	C	T	T:20 C:0	CDS	+	366/1137	122/378	synonymous_variant c.366C>T p.Ser122Ser	LOH55_RS06805	hemW	radical SAM family heme chaperone HemW
0x	NZ_CP087958	1465161	complex	CGTA	TGTG	TGTG:19 CGTA:0	CDS	+	372/1137	124/378	synonymous_variant c.372_375delCGTAinsTGTG p.126	LOH55_RS06805	hemW	radical SAM family heme chaperone HemW
0x	NZ_CP087958	1465233	complex	GGCAAAT	TGCGAAG	TGCGAAG:18 GGCAAAT:0	CDS	+	444/1137	148/378	missense_variant c.444_450delGGCAAATinsTGCGAAG p.Asn150Lys	LOH55_RS06805	hemW	radical SAM family heme chaperone HemW
0x	NZ_CP087958	1465275	snp	C	T	T:20 C:0	CDS	+	486/1137	162/378	synonymous_variant c.486C>T p.Leu162Leu	LOH55_RS06805	hemW	radical SAM family heme chaperone HemW
0x	NZ_CP087958	1465293	snp	A	G	G:20 A:0	CDS	+	504/1137	168/378	synonymous_variant c.504A>G p.Leu168Leu	LOH55_RS06805	hemW	radical SAM family heme chaperone HemW
0x	NZ_CP087958	1465320	snp	T	A	A:20 T:0	CDS	+	531/1137	177/378	synonymous_variant c.531T>A p.Leu177Leu	LOH55_RS06805	hemW	radical SAM family heme chaperone HemW
0x	NZ_CP087958	1465329	snp	A	G	G:20 A:0	CDS	+	540/1137	180/378	synonymous_variant c.540A>G p.Leu180Leu	LOH55_RS06805	hemW	radical SAM family heme chaperone HemW
0x	NZ_CP087958	1465389	snp	C	T	T:20 C:0	CDS	+	600/1137	200/378	synonymous_variant c.600C>T p.Pro200Pro	LOH55_RS06805	hemW	radical SAM family heme chaperone HemW
0x	NZ_CP087958	1465407	snp	G	T	T:20 G:0	CDS	+	618/1137	206/378	synonymous_variant c.618G>T p.Ser206Ser	LOH55_RS06805	hemW	radical SAM family heme chaperone HemW
0x	NZ_CP087958	1465413	complex	TCCTGTA	ACCGGTG	ACCGGTG:19 TCCTGTA:0	CDS	+	624/1137	208/378	synonymous_variant c.624_630delTCCTGTAinsACCGGTG p.211	LOH55_RS06805	hemW	radical SAM family heme chaperone HemW
0x	NZ_CP087958	1465431	complex	TGACGCGC	CGATGCGT	CGATGCGT:18 TGACGCGC:0	CDS	+	642/1137	214/378	synonymous_variant c.642_649delTGACGCGCinsCGATGCGT p.218	LOH55_RS06805	hemW	radical SAM family heme chaperone HemW
0x	NZ_CP087958	1465446	complex	CATT	TATA	TATA:20 CATT:0	CDS	+	657/1137	219/378	synonymous_variant c.657_660delCATTinsTATA p.221	LOH55_RS06805	hemW	radical SAM family heme chaperone HemW
0x	NZ_CP087958	1465503	snp	C	T	T:20 C:0	CDS	+	714/1137	238/378	synonymous_variant c.714C>T p.Thr238Thr	LOH55_RS06805	hemW	radical SAM family heme chaperone HemW
0x	NZ_CP087958	1465513	snp	G	T	T:20 G:0	CDS	+	724/1137	242/378	missense_variant c.724G>T p.Ala242Ser	LOH55_RS06805	hemW	radical SAM family heme chaperone HemW
0x	NZ_CP087958	1465572	snp	C	T	T:20 C:0	CDS	+	783/1137	261/378	synonymous_variant c.783C>T p.Ile261Ile	LOH55_RS06805	hemW	radical SAM family heme chaperone HemW
0x	NZ_CP087958	1465593	snp	T	C	C:20 T:0	CDS	+	804/1137	268/378	synonymous_variant c.804T>C p.His268His	LOH55_RS06805	hemW	radical SAM family heme chaperone HemW
0x	NZ_CP087958	1465610	snp	T	C	C:20 T:0	CDS	+	821/1137	274/378	missense_variant c.821T>C p.Leu274Pro	LOH55_RS06805	hemW	radical SAM family heme chaperone HemW
0x	NZ_CP087958	1465668	complex	GCGG	AAGA	AAGA:19 GCGG:0	CDS	+	879/1137	293/378	synonymous_variant c.879_882delGCGGinsAAGA p.295	LOH55_RS06805	hemW	radical SAM family heme chaperone HemW
0x	NZ_CP087958	1465701	snp	C	T	T:20 C:0	CDS	+	912/1137	304/378	synonymous_variant c.912C>T p.Ala304Ala	LOH55_RS06805	hemW	radical SAM family heme chaperone HemW
0x	NZ_CP087958	1465710	snp	G	A	A:20 G:0	CDS	+	921/1137	307/378	synonymous_variant c.921G>A p.Lys307Lys	LOH55_RS06805	hemW	radical SAM family heme chaperone HemW
0x	NZ_CP087958	1465741	snp	T	C	C:20 T:0	CDS	+	952/1137	318/378	synonymous_variant c.952T>C p.Leu318Leu	LOH55_RS06805	hemW	radical SAM family heme chaperone HemW
0x	NZ_CP087958	1465791	snp	A	T	T:20 A:0	CDS	+	1002/1137	334/378	synonymous_variant c.1002A>T p.Ser334Ser	LOH55_RS06805	hemW	radical SAM family heme chaperone HemW
0x	NZ_CP087958	1465797	snp	G	A	A:20 G:0	CDS	+	1008/1137	336/378	synonymous_variant c.1008G>A p.Glu336Glu	LOH55_RS06805	hemW	radical SAM family heme chaperone HemW
0x	NZ_CP087958	1465809	snp	T	A	A:20 T:0	CDS	+	1020/1137	340/378	synonymous_variant c.1020T>A p.Pro340Pro	LOH55_RS06805	hemW	radical SAM family heme chaperone HemW
0x	NZ_CP087958	1465818	snp	C	A	A:20 C:0	CDS	+	1029/1137	343/378	missense_variant c.1029C>A p.Asp343Glu	LOH55_RS06805	hemW	radical SAM family heme chaperone HemW
0x	NZ_CP087958	1465827	snp	T	C	C:20 T:0	CDS	+	1038/1137	346/378	synonymous_variant c.1038T>C p.Ile346Ile	LOH55_RS06805	hemW	radical SAM family heme chaperone HemW
0x	NZ_CP087958	1465854	snp	G	A	A:20 G:0	CDS	+	1065/1137	355/378	synonymous_variant c.1065G>A p.Ala355Ala	LOH55_RS06805	hemW	radical SAM family heme chaperone HemW
0x	NZ_CP087958	1465900	snp	C	T	T:20 C:0	CDS	+	1111/1137	371/378	synonymous_variant c.1111C>T p.Leu371Leu	LOH55_RS06805	hemW	radical SAM family heme chaperone HemW
0x	NZ_CP087958	1465920	snp	T	G	G:20 T:0	CDS	+	1131/1137	377/378	synonymous_variant c.1131T>G p.Ala377Ala	LOH55_RS06805	hemW	radical SAM family heme chaperone HemW
0x	NZ_CP087958	1466142	snp	T	C	C:20 T:0	CDS	-	861/1008	287/335	synonymous_variant c.861A>G p.Glu287Glu	LOH55_RS06810	yggM	DUF1202 family protein
0x	NZ_CP087958	1467099	snp	G	A	A:20 G:0
0x	NZ_CP087958	1470787	snp	C	T	T:20 C:0	CDS	+	338/1053	113/350	missense_variant c.338C>T p.Ala113Val	LOH55_RS06835	mutY	A/G-specific adenine glycosylase
0x	NZ_CP087958	1471287	snp	G	T	T:20 G:0	CDS	+	838/1053	280/350	missense_variant c.838G>T p.Ala280Ser	LOH55_RS06835	mutY	A/G-specific adenine glycosylase
0x	NZ_CP087958	1472355	snp	T	C	C:20 T:0	CDS	+	486/1080	162/359	synonymous_variant c.486T>C p.Arg162Arg	LOH55_RS06845	mltC	membrane-bound lytic murein transglycosylase MltC
0x	NZ_CP087958	1472451	snp	C	T	T:20 C:0	CDS	+	582/1080	194/359	synonymous_variant c.582C>T p.Gly194Gly	LOH55_RS06845	mltC	membrane-bound lytic murein transglycosylase MltC
0x	NZ_CP087958	1472466	snp	A	G	G:20 A:0	CDS	+	597/1080	199/359	synonymous_variant c.597A>G p.Ala199Ala	LOH55_RS06845	mltC	membrane-bound lytic murein transglycosylase MltC
0x	NZ_CP087958	1472472	snp	G	C	C:20 G:0	CDS	+	603/1080	201/359	synonymous_variant c.603G>C p.Arg201Arg	LOH55_RS06845	mltC	membrane-bound lytic murein transglycosylase MltC
0x	NZ_CP087958	1472589	snp	C	T	T:20 C:0	CDS	+	720/1080	240/359	synonymous_variant c.720C>T p.Thr240Thr	LOH55_RS06845	mltC	membrane-bound lytic murein transglycosylase MltC
0x	NZ_CP087958	1472790	snp	A	G	G:20 A:0	CDS	+	921/1080	307/359	synonymous_variant c.921A>G p.Leu307Leu	LOH55_RS06845	mltC	membrane-bound lytic murein transglycosylase MltC
0x	NZ_CP087958	1473864	snp	T	C	C:20 T:0	CDS	+	714/1257	238/418	synonymous_variant c.714T>C p.Phe238Phe	LOH55_RS06850	nupG	nucleoside permease NupG
0x	NZ_CP087958	1474280	snp	C	T	T:20 C:0	CDS	+	1130/1257	377/418	missense_variant c.1130C>T p.Thr377Ile	LOH55_RS06850	nupG	nucleoside permease NupG
0x	NZ_CP087958	1474329	snp	G	T	T:20 G:0	CDS	+	1179/1257	393/418	synonymous_variant c.1179G>T p.Val393Val	LOH55_RS06850	nupG	nucleoside permease NupG
0x	NZ_CP087958	1474494	snp	C	T	T:20 C:0	CDS	-	2098/2136	700/711	missense_variant c.2098G>A p.Asp700Asn	LOH55_RS06855	speC	ornithine decarboxylase
0x	NZ_CP087958	1474648	snp	C	T	T:20 C:0	CDS	-	1944/2136	648/711	synonymous_variant c.1944G>A p.Gly648Gly	LOH55_RS06855	speC	ornithine decarboxylase
0x	NZ_CP087958	1474812	snp	A	G	G:20 A:0	CDS	-	1780/2136	594/711	synonymous_variant c.1780T>C p.Leu594Leu	LOH55_RS06855	speC	ornithine decarboxylase
0x	NZ_CP087958	1474837	snp	G	A	A:20 G:0	CDS	-	1755/2136	585/711	synonymous_variant c.1755C>T p.Arg585Arg	LOH55_RS06855	speC	ornithine decarboxylase
0x	NZ_CP087958	1474909	snp	A	G	G:20 A:0	CDS	-	1683/2136	561/711	synonymous_variant c.1683T>C p.Asp561Asp	LOH55_RS06855	speC	ornithine decarboxylase
0x	NZ_CP087958	1475047	snp	G	A	A:20 G:0	CDS	-	1545/2136	515/711	synonymous_variant c.1545C>T p.Tyr515Tyr	LOH55_RS06855	speC	ornithine decarboxylase
0x	NZ_CP087958	1475068	snp	C	T	T:20 C:0	CDS	-	1524/2136	508/711	synonymous_variant c.1524G>A p.Pro508Pro	LOH55_RS06855	speC	ornithine decarboxylase
0x	NZ_CP087958	1475080	snp	G	A	A:20 G:0	CDS	-	1512/2136	504/711	synonymous_variant c.1512C>T p.Asp504Asp	LOH55_RS06855	speC	ornithine decarboxylase
0x	NZ_CP087958	1475185	snp	A	C	C:20 A:0	CDS	-	1407/2136	469/711	missense_variant c.1407T>G p.Asn469Lys	LOH55_RS06855	speC	ornithine decarboxylase
0x	NZ_CP087958	1475566	snp	A	G	G:20 A:0	CDS	-	1026/2136	342/711	synonymous_variant c.1026T>C p.Thr342Thr	LOH55_RS06855	speC	ornithine decarboxylase
0x	NZ_CP087958	1475618	snp	C	A	A:20 C:0	CDS	-	974/2136	325/711	missense_variant c.974G>T p.Ser325Ile	LOH55_RS06855	speC	ornithine decarboxylase
0x	NZ_CP087958	1475636	snp	A	T	T:20 A:0	CDS	-	956/2136	319/711	missense_variant c.956T>A p.Ile319Asn	LOH55_RS06855	speC	ornithine decarboxylase
0x	NZ_CP087958	1475902	snp	T	C	C:20 T:0	CDS	-	690/2136	230/711	synonymous_variant c.690A>G p.Thr230Thr	LOH55_RS06855	speC	ornithine decarboxylase
0x	NZ_CP087958	1475929	snp	A	G	G:20 A:0	CDS	-	663/2136	221/711	synonymous_variant c.663T>C p.His221His	LOH55_RS06855	speC	ornithine decarboxylase
0x	NZ_CP087958	1476445	snp	T	C	C:20 T:0	CDS	-	147/2136	49/711	synonymous_variant c.147A>G p.Ala49Ala	LOH55_RS06855	speC	ornithine decarboxylase
0x	NZ_CP087958	1476473	snp	G	A	A:20 G:0	CDS	-	119/2136	40/711	missense_variant c.119C>T p.Ala40Val	LOH55_RS06855	speC	ornithine decarboxylase
0x	NZ_CP087958	1476635	snp	A	T	T:20 A:0
0x	NZ_CP087958	1476687	snp	G	A	A:20 G:0
0x	NZ_CP087958	1476745	snp	G	A	A:20 G:0
0x	NZ_CP087958	1476935	snp	C	T	T:20 C:0
0x	NZ_CP087958	1477052	snp	T	C	C:20 T:0	CDS	+	63/708	21/235	synonymous_variant c.63T>C p.Leu21Leu	LOH55_RS06865	yqgA	DUF554 domain-containing protein
0x	NZ_CP087958	1477385	snp	G	A	A:20 G:0	CDS	+	396/708	132/235	synonymous_variant c.396G>A p.Pro132Pro	LOH55_RS06865	yqgA	DUF554 domain-containing protein
0x	NZ_CP087958	1477499	snp	A	G	G:20 A:0	CDS	+	510/708	170/235	synonymous_variant c.510A>G p.Thr170Thr	LOH55_RS06865	yqgA	DUF554 domain-containing protein
0x	NZ_CP087958	1477924	snp	A	G	G:14 A:0
0x	NZ_CP087958	1477932	snp	A	G	G:14 A:0
0x	NZ_CP087958	1477943	snp	T	C	C:14 T:0
0x	NZ_CP087958	1477949	snp	T	G	G:14 T:0
0x	NZ_CP087958	1477979	snp	T	C	C:14 T:0
0x	NZ_CP087958	1478113	snp	C	A	A:20 C:0	CDS	+	38/1266	13/421	missense_variant c.38C>A p.Pro13His	LOH55_RS06875		integrase arm-type DNA-binding domain-containing protein
0x	NZ_CP087958	1478204	snp	T	C	C:20 T:0	CDS	+	129/1266	43/421	synonymous_variant c.129T>C p.Arg43Arg	LOH55_RS06875		integrase arm-type DNA-binding domain-containing protein
0x	NZ_CP087958	1478225	snp	C	T	T:20 C:0	CDS	+	150/1266	50/421	synonymous_variant c.150C>T p.Thr50Thr	LOH55_RS06875		integrase arm-type DNA-binding domain-containing protein
0x	NZ_CP087958	1478240	complex	GTAT	ATAC	ATAC:19 GTAT:0	CDS	+	165/1266	55/421	synonymous_variant c.165_168delGTATinsATAC p.57	LOH55_RS06875		integrase arm-type DNA-binding domain-containing protein
0x	NZ_CP087958	1478249	snp	A	G	G:20 A:0	CDS	+	174/1266	58/421	synonymous_variant c.174A>G p.Glu58Glu	LOH55_RS06875		integrase arm-type DNA-binding domain-containing protein
0x	NZ_CP087958	1478310	snp	G	A	A:20 G:0	CDS	+	235/1266	79/421	missense_variant c.235G>A p.Val79Ile	LOH55_RS06875		integrase arm-type DNA-binding domain-containing protein
0x	NZ_CP087958	1478360	snp	G	A	A:20 G:0	CDS	+	285/1266	95/421	synonymous_variant c.285G>A p.Gln95Gln	LOH55_RS06875		integrase arm-type DNA-binding domain-containing protein
0x	NZ_CP087958	1478432	snp	A	G	G:20 A:0	CDS	+	357/1266	119/421	synonymous_variant c.357A>G p.Lys119Lys	LOH55_RS06875		integrase arm-type DNA-binding domain-containing protein
0x	NZ_CP087958	1478450	complex	GACT	AACA	AACA:20 GACT:0	CDS	+	375/1266	125/421	synonymous_variant c.375_378delGACTinsAACA p.127	LOH55_RS06875		integrase arm-type DNA-binding domain-containing protein
0x	NZ_CP087958	1478481	complex	GAT	AAC	AAC:19 GAT:0	CDS	+	406/1266	136/421	missense_variant c.406_408delGATinsAAC p.Asp136Asn	LOH55_RS06875		integrase arm-type DNA-binding domain-containing protein
0x	NZ_CP087958	1478497	snp	G	A	A:20 G:0	CDS	+	422/1266	141/421	missense_variant c.422G>A p.Ser141Asn	LOH55_RS06875		integrase arm-type DNA-binding domain-containing protein
0x	NZ_CP087958	1478507	snp	T	C	C:20 T:0	CDS	+	432/1266	144/421	synonymous_variant c.432T>C p.Asp144Asp	LOH55_RS06875		integrase arm-type DNA-binding domain-containing protein
0x	NZ_CP087958	1478536	snp	T	C	C:20 T:0	CDS	+	461/1266	154/421	missense_variant c.461T>C p.Val154Ala	LOH55_RS06875		integrase arm-type DNA-binding domain-containing protein
0x	NZ_CP087958	1478627	complex	CCCG	TCCT	TCCT:20 CCCG:0	CDS	+	552/1266	184/421	synonymous_variant c.552_555delCCCGinsTCCT p.186	LOH55_RS06875		integrase arm-type DNA-binding domain-containing protein
0x	NZ_CP087958	1478648	snp	T	C	C:20 T:0	CDS	+	573/1266	191/421	synonymous_variant c.573T>C p.Gly191Gly	LOH55_RS06875		integrase arm-type DNA-binding domain-containing protein
0x	NZ_CP087958	1478658	complex	ACG	TCT	TCT:19 ACG:0	CDS	+	583/1266	195/421	missense_variant c.583_585delACGinsTCT p.Thr195Ser	LOH55_RS06875		integrase arm-type DNA-binding domain-containing protein
0x	NZ_CP087958	1478669	snp	C	A	A:20 C:0	CDS	+	594/1266	198/421	synonymous_variant c.594C>A p.Arg198Arg	LOH55_RS06875		integrase arm-type DNA-binding domain-containing protein
0x	NZ_CP087958	1478681	snp	T	C	C:20 T:0	CDS	+	606/1266	202/421	synonymous_variant c.606T>C p.Pro202Pro	LOH55_RS06875		integrase arm-type DNA-binding domain-containing protein
0x	NZ_CP087958	1478687	snp	G	T	T:20 G:0	CDS	+	612/1266	204/421	synonymous_variant c.612G>T p.Leu204Leu	LOH55_RS06875		integrase arm-type DNA-binding domain-containing protein
0x	NZ_CP087958	1478699	snp	C	T	T:20 C:0	CDS	+	624/1266	208/421	synonymous_variant c.624C>T p.Arg208Arg	LOH55_RS06875		integrase arm-type DNA-binding domain-containing protein
0x	NZ_CP087958	1478724	complex	GACG	AACA	AACA:20 GACG:0	CDS	+	649/1266	217/421	missense_variant c.649_652delGACGinsAACA p.AspGly217AsnSer	LOH55_RS06875		integrase arm-type DNA-binding domain-containing protein
0x	NZ_CP087958	1478738	snp	C	T	T:20 C:0	CDS	+	663/1266	221/421	synonymous_variant c.663C>T p.Gly221Gly	LOH55_RS06875		integrase arm-type DNA-binding domain-containing protein
0x	NZ_CP087958	1478753	complex	ACTGGCA	GCTTGCT	GCTTGCT:19 ACTGGCA:0	CDS	+	678/1266	226/421	synonymous_variant c.678_684delACTGGCAinsGCTTGCT p.229	LOH55_RS06875		integrase arm-type DNA-binding domain-containing protein
0x	NZ_CP087958	1478789	snp	T	C	C:20 T:0	CDS	+	714/1266	238/421	synonymous_variant c.714T>C p.Arg238Arg	LOH55_RS06875		integrase arm-type DNA-binding domain-containing protein
0x	NZ_CP087958	1478865	snp	G	A	A:20 G:0	CDS	+	790/1266	264/421	missense_variant c.790G>A p.Glu264Lys	LOH55_RS06875		integrase arm-type DNA-binding domain-containing protein
0x	NZ_CP087958	1478888	complex	TTCAT	CTCAC	CTCAC:19 TTCAT:0	CDS	+	813/1266	271/421	missense_variant c.813_817delTTCATinsCTCAC p.Tyr273His	LOH55_RS06875		integrase arm-type DNA-binding domain-containing protein
0x	NZ_CP087958	1479248	snp	G	A	A:20 G:0	CDS	+	1173/1266	391/421	missense_variant c.1173G>A p.Met391Ile	LOH55_RS06875		integrase arm-type DNA-binding domain-containing protein
0x	NZ_CP087958	1479332	snp	G	A	A:20 G:0	CDS	+	1257/1266	419/421	synonymous_variant c.1257G>A p.Leu419Leu	LOH55_RS06875		integrase arm-type DNA-binding domain-containing protein
0x	NZ_CP087958	1479619	snp	A	C	C:20 A:0	CDS	+	23/1044	8/347	missense_variant c.23A>C p.Glu8Ala	LOH55_RS06880		hypothetical protein
0x	NZ_CP087958	1479795	complex	CACT	TACC	TACC:20 CACT:0	CDS	+	199/1044	67/347	missense_variant c.199_202delCACTinsTACC p.His67Tyr	LOH55_RS06880		hypothetical protein
0x	NZ_CP087958	1479848	snp	T	A	A:20 T:0	CDS	+	252/1044	84/347	synonymous_variant c.252T>A p.Ala84Ala	LOH55_RS06880		hypothetical protein
0x	NZ_CP087958	1479867	snp	A	G	G:20 A:0	CDS	+	271/1044	91/347	missense_variant c.271A>G p.Ile91Val	LOH55_RS06880		hypothetical protein
0x	NZ_CP087958	1480575	snp	A	G	G:20 A:0	CDS	+	979/1044	327/347	missense_variant c.979A>G p.Ile327Val	LOH55_RS06880		hypothetical protein
0x	NZ_CP087958	1480681	snp	T	C	C:20 T:0
0x	NZ_CP087958	1480733	snp	T	G	G:20 T:0
0x	NZ_CP087958	1480877	snp	C	T	T:20 C:0
0x	NZ_CP087958	1484555	del	AT	A	A:19 AT:0
0x	NZ_CP087958	1484612	snp	C	T	T:20 C:0
0x	NZ_CP087958	1484673	snp	T	G	G:20 T:0	CDS	-	299/314	100/103	missense_variant c.299A>C p.His100Pro	LOH55_RS06905		adhesin biosynthesis transcription regulatory family protein
0x	NZ_CP087958	1484853	snp	A	C	C:20 A:0	CDS	-	119/314	40/103	missense_variant c.119T>G p.Leu40Arg	LOH55_RS06905		adhesin biosynthesis transcription regulatory family protein
0x	NZ_CP087958	1484868	ins	T	TA	TA:19 T:0	CDS	-	103/314	35/103	frameshift_variant c.103dupT p.Tyr35fs	LOH55_RS06905		adhesin biosynthesis transcription regulatory family protein
0x	NZ_CP087958	1484894	complex	GCCGA	CCCGG	CCCGG:19 GCCGA:0	CDS	-	78/314	25/103	missense_variant c.74_78delTCGGCinsCCGGG p.Leu25Pro	LOH55_RS06905		adhesin biosynthesis transcription regulatory family protein
0x	NZ_CP087958	1484906	snp	C	T	T:20 C:0	CDS	-	66/314	22/103	synonymous_variant c.66G>A p.Val22Val	LOH55_RS06905		adhesin biosynthesis transcription regulatory family protein
0x	NZ_CP087958	1485102	snp	T	C	C:19 T:0
0x	NZ_CP087958	1485107	snp	C	T	T:19 C:0
0x	NZ_CP087958	1485112	snp	T	C	C:19 T:0
0x	NZ_CP087958	1485117	complex	TT	CA	CA:18 TT:0
0x	NZ_CP087958	1485126	snp	C	T	T:17 C:0
0x	NZ_CP087958	1485133	complex	ACA	GTG	GTG:16 ACA:0
0x	NZ_CP087958	1485151	snp	C	T	T:17 C:0
0x	NZ_CP087958	1485226	complex	CACA	AACG	AACG:17 CACA:0
0x	NZ_CP087958	1485260	snp	C	T	T:17 C:0
0x	NZ_CP087958	1485283	snp	C	A	A:17 C:0
0x	NZ_CP087958	1485300	snp	C	T	T:17 C:0
0x	NZ_CP087958	1485424	snp	A	G	G:15 A:0	CDS	+	49/234	17/77	missense_variant c.49A>G p.Asn17Asp	LOH55_RS06910	papI	major pilus subunit operon transcriptional regulator PapI
0x	NZ_CP087958	1485438	snp	C	G	G:14 C:0	CDS	+	63/234	21/77	synonymous_variant c.63C>G p.Thr21Thr	LOH55_RS06910	papI	major pilus subunit operon transcriptional regulator PapI
0x	NZ_CP087958	1485450	snp	G	A	A:13 G:0	CDS	+	75/234	25/77	synonymous_variant c.75G>A p.Ala25Ala	LOH55_RS06910	papI	major pilus subunit operon transcriptional regulator PapI
0x	NZ_CP087958	1485474	snp	T	C	C:11 T:0	CDS	+	99/234	33/77	synonymous_variant c.99T>C p.Tyr33Tyr	LOH55_RS06910	papI	major pilus subunit operon transcriptional regulator PapI
0x	NZ_CP087958	1485480	snp	A	C	C:11 A:0	CDS	+	105/234	35/77	synonymous_variant c.105A>C p.Ala35Ala	LOH55_RS06910	papI	major pilus subunit operon transcriptional regulator PapI
0x	NZ_CP087958	1485509	snp	A	C	C:10 A:0	CDS	+	134/234	45/77	missense_variant c.134A>C p.Glu45Ala	LOH55_RS06910	papI	major pilus subunit operon transcriptional regulator PapI
0x	NZ_CP087958	1485514	snp	G	A	A:10 G:0	CDS	+	139/234	47/77	missense_variant c.139G>A p.Val47Met	LOH55_RS06910	papI	major pilus subunit operon transcriptional regulator PapI
0x	NZ_CP087958	1485528	snp	T	A	A:10 T:0	CDS	+	153/234	51/77	synonymous_variant c.153T>A p.Ser51Ser	LOH55_RS06910	papI	major pilus subunit operon transcriptional regulator PapI
0x	NZ_CP087958	1485559	snp	C	T	T:10 C:0	CDS	+	184/234	62/77	missense_variant c.184C>T p.Leu62Phe	LOH55_RS06910	papI	major pilus subunit operon transcriptional regulator PapI
0x	NZ_CP087958	1485590	snp	A	G	G:10 A:0	CDS	+	215/234	72/77	missense_variant c.215A>G p.Asn72Ser	LOH55_RS06910	papI	major pilus subunit operon transcriptional regulator PapI
0x	NZ_CP087958	1485663	snp	G	A	A:14 G:0
0x	NZ_CP087958	1485715	snp	T	G	G:18 T:0
0x	NZ_CP087958	1486057	snp	C	T	T:20 C:0
0x	NZ_CP087958	1486137	snp	T	G	G:20 T:0
0x	NZ_CP087958	1486262	snp	A	G	G:20 A:0
0x	NZ_CP087958	1486327	snp	C	A	A:20 C:0	CDS	-	1060/1124	354/373	missense_variant c.1060G>T p.Ala354Ser	LOH55_RS06915		IS3 family transposase
0x	NZ_CP087958	1486544	snp	C	T	T:20 C:0	CDS	-	843/1124	281/373	synonymous_variant c.843G>A p.Ser281Ser	LOH55_RS06915		IS3 family transposase
0x	NZ_CP087958	1486651	snp	G	T	T:20 G:0	CDS	-	736/1124	246/373	missense_variant c.736C>A p.Leu246Ile	LOH55_RS06915		IS3 family transposase
0x	NZ_CP087958	1486739	del	CG	C	C:19 CG:0	CDS	-	647/1124	216/373	frameshift_variant c.647delC p.Pro216fs	LOH55_RS06915		IS3 family transposase
0x	NZ_CP087958	1486906	snp	C	T	T:20 C:0	CDS	-	481/1124	161/373	missense_variant c.481G>A p.Glu161Lys	LOH55_RS06915		IS3 family transposase
0x	NZ_CP087958	1486929	complex	ACA	CGC	CGC:18 ACA:0	CDS	-	458/1124	152/373	missense_variant c.456_458delTGTinsGCG p.Val153Arg	LOH55_RS06915		IS3 family transposase
0x	NZ_CP087958	1486959	complex	CCG	TCT	TCT:19 CCG:0	CDS	-	428/1124	142/373	missense_variant c.426_428delCGGinsAGA p.SerGly142ArgAsp	LOH55_RS06915		IS3 family transposase
0x	NZ_CP087958	1487002	snp	T	A	A:20 T:0	CDS	-	385/1124	129/373	missense_variant c.385A>T p.Ser129Cys	LOH55_RS06915		IS3 family transposase
0x	NZ_CP087958	1487236	snp	C	T	T:20 C:0	CDS	-	151/1124	51/373	missense_variant c.151G>A p.Val51Ile	LOH55_RS06915		IS3 family transposase
0x	NZ_CP087958	1487268	snp	A	G	G:20 A:0	CDS	-	119/1124	40/373	missense_variant c.119T>C p.Ile40Thr	LOH55_RS06915		IS3 family transposase
0x	NZ_CP087958	1487279	snp	T	A	A:20 T:0	CDS	-	108/1124	36/373	synonymous_variant c.108A>T p.Ile36Ile	LOH55_RS06915		IS3 family transposase
0x	NZ_CP087958	1487299	snp	A	T	T:20 A:0	CDS	-	88/1124	30/373	missense_variant c.88T>A p.Trp30Arg	LOH55_RS06915		IS3 family transposase
0x	NZ_CP087958	1487410	snp	A	G	G:20 A:0
0x	NZ_CP087958	1487841	complex	GGATTAT	AGACTAC	AGACTAC:18 GGATTAT:0
0x	NZ_CP087958	1487982	snp	T	C	C:20 T:0
0x	NZ_CP087958	1488116	snp	G	A	A:20 G:0
0x	NZ_CP087958	1488261	del	ACGGTGTCG	A	A:19 ACGGTGTCG:0	CDS	-	614/750	203/249	frameshift_variant c.607_614delCGACACCG p.Arg203fs	LOH55_RS06925		ISL3 family transposase
0x	NZ_CP087958	1488536	snp	T	C	C:20 T:0	CDS	-	340/750	114/249	missense_variant c.340A>G p.Thr114Ala	LOH55_RS06925		ISL3 family transposase
0x	NZ_CP087958	1488587	snp	G	A	A:20 G:0	CDS	-	289/750	97/249	stop_gained c.289C>T p.Gln97*	LOH55_RS06925		ISL3 family transposase
0x	NZ_CP087958	1488739	snp	C	T	T:20 C:0	CDS	-	137/750	46/249	missense_variant c.137G>A p.Gly46Glu	LOH55_RS06925		ISL3 family transposase
0x	NZ_CP087958	1488785	snp	G	A	A:20 G:0	CDS	-	91/750	31/249	missense_variant c.91C>T p.Arg31Cys	LOH55_RS06925		ISL3 family transposase
0x	NZ_CP087958	1488846	snp	T	G	G:20 T:0	CDS	-	30/750	10/249	synonymous_variant c.30A>C p.Gly10Gly	LOH55_RS06925		ISL3 family transposase
0x	NZ_CP087958	1489418	snp	T	C	C:20 T:0
0x	NZ_CP087958	1489681	snp	C	T	T:20 C:0	CDS	+	258/261	86/86	synonymous_variant c.258C>T p.Arg86Arg	LOH55_RS06930		DUF1471 domain-containing protein
0x	NZ_CP087958	1489944	snp	A	T	T:20 A:0	CDS	+	219/561	73/186	synonymous_variant c.219A>T p.Ser73Ser	LOH55_RS06935		TetR/AcrR family transcriptional regulator
0x	NZ_CP087958	1490234	snp	T	C	C:20 T:0	CDS	+	509/561	170/186	missense_variant c.509T>C p.Ile170Thr	LOH55_RS06935		TetR/AcrR family transcriptional regulator
0x	NZ_CP087958	1490535	snp	A	G	G:20 A:0	CDS	+	210/429	70/142	synonymous_variant c.210A>G p.Val70Val	LOH55_RS06940		DUF417 family protein
0x	NZ_CP087958	1490734	snp	T	C	C:20 T:0	CDS	+	409/429	137/142	missense_variant c.409T>C p.Tyr137His	LOH55_RS06940		DUF417 family protein
0x	NZ_CP087958	1493372	snp	C	T	T:20 C:0	CDS	-	626/1194	209/397	missense_variant c.626G>A p.Cys209Tyr	LOH55_RS06960		MFS transporter
0x	NZ_CP087958	1493572	snp	A	T	T:20 A:0	CDS	-	426/1194	142/397	synonymous_variant c.426T>A p.Ala142Ala	LOH55_RS06960		MFS transporter
0x	NZ_CP087958	1493797	snp	G	C	C:20 G:0	CDS	-	201/1194	67/397	missense_variant c.201C>G p.Cys67Trp	LOH55_RS06960		MFS transporter
0x	NZ_CP087958	1493914	snp	T	C	C:20 T:0	CDS	-	84/1194	28/397	synonymous_variant c.84A>G p.Gly28Gly	LOH55_RS06960		MFS transporter
0x	NZ_CP087958	1493989	snp	T	A	A:20 T:0	CDS	-	9/1194	3/397	synonymous_variant c.9A>T p.Pro3Pro	LOH55_RS06960		MFS transporter
0x	NZ_CP087958	1493999	snp	A	T	T:20 A:0
0x	NZ_CP087958	1494066	snp	A	C	C:20 A:0
0x	NZ_CP087958	1494111	snp	G	A	A:20 G:0
0x	NZ_CP087958	1494247	snp	C	A	A:20 C:0	CDS	+	115/1725	39/574	missense_variant c.115C>A p.Leu39Ile	LOH55_RS06965	iucA	NIS family aerobactin synthetase IucA
0x	NZ_CP087958	1494408	snp	C	G	G:20 C:0	CDS	+	276/1725	92/574	synonymous_variant c.276C>G p.Arg92Arg	LOH55_RS06965	iucA	NIS family aerobactin synthetase IucA
0x	NZ_CP087958	1494471	complex	TGT	CGC	CGC:20 TGT:0	CDS	+	339/1725	113/574	missense_variant c.339_341delTGTinsCGC p.Val114Ala	LOH55_RS06965	iucA	NIS family aerobactin synthetase IucA
0x	NZ_CP087958	1494511	snp	G	A	A:20 G:0	CDS	+	379/1725	127/574	missense_variant c.379G>A p.Ala127Thr	LOH55_RS06965	iucA	NIS family aerobactin synthetase IucA
0x	NZ_CP087958	1494516	snp	T	C	C:20 T:0	CDS	+	384/1725	128/574	synonymous_variant c.384T>C p.Ala128Ala	LOH55_RS06965	iucA	NIS family aerobactin synthetase IucA
0x	NZ_CP087958	1494546	snp	G	A	A:20 G:0	CDS	+	414/1725	138/574	synonymous_variant c.414G>A p.Glu138Glu	LOH55_RS06965	iucA	NIS family aerobactin synthetase IucA
0x	NZ_CP087958	1495127	snp	G	T	T:20 G:0	CDS	+	995/1725	332/574	missense_variant c.995G>T p.Arg332Leu	LOH55_RS06965	iucA	NIS family aerobactin synthetase IucA
0x	NZ_CP087958	1495209	snp	T	C	C:20 T:0	CDS	+	1077/1725	359/574	synonymous_variant c.1077T>C p.Thr359Thr	LOH55_RS06965	iucA	NIS family aerobactin synthetase IucA
0x	NZ_CP087958	1496025	snp	T	A	A:20 T:0	CDS	+	168/948	56/315	synonymous_variant c.168T>A p.Ala56Ala	LOH55_RS06970	iucB	N(6)-hydroxylysine O-acetyltransferase IucB
0x	NZ_CP087958	1496065	snp	C	T	T:20 C:0	CDS	+	208/948	70/315	missense_variant c.208C>T p.Arg70Cys	LOH55_RS06970	iucB	N(6)-hydroxylysine O-acetyltransferase IucB
0x	NZ_CP087958	1496127	snp	T	C	C:20 T:0	CDS	+	270/948	90/315	synonymous_variant c.270T>C p.Thr90Thr	LOH55_RS06970	iucB	N(6)-hydroxylysine O-acetyltransferase IucB
0x	NZ_CP087958	1496238	snp	A	G	G:20 A:0	CDS	+	381/948	127/315	synonymous_variant c.381A>G p.Pro127Pro	LOH55_RS06970	iucB	N(6)-hydroxylysine O-acetyltransferase IucB
0x	NZ_CP087958	1496265	snp	T	C	C:20 T:0	CDS	+	408/948	136/315	synonymous_variant c.408T>C p.Asp136Asp	LOH55_RS06970	iucB	N(6)-hydroxylysine O-acetyltransferase IucB
0x	NZ_CP087958	1496478	snp	C	T	T:20 C:0	CDS	+	621/948	207/315	synonymous_variant c.621C>T p.Phe207Phe	LOH55_RS06970	iucB	N(6)-hydroxylysine O-acetyltransferase IucB
0x	NZ_CP087958	1496681	snp	T	A	A:20 T:0	CDS	+	824/948	275/315	missense_variant c.824T>A p.Leu275Gln	LOH55_RS06970	iucB	N(6)-hydroxylysine O-acetyltransferase IucB
0x	NZ_CP087958	1496948	snp	C	T	T:20 C:0	CDS	+	144/1743	48/580	synonymous_variant c.144C>T p.Phe48Phe	LOH55_RS06975	iucC	NIS family aerobactin synthetase IucC
0x	NZ_CP087958	1497285	snp	A	G	G:20 A:0	CDS	+	481/1743	161/580	missense_variant c.481A>G p.Thr161Ala	LOH55_RS06975	iucC	NIS family aerobactin synthetase IucC
0x	NZ_CP087958	1497347	snp	T	C	C:20 T:0	CDS	+	543/1743	181/580	synonymous_variant c.543T>C p.Asp181Asp	LOH55_RS06975	iucC	NIS family aerobactin synthetase IucC
0x	NZ_CP087958	1497434	snp	A	G	G:20 A:0	CDS	+	630/1743	210/580	synonymous_variant c.630A>G p.Gly210Gly	LOH55_RS06975	iucC	NIS family aerobactin synthetase IucC
0x	NZ_CP087958	1497494	snp	T	C	C:20 T:0	CDS	+	690/1743	230/580	synonymous_variant c.690T>C p.Ala230Ala	LOH55_RS06975	iucC	NIS family aerobactin synthetase IucC
0x	NZ_CP087958	1497599	snp	T	C	C:20 T:0	CDS	+	795/1743	265/580	synonymous_variant c.795T>C p.Ser265Ser	LOH55_RS06975	iucC	NIS family aerobactin synthetase IucC
0x	NZ_CP087958	1497608	snp	C	A	A:20 C:0	CDS	+	804/1743	268/580	synonymous_variant c.804C>A p.Gly268Gly	LOH55_RS06975	iucC	NIS family aerobactin synthetase IucC
0x	NZ_CP087958	1497677	snp	C	T	T:20 C:0	CDS	+	873/1743	291/580	synonymous_variant c.873C>T p.Tyr291Tyr	LOH55_RS06975	iucC	NIS family aerobactin synthetase IucC
0x	NZ_CP087958	1497710	snp	A	G	G:20 A:0	CDS	+	906/1743	302/580	synonymous_variant c.906A>G p.Leu302Leu	LOH55_RS06975	iucC	NIS family aerobactin synthetase IucC
0x	NZ_CP087958	1497740	snp	A	G	G:20 A:0	CDS	+	936/1743	312/580	synonymous_variant c.936A>G p.Leu312Leu	LOH55_RS06975	iucC	NIS family aerobactin synthetase IucC
0x	NZ_CP087958	1497761	snp	A	C	C:20 A:0	CDS	+	957/1743	319/580	synonymous_variant c.957A>C p.Ile319Ile	LOH55_RS06975	iucC	NIS family aerobactin synthetase IucC
0x	NZ_CP087958	1497788	snp	C	G	G:20 C:0	CDS	+	984/1743	328/580	synonymous_variant c.984C>G p.Val328Val	LOH55_RS06975	iucC	NIS family aerobactin synthetase IucC
0x	NZ_CP087958	1497962	snp	A	C	C:20 A:0	CDS	+	1158/1743	386/580	synonymous_variant c.1158A>C p.Ile386Ile	LOH55_RS06975	iucC	NIS family aerobactin synthetase IucC
0x	NZ_CP087958	1497974	snp	G	A	A:20 G:0	CDS	+	1170/1743	390/580	synonymous_variant c.1170G>A p.Gly390Gly	LOH55_RS06975	iucC	NIS family aerobactin synthetase IucC
0x	NZ_CP087958	1498002	snp	C	T	T:20 C:0	CDS	+	1198/1743	400/580	synonymous_variant c.1198C>T p.Leu400Leu	LOH55_RS06975	iucC	NIS family aerobactin synthetase IucC
0x	NZ_CP087958	1498016	snp	C	T	T:20 C:0	CDS	+	1212/1743	404/580	synonymous_variant c.1212C>T p.Val404Val	LOH55_RS06975	iucC	NIS family aerobactin synthetase IucC
0x	NZ_CP087958	1498025	snp	T	G	G:20 T:0	CDS	+	1221/1743	407/580	synonymous_variant c.1221T>G p.Pro407Pro	LOH55_RS06975	iucC	NIS family aerobactin synthetase IucC
0x	NZ_CP087958	1498070	snp	T	C	C:20 T:0	CDS	+	1266/1743	422/580	synonymous_variant c.1266T>C p.His422His	LOH55_RS06975	iucC	NIS family aerobactin synthetase IucC
0x	NZ_CP087958	1498085	snp	T	G	G:20 T:0	CDS	+	1281/1743	427/580	synonymous_variant c.1281T>G p.Thr427Thr	LOH55_RS06975	iucC	NIS family aerobactin synthetase IucC
0x	NZ_CP087958	1498106	snp	T	A	A:20 T:0	CDS	+	1302/1743	434/580	synonymous_variant c.1302T>A p.Val434Val	LOH55_RS06975	iucC	NIS family aerobactin synthetase IucC
0x	NZ_CP087958	1498148	snp	A	G	G:20 A:0	CDS	+	1344/1743	448/580	synonymous_variant c.1344A>G p.Arg448Arg	LOH55_RS06975	iucC	NIS family aerobactin synthetase IucC
0x	NZ_CP087958	1498162	complex	AGTTC	CGTTT	CGTTT:19 AGTTC:0	CDS	+	1358/1743	453/580	missense_variant c.1358_1362delAGTTCinsCGTTT p.Glu453Ala	LOH55_RS06975	iucC	NIS family aerobactin synthetase IucC
0x	NZ_CP087958	1498196	snp	T	G	G:20 T:0	CDS	+	1392/1743	464/580	synonymous_variant c.1392T>G p.Val464Val	LOH55_RS06975	iucC	NIS family aerobactin synthetase IucC
0x	NZ_CP087958	1498205	snp	T	C	C:20 T:0	CDS	+	1401/1743	467/580	synonymous_variant c.1401T>C p.Val467Val	LOH55_RS06975	iucC	NIS family aerobactin synthetase IucC
0x	NZ_CP087958	1498214	snp	C	T	T:20 C:0	CDS	+	1410/1743	470/580	synonymous_variant c.1410C>T p.Arg470Arg	LOH55_RS06975	iucC	NIS family aerobactin synthetase IucC
0x	NZ_CP087958	1498361	snp	A	C	C:20 A:0	CDS	+	1557/1743	519/580	missense_variant c.1557A>C p.Lys519Asn	LOH55_RS06975	iucC	NIS family aerobactin synthetase IucC
0x	NZ_CP087958	1498403	snp	T	C	C:20 T:0	CDS	+	1599/1743	533/580	synonymous_variant c.1599T>C p.Leu533Leu	LOH55_RS06975	iucC	NIS family aerobactin synthetase IucC
0x	NZ_CP087958	1498457	complex	TGATCT	GGACCA	GGACCA:18 TGATCT:0	CDS	+	1653/1743	551/580	missense_variant c.1653_1658delTGATCTinsGGACCA p.Leu553Gln	LOH55_RS06975	iucC	NIS family aerobactin synthetase IucC
0x	NZ_CP087958	1498475	snp	C	T	T:20 C:0	CDS	+	1671/1743	557/580	synonymous_variant c.1671C>T p.Ser557Ser	LOH55_RS06975	iucC	NIS family aerobactin synthetase IucC
0x	NZ_CP087958	1498500	snp	G	A	A:20 G:0	CDS	+	1696/1743	566/580	missense_variant c.1696G>A p.Asp566Asn	LOH55_RS06975	iucC	NIS family aerobactin synthetase IucC
0x	NZ_CP087958	1498573	snp	A	C	C:20 A:0	CDS	+	30/1334	10/443	synonymous_variant c.30A>C p.Val10Val	LOH55_RS06980	iucD	NADPH-dependent L-lysine N(6)-monooxygenase IucD
0x	NZ_CP087958	1498597	snp	C	T	T:20 C:0	CDS	+	54/1334	18/443	synonymous_variant c.54C>T p.Ser18Ser	LOH55_RS06980	iucD	NADPH-dependent L-lysine N(6)-monooxygenase IucD
0x	NZ_CP087958	1498606	snp	G	A	A:20 G:0	CDS	+	63/1334	21/443	synonymous_variant c.63G>A p.Ala21Ala	LOH55_RS06980	iucD	NADPH-dependent L-lysine N(6)-monooxygenase IucD
0x	NZ_CP087958	1498631	snp	G	A	A:20 G:0	CDS	+	88/1334	30/443	missense_variant c.88G>A p.Asp30Asn	LOH55_RS06980	iucD	NADPH-dependent L-lysine N(6)-monooxygenase IucD
0x	NZ_CP087958	1498648	snp	T	C	C:20 T:0	CDS	+	105/1334	35/443	synonymous_variant c.105T>C p.Asp35Asp	LOH55_RS06980	iucD	NADPH-dependent L-lysine N(6)-monooxygenase IucD
0x	NZ_CP087958	1498708	snp	C	T	T:19 C:0	CDS	+	165/1334	55/443	synonymous_variant c.165C>T p.Thr55Thr	LOH55_RS06980	iucD	NADPH-dependent L-lysine N(6)-monooxygenase IucD
0x	NZ_CP087958	1498735	snp	T	A	A:19 T:0	CDS	+	192/1334	64/443	synonymous_variant c.192T>A p.Ala64Ala	LOH55_RS06980	iucD	NADPH-dependent L-lysine N(6)-monooxygenase IucD
0x	NZ_CP087958	1498759	snp	T	C	C:19 T:0	CDS	+	216/1334	72/443	synonymous_variant c.216T>C p.Ser72Ser	LOH55_RS06980	iucD	NADPH-dependent L-lysine N(6)-monooxygenase IucD
0x	NZ_CP087958	1498849	snp	C	T	T:19 C:0	CDS	+	306/1334	102/443	synonymous_variant c.306C>T p.Tyr102Tyr	LOH55_RS06980	iucD	NADPH-dependent L-lysine N(6)-monooxygenase IucD
0x	NZ_CP087958	1498906	snp	C	T	T:19 C:0	CDS	+	363/1334	121/443	synonymous_variant c.363C>T p.Asn121Asn	LOH55_RS06980	iucD	NADPH-dependent L-lysine N(6)-monooxygenase IucD
0x	NZ_CP087958	1498918	snp	T	C	C:19 T:0	CDS	+	375/1334	125/443	synonymous_variant c.375T>C p.Asp125Asp	LOH55_RS06980	iucD	NADPH-dependent L-lysine N(6)-monooxygenase IucD
0x	NZ_CP087958	1498925	snp	C	A	A:19 C:0	CDS	+	382/1334	128/443	missense_variant c.382C>A p.Arg128Ser	LOH55_RS06980	iucD	NADPH-dependent L-lysine N(6)-monooxygenase IucD
0x	NZ_CP087958	1498942	complex	GCAA	TCAG	TCAG:18 GCAA:0	CDS	+	399/1334	133/443	synonymous_variant c.399_402delGCAAinsTCAG p.135	LOH55_RS06980	iucD	NADPH-dependent L-lysine N(6)-monooxygenase IucD
0x	NZ_CP087958	1498951	complex	CCA	TCG	TCG:18 CCA:0	CDS	+	408/1334	136/443	missense_variant c.408_410delCCAinsTCG p.Gln137Arg	LOH55_RS06980	iucD	NADPH-dependent L-lysine N(6)-monooxygenase IucD
0x	NZ_CP087958	1499027	snp	A	G	G:19 A:0	CDS	+	484/1334	162/443	missense_variant c.484A>G p.Met162Val	LOH55_RS06980	iucD	NADPH-dependent L-lysine N(6)-monooxygenase IucD
0x	NZ_CP087958	1499080	snp	T	G	G:19 T:0	CDS	+	537/1334	179/443	synonymous_variant c.537T>G p.Leu179Leu	LOH55_RS06980	iucD	NADPH-dependent L-lysine N(6)-monooxygenase IucD
0x	NZ_CP087958	1499098	snp	C	T	T:19 C:0	CDS	+	555/1334	185/443	synonymous_variant c.555C>T p.Thr185Thr	LOH55_RS06980	iucD	NADPH-dependent L-lysine N(6)-monooxygenase IucD
0x	NZ_CP087958	1499188	snp	C	A	A:19 C:0	CDS	+	645/1334	215/443	synonymous_variant c.645C>A p.Ser215Ser	LOH55_RS06980	iucD	NADPH-dependent L-lysine N(6)-monooxygenase IucD
0x	NZ_CP087958	1499276	snp	G	A	A:20 G:0	CDS	+	733/1334	245/443	missense_variant c.733G>A p.Glu245Lys	LOH55_RS06980	iucD	NADPH-dependent L-lysine N(6)-monooxygenase IucD
0x	NZ_CP087958	1499455	snp	T	G	G:20 T:0	CDS	+	912/1334	304/443	synonymous_variant c.912T>G p.Pro304Pro	LOH55_RS06980	iucD	NADPH-dependent L-lysine N(6)-monooxygenase IucD
0x	NZ_CP087958	1499467	complex	GC	AT	AT:19 GC:0	CDS	+	924/1334	308/443	synonymous_variant c.924_925delGCinsAT p.310	LOH55_RS06980	iucD	NADPH-dependent L-lysine N(6)-monooxygenase IucD
0x	NZ_CP087958	1499476	snp	G	A	A:20 G:0	CDS	+	933/1334	311/443	synonymous_variant c.933G>A p.Glu311Glu	LOH55_RS06980	iucD	NADPH-dependent L-lysine N(6)-monooxygenase IucD
0x	NZ_CP087958	1499490	snp	A	G	G:20 A:0	CDS	+	947/1334	316/443	missense_variant c.947A>G p.Gln316Arg	LOH55_RS06980	iucD	NADPH-dependent L-lysine N(6)-monooxygenase IucD
0x	NZ_CP087958	1499497	snp	G	A	A:20 G:0	CDS	+	954/1334	318/443	synonymous_variant c.954G>A p.Arg318Arg	LOH55_RS06980	iucD	NADPH-dependent L-lysine N(6)-monooxygenase IucD
0x	NZ_CP087958	1499548	snp	G	A	A:20 G:0	CDS	+	1005/1334	335/443	synonymous_variant c.1005G>A p.Ala335Ala	LOH55_RS06980	iucD	NADPH-dependent L-lysine N(6)-monooxygenase IucD
0x	NZ_CP087958	1499579	snp	C	T	T:20 C:0	CDS	+	1036/1334	346/443	synonymous_variant c.1036C>T p.Leu346Leu	LOH55_RS06980	iucD	NADPH-dependent L-lysine N(6)-monooxygenase IucD
0x	NZ_CP087958	1499653	complex	GAAC	AAAT	AAAT:16 GAAC:0	CDS	+	1110/1334	370/443	synonymous_variant c.1110_1113delGAACinsAAAT p.372	LOH55_RS06980	iucD	NADPH-dependent L-lysine N(6)-monooxygenase IucD
0x	NZ_CP087958	1499665	complex	CGT	TGC	TGC:15 CGT:0	CDS	+	1122/1334	374/443	missense_variant c.1122_1124delCGTinsTGC p.Val375Ala	LOH55_RS06980	iucD	NADPH-dependent L-lysine N(6)-monooxygenase IucD
0x	NZ_CP087958	1499680	snp	T	C	C:15 T:0	CDS	+	1137/1334	379/443	synonymous_variant c.1137T>C p.Ser379Ser	LOH55_RS06980	iucD	NADPH-dependent L-lysine N(6)-monooxygenase IucD
0x	NZ_CP087958	1499689	snp	C	T	T:14 C:0	CDS	+	1146/1334	382/443	synonymous_variant c.1146C>T p.Thr382Thr	LOH55_RS06980	iucD	NADPH-dependent L-lysine N(6)-monooxygenase IucD
0x	NZ_CP087958	1499725	snp	A	C	C:11 A:0	CDS	+	1182/1334	394/443	synonymous_variant c.1182A>C p.Ala394Ala	LOH55_RS06980	iucD	NADPH-dependent L-lysine N(6)-monooxygenase IucD
0x	NZ_CP087958	1500128	complex	CTG	TTA	TTA:10 CTG:0	CDS	+	226/2202	76/733	synonymous_variant c.226_228delCTGinsTTA p.77	LOH55_RS06985	iutA	ferric aerobactin receptor IutA
0x	NZ_CP087958	1500136	snp	T	C	C:11 T:0	CDS	+	234/2202	78/733	synonymous_variant c.234T>C p.Pro78Pro	LOH55_RS06985	iutA	ferric aerobactin receptor IutA
0x	NZ_CP087958	1500145	snp	C	T	T:12 C:0	CDS	+	243/2202	81/733	synonymous_variant c.243C>T p.Asp81Asp	LOH55_RS06985	iutA	ferric aerobactin receptor IutA
0x	NZ_CP087958	1500156	snp	G	A	A:13 G:0	CDS	+	254/2202	85/733	missense_variant c.254G>A p.Arg85Gln	LOH55_RS06985	iutA	ferric aerobactin receptor IutA
0x	NZ_CP087958	1500163	snp	C	A	A:13 C:0	CDS	+	261/2202	87/733	synonymous_variant c.261C>A p.Arg87Arg	LOH55_RS06985	iutA	ferric aerobactin receptor IutA
0x	NZ_CP087958	1500181	complex	TG	CA	CA:14 TG:0	CDS	+	279/2202	93/733	missense_variant c.279_280delTGinsCA p.Val94Met	LOH55_RS06985	iutA	ferric aerobactin receptor IutA
0x	NZ_CP087958	1500202	complex	CGTGCTGG	TGTCCTGA	TGTCCTGA:16 CGTGCTGG:0	CDS	+	300/2202	100/733	missense_variant c.300_307delCGTGCTGGinsTGTCCTGA p.Val103Ile	LOH55_RS06985	iutA	ferric aerobactin receptor IutA
0x	NZ_CP087958	1500217	snp	C	T	T:18 C:0	CDS	+	315/2202	105/733	synonymous_variant c.315C>T p.Gly105Gly	LOH55_RS06985	iutA	ferric aerobactin receptor IutA
0x	NZ_CP087958	1500223	snp	T	C	C:18 T:0	CDS	+	321/2202	107/733	synonymous_variant c.321T>C p.Arg107Arg	LOH55_RS06985	iutA	ferric aerobactin receptor IutA
0x	NZ_CP087958	1500239	snp	A	T	T:20 A:0	CDS	+	337/2202	113/733	missense_variant c.337A>T p.Thr113Ser	LOH55_RS06985	iutA	ferric aerobactin receptor IutA
0x	NZ_CP087958	1500263	complex	ATA	GTC	GTC:19 ATA:0	CDS	+	361/2202	121/733	missense_variant c.361_363delATAinsGTC p.Ile121Val	LOH55_RS06985	iutA	ferric aerobactin receptor IutA
0x	NZ_CP087958	1500304	snp	T	C	C:20 T:0	CDS	+	402/2202	134/733	synonymous_variant c.402T>C p.Gly134Gly	LOH55_RS06985	iutA	ferric aerobactin receptor IutA
0x	NZ_CP087958	1500311	snp	T	G	G:20 T:0	CDS	+	409/2202	137/733	missense_variant c.409T>G p.Ser137Ala	LOH55_RS06985	iutA	ferric aerobactin receptor IutA
0x	NZ_CP087958	1500322	snp	C	T	T:20 C:0	CDS	+	420/2202	140/733	synonymous_variant c.420C>T p.Gly140Gly	LOH55_RS06985	iutA	ferric aerobactin receptor IutA
0x	NZ_CP087958	1500328	snp	C	G	G:20 C:0	CDS	+	426/2202	142/733	synonymous_variant c.426C>G p.Gly142Gly	LOH55_RS06985	iutA	ferric aerobactin receptor IutA
0x	NZ_CP087958	1500337	complex	TGGCC	AGGGT	AGGGT:19 TGGCC:0	CDS	+	435/2202	145/733	synonymous_variant c.435_439delTGGCCinsAGGGT p.148	LOH55_RS06985	iutA	ferric aerobactin receptor IutA
0x	NZ_CP087958	1500403	snp	C	A	A:20 C:0	CDS	+	501/2202	167/733	synonymous_variant c.501C>A p.Thr167Thr	LOH55_RS06985	iutA	ferric aerobactin receptor IutA
0x	NZ_CP087958	1500417	snp	G	A	A:19 G:0	CDS	+	515/2202	172/733	missense_variant c.515G>A p.Ser172Asn	LOH55_RS06985	iutA	ferric aerobactin receptor IutA
0x	NZ_CP087958	1500439	snp	A	G	G:19 A:0	CDS	+	537/2202	179/733	synonymous_variant c.537A>G p.Glu179Glu	LOH55_RS06985	iutA	ferric aerobactin receptor IutA
0x	NZ_CP087958	1500451	snp	A	T	T:19 A:0	CDS	+	549/2202	183/733	synonymous_variant c.549A>T p.Gly183Gly	LOH55_RS06985	iutA	ferric aerobactin receptor IutA
0x	NZ_CP087958	1500472	snp	G	C	C:19 G:0	CDS	+	570/2202	190/733	missense_variant c.570G>C p.Glu190Asp	LOH55_RS06985	iutA	ferric aerobactin receptor IutA
0x	NZ_CP087958	1500545	snp	T	C	C:19 T:0	CDS	+	643/2202	215/733	synonymous_variant c.643T>C p.Leu215Leu	LOH55_RS06985	iutA	ferric aerobactin receptor IutA
0x	NZ_CP087958	1500575	snp	T	C	C:19 T:0	CDS	+	673/2202	225/733	missense_variant c.673T>C p.Tyr225His	LOH55_RS06985	iutA	ferric aerobactin receptor IutA
0x	NZ_CP087958	1500581	snp	G	A	A:19 G:0	CDS	+	679/2202	227/733	missense_variant c.679G>A p.Asp227Asn	LOH55_RS06985	iutA	ferric aerobactin receptor IutA
0x	NZ_CP087958	1500604	snp	T	C	C:19 T:0	CDS	+	702/2202	234/733	synonymous_variant c.702T>C p.Thr234Thr	LOH55_RS06985	iutA	ferric aerobactin receptor IutA
0x	NZ_CP087958	1500640	complex	GT	AC	AC:18 GT:0	CDS	+	738/2202	246/733	synonymous_variant c.738_739delGTinsAC p.248	LOH55_RS06985	iutA	ferric aerobactin receptor IutA
0x	NZ_CP087958	1500646	complex	CACA	AACG	AACG:18 CACA:0	CDS	+	744/2202	248/733	synonymous_variant c.744_747delCACAinsAACG p.250	LOH55_RS06985	iutA	ferric aerobactin receptor IutA
0x	NZ_CP087958	1500664	snp	C	T	T:19 C:0	CDS	+	762/2202	254/733	synonymous_variant c.762C>T p.Ser254Ser	LOH55_RS06985	iutA	ferric aerobactin receptor IutA
0x	NZ_CP087958	1500670	snp	C	G	G:19 C:0	CDS	+	768/2202	256/733	synonymous_variant c.768C>G p.Gly256Gly	LOH55_RS06985	iutA	ferric aerobactin receptor IutA
0x	NZ_CP087958	1500677	snp	G	A	A:19 G:0	CDS	+	775/2202	259/733	missense_variant c.775G>A p.Asp259Asn	LOH55_RS06985	iutA	ferric aerobactin receptor IutA
0x	NZ_CP087958	1500706	complex	CTCT	TTCC	TTCC:19 CTCT:0	CDS	+	804/2202	268/733	synonymous_variant c.804_807delCTCTinsTTCC p.270	LOH55_RS06985	iutA	ferric aerobactin receptor IutA
0x	NZ_CP087958	1500718	snp	A	C	C:19 A:0	CDS	+	816/2202	272/733	missense_variant c.816A>C p.Arg272Ser	LOH55_RS06985	iutA	ferric aerobactin receptor IutA
0x	NZ_CP087958	1500723	snp	C	G	G:19 C:0	CDS	+	821/2202	274/733	missense_variant c.821C>G p.Thr274Ser	LOH55_RS06985	iutA	ferric aerobactin receptor IutA
0x	NZ_CP087958	1500730	snp	G	A	A:19 G:0	CDS	+	828/2202	276/733	synonymous_variant c.828G>A p.Thr276Thr	LOH55_RS06985	iutA	ferric aerobactin receptor IutA
[truncated: 8,156 more rows]

## Sheet: Prokka
Minta	locus_tag	ftype	length_bp	gene	EC_number	COG	product
[truncated: 24,156 more rows]

## Sheet: Virulence factors
Sample	Virulence factor	Identity	Query / Template length	Contig	Position in contig	Protein function	Accession number
[truncated: 214 more rows]
