# Supplementary material for: In Vitro Microevolution and Co-Selection Assessment of Amoxicillin and Cefotaxime Impact on Escherichia coli Resistance Development
Source: Antibiotics (Basel). 2024 Mar 7;13(3):247. doi: 10.3390/antibiotics13030247 (PMC10967516; doi:10.3390/antibiotics13030247)
Supplement: Supplementary file 1 [file antibiotics-13-00247-s001.zip › File S3. Additional data (cefotaxime).xlsx]

## Sheet: ARGs
Minta	SEQUENCE	START	END	STRAND	GENE	COVERAGE	COVERAGE_MAP	GAPS	%COVERAGE	%IDENTITY	DATABASE	ACCESSION	PRODUCT	RESISTANCE
0x	PairedContig_131	68807	71956	+	acrB	1-3150/3150	===============	0/0	100.00	98.64	card	U00096.3:484403-481253	Protein subunit of AcrA-AcrB-TolC multidrug efflux complex. AcrB functions as a herterotrimer which forms the inner membrane component and is primarily responsible for substrate recognition and energy transduction by acting as a drug/proton antiporter.	cephalosporin;fluoroquinolone;glycylcycline;penam;phenicol;rifamycin;tetracycline;triclosan
0x	PairedContig_154	127202	130315	-	acrD	1-3114/3114	===============	0/0	100.00	1998-04-01	card	AP009048.1:2586250-2589364	AcrD is an aminoglycoside efflux pump expressed in E. coli. Its expression can be induced by indole and is regulated by baeRS and cpxAR.	aminoglycoside
0x	PairedContig_48	129159	130316	+	acrE	1-1158/1158	===============	0/0	100.00	98.79	card	U00096:3413863-3415021	AcrE is a membrane fusion protein similar to AcrA.	cephalosporin;cephamycin;fluoroquinolone;penam
0x	PairedContig_48	130328	133432	+	acrF	1-3105/3105	===============	0/0	100.00	96.49	card	U00096:3415032-3418137	AcrF is a inner membrane transporter similar to AcrB.	cephalosporin;cephamycin;fluoroquinolone;penam
0x	PairedContig_48	128098	128760	-	acrS	1-663/663	===============	0/0	100.00	98.34	card	U00096:3413465-3412802	AcrS is a repressor of the AcrAB efflux complex and is associated with the expression of AcrEF. AcrS is believed to regulate a switch between AcrAB and AcrEF efflux.	cephalosporin;cephamycin;fluoroquinolone;glycylcycline;penam;phenicol;rifamycin;tetracycline;triclosan
0x	PairedContig_0	41046	41767	+	baeR	1-722/723	===============	0/0	99.86	96.81	card	AP009048.1:2166412-2167135	BaeR is a response regulator that promotes the expression of MdtABC and AcrD efflux complexes.	aminocoumarin;aminoglycoside
0x	PairedContig_0	39646	41049	+	baeS	1-1404/1404	===============	0/0	100.00	90.53	card	AP009048:2165012-2166416	BaeS is a sensor kinase in the BaeSR regulatory system. While it phosphorylates BaeR to increase its activity BaeS is not necessary for overexpressed BaeR to confer resistance.	aminocoumarin;aminoglycoside
0x	PairedContig_162	74070	75443	+	cpxA	1-1374/1374	===============	0/0	100.00	98.47	card	BA000007.3:4905062-4903688	CpxA is a membrane-localized sensor kinase that is activated by envelope stress. It starts a kinase cascade that activates CpxR which promotes efflux complex expression.	aminocoumarin;aminoglycoside
0x	PairedContig_22	187720	188352	-	CRP	1-633/633	===============	0/0	100.00	99.21	card	AP009048.1:4154296-4153663	CRP is a global regulator that represses MdtEF multidrug efflux pump expression.	fluoroquinolone;macrolide;penam
0x	PairedContig_87	49354	50526	+	emrA	1-1173/1173	===============	0/0	100.00	98.21	card	AP009048:2810082-2811255	EmrA is a membrane fusion protein providing an efflux pathway with EmrB and TolC between the inner and outer membranes of E. coli a Gram-negative bacterium.	fluoroquinolone
0x	PairedContig_87	50543	52081	+	emrB	1-1539/1539	===============	0/0	100.00	96.95	card	U00096:2812615-2814154	emrB is a translocase in the emrB -TolC efflux protein in E. coli. It recognizes substrates including carbonyl cyanide m-chlorophenylhydrazone (CCCP) nalidixic acid and thioloactomycin.	fluoroquinolone
0x	PairedContig_110	5694	6749	-	emrK	1-1056/1056	===============	0/0	100.00	97.73	card	D78168:536-1592	emrK is a membrane fusion protein that is a homolog of EmrA. Together with the inner membrane transporter EmrY and the outer membrane channel TolC it mediates multidrug efflux.	tetracycline
0x	PairedContig_87	48697	49227	+	emrR	1-531/531	===============	0/0	100.00	98.68	card	U00096.3:2810769-2811300	EmrR is a negative regulator for the EmrAB-TolC multidrug efflux pump in E. coli. Mutations lead to EmrAB-TolC overexpression.	fluoroquinolone
0x	PairedContig_110	4156	5694	-	emrY	1-1539/1539	===============	0/0	100.00	97.73	card	D78168:1591-3130	emrY is a multidrug transport that moves substrates across the inner membrane of the Gram-negative E. coli. It is a homolog of emrB.	tetracycline
0x	PairedContig_184	25224	26867	+	eptA	1-1644/1644	===============	0/0	100.00	91.85	card	AP009048:4340268-4338624	PmrC mediates the modification of Lipid A by the addition of 4-amino-4-deoxy-L-arabinose (L-Ara4N) and phosphoethanolamine resulting in a less negative cell membrane and decreased binding of polymyxin B.	peptide
0x	PairedContig_131	67591	68784	+	Escherichia_coli_acrA	1-1194/1194	===============	0/0	100.00	99.16	card	U00096.3:485619-484425	AcrA is a subunit of the AcrAB-TolC multidrug efflux system that in E. coli.	cephalosporin;fluoroquinolone;glycylcycline;penam;phenicol;rifamycin;tetracycline;triclosan
0x	PairedContig_111	12861	13994	+	Escherichia_coli_ampC	1-1134/1134	===============	0/0	100.00	98.15	card	U00096.3:4378944-4377810	A class C ampC beta-lactamase (cephalosporinase) enzyme described in Escherichia coli shown clinically to confer resistance to penicillin-like and cephalosporin-class antibiotics.	cephalosporin;penam
0x	PairedContig_131	156817	157974	+	Escherichia_coli_ampH	1-1158/1158	===============	0/0	100.00	97.50	card	AP012030.1:396711-395553	AmpH is a class C ampC-like beta-lactamase and penicillin-binding protein identified in Escherichia coli.	cephalosporin;penam
0x	PairedContig_24	5456	5788	-	Escherichia_coli_emrE	1-333/333	===============	0/0	100.00	92.19	card	Z11877.1:485-818	Member of the small MDR (multidrug resistance) family of transporters; in Escherichia coli this protein provides resistance against a number of positively charged compounds including ethidium bromide and erythromycin; proton-dependent secondary transporter which exchanges protons for compound translocation	macrolide
0x	PairedContig_206	30045	31277	-	Escherichia_coli_mdfA	1-1233/1233	===============	0/0	100.00	96.59	card	JQ394987:0-1233	Multidrug efflux pump in E. coli. This multidrug efflux system was originally identified as the Cmr/CmlA chloramphenicol exporter.	benzalkonium_chloride;rhodamine;tetracycline
0x	PairedContig_110	7273	7887	+	evgA	1-615/615	===============	0/0	100.00	1999-02-01	card	BA000007.3:3212025-3212640	EvgA when phosphorylated is a positive regulator for efflux protein complexes emrKY and mdtEF. While usually phosphorylated in a EvgS dependent manner it can be phosphorylated in the absence of EvgS when overexpressed.	fluoroquinolone;macrolide;penam;tetracycline
0x	PairedContig_110	7892	11485	+	evgS	1-3594/3594	===============	0/0	100.00	96.19	card	U00096:2484373-2487967	EvgS is a sensor protein that phosphorylates the regulatory protein EvgA. evgS corresponds to 1 locus in Pseudomonas aeruginosa PAO1 and 1 locus in Pseudomonas aeruginosa LESB58.	fluoroquinolone;macrolide;penam;tetracycline
0x	PairedContig_22	2497	3225	+	gadW	1-729/729	===============	0/0	100.00	99.86	card	CP015085.1:2552440-2551711	GadW is an AraC-family regulator that promotes mdtEF expression to confer multidrug resistance. GadW inhibits GadX-dependent activation. GadW clearly represses gadX and in situations where GadX is missing activates gadA and gadBC.	fluoroquinolone;macrolide;penam
0x	PairedContig_22	1304	2128	+	gadX	1-825/825	===============	0/0	100.00	93.82	card	AP009048.1:3974604-3975429	GadX is an AraC-family regulator that promotes mdtEF expression to confer multidrug resistance.	fluoroquinolone;macrolide;penam
0x	PairedContig_132	94889	95302	-	H-NS	1-414/414	===============	0/0	100.00	99.28	card	BA000007.3:1738104-1737690	H-NS is a histone-like protein involved in global gene regulation in Gram-negative bacteria. It is a repressor of the membrane fusion protein genes acrE mdtE and emrK as well as nearby genes of many RND-type multidrug exporters.	cephalosporin;cephamycin;fluoroquinolone;macrolide;penam;tetracycline
0x	PairedContig_161	132290	132962	-	kdpE	1-673/678	===============	0/0	99.26	95.84	card	U00096.3:721733-721055	kdpE is a transcriptional activator that is part of the two-component system KdpD/KdpE that is studied for its regulatory role in potassium transport and has been identified as an adaptive regulator involved in the virulence and intracellular survival of pathogenic bacteria. kdpE regulates a range of virulence loci through direct promoter binding.	aminoglycoside
0x	PairedContig_49	37890	38273	+	marA	1-384/384	===============	0/0	100.00	98.70	card	AP009048.1:1621287-1621671	In the presence of antibiotic stress E. coli overexpresses the global activator protein MarA which besides inducing MDR efflux pump AcrAB also down- regulates synthesis of the porin OmpF.	carbapenem;cephalosporin;cephamycin;fluoroquinolone;glycylcycline;monobactam;penam;penem;phenicol;rifamycin;tetracycline;triclosan
0x	PairedContig_0	30786	32033	+	mdtA	1-1248/1248	===============	0/0	100.00	1995-11-01	card	U00096:2154015-2155263	MdtA is the membrane fusion protein of the multidrug efflux complex mdtABC.	aminocoumarin
0x	PairedContig_0	32033	35155	+	mdtB	1-3123/3123	===============	0/0	100.00	96.29	card	U00096:2155262-2158385	MdtB is a transporter that forms a heteromultimer complex with MdtC to form a multidrug transporter. MdtBC is part of the MdtABC-TolC efflux complex.	aminocoumarin
0x	PairedContig_0	35156	38233	+	mdtC	1-3078/3078	===============	0/0	100.00	94.15	card	U00096:2158385-2161463	MdtC is a transporter that forms a heteromultimer complex with MdtB to form a multidrug transporter. MdtBC is part of the MdtABC-TolC efflux complex. In the absence of MdtB MdtC can form a homomultimer complex that results in a functioning efflux complex with a narrower drug specificity. mdtC corresponds to 3 loci in Pseudomonas aeruginosa PAO1 (gene name: muxC/muxB) and 3 loci in Pseudomonas aer…	aminocoumarin
0x	PairedContig_22	6726	7883	-	mdtE	1-1158/1158	===============	0/0	100.00	98.62	card	AP009048.1:3981183-3980025	MdtE is the membrane fusion protein of the MdtEF multidrug efflux complex. It shares 70% sequence similarity with AcrA.	fluoroquinolone;macrolide;penam
0x	PairedContig_22	3588	6701	-	mdtF	1-3114/3114	===============	0/0	100.00	97.33	card	U00096:3660413-3663527	MdtF is the multidrug inner membrane transporter for the MdtEF-TolC efflux complex.	fluoroquinolone;macrolide;penam
0x	PairedContig_182	69731	70957	+	mdtG	1-1227/1227	===============	0/0	100.00	98.21	card	CP000800.1:1192954-1191727	The MdtG protein also named YceE appears to be a member of the major facilitator superfamily of transporters and it has been reported when overexpressed to increase fosfomycin and deoxycholate resistances. mdtG is a member of the marA-soxS-rob regulon.	fosfomycin
0x	PairedContig_182	59893	61101	+	mdtH	1-1209/1209	===============	0/0	100.00	98.26	card	U00096:1125326-1124117	Multidrug resistance protein MdtH	fluoroquinolone
0x	PairedContig_23	30506	31738	+	mdtM	1-1233/1233	===============	0/0	100.00	1995-05-01	card	U00096.3:4568519-4567286	Multidrug resistance protein MdtM	acridine_dye;fluoroquinolone;lincosamide;nucleoside;phenicol
0x	PairedContig_184	56082	57113	+	mdtN	1-1032/1032	===============	0/0	100.00	95.64	card	AP009048.1:4307588-4306556	Multidrug resistance efflux pump. Could be involved in resistance to puromycin acriflavine and tetraphenylarsonium chloride.	acridine_dye;nucleoside
0x	PairedContig_184	57113	59164	+	mdtO	1-2052/2052	===============	0/0	100.00	1997-08-01	card	AP009048.1:4306557-4304505	Multidrug resistance efflux pump. Could be involved in resistance to puromycin acriflavine and tetraphenylarsonium chloride	acridine_dye;nucleoside
0x	PairedContig_184	59161	60627	+	mdtP	1-1467/1467	===============	0/0	100.00	97.61	card	AP009048.1:4304509-4303042	Multidrug resistance efflux pump. Could be involved in resistance to puromycin acriflavine and tetraphenylarsonium chloride	acridine_dye;nucleoside
0x	PairedContig_67	111478	113226	-	msbA	1-1749/1749	===============	0/0	100.00	1998-06-01	card	U00096.3:966620-968369	MsbA is a multidrug resistance transporter homolog from E. coli and belongs to a superfamily of transporters that contain an adenosine triphosphate (ATP) binding cassette (ABC) which is also called a nucleotide-binding domain (NBD). MsbA is a member of the MDR-ABC transporter group by sequence homology. MsbA transports lipid A a major component of the bacterial outer cell membrane and is the only…	nitroimidazole
0x	PairedContig_0	253699	254667	+	pmrF	1-969/969	===============	0/0	100.00	97.63	card	U00096:2367070-2368039	PmrF is required for the synthesis and transfer of 4-amino-4-deoxy-L-arabinose (Ara4N) to Lipid A which allows gram-negative bacteria to resist the antimicrobial activity of cationic antimicrobial peptides and antibiotics such as polymyxin. pmrF corresponds to 1 locus in Pseudomonas aeruginosa PAO1 and 1 locus in Pseudomonas aeruginosa LESB58.	peptide
0x	PairedContig_183	7829	9316	-	tolC	1-1488/1488	===============	0/0	100.00	97.98	card	FJ768952:0-1488	TolC is a protein subunit of many multidrug efflux complexes in Gram negative bacteria. It is an outer membrane efflux protein and is constitutively open. Regulation of efflux activity is often at its periplasmic entrance by other components of the efflux complex.	aminocoumarin;aminoglycoside;carbapenem;cephalosporin;cephamycin;fluoroquinolone;glycylcycline;macrolide;penam;penem;peptide;phenicol;rifamycin;tetracycline;triclosan
0x	PairedContig_208	1988	3154	+	ugd	1-1167/1167	===============	0/0	100.00	96.92	card	U00096:2099613-2098446	PmrE is required for the synthesis and transfer of 4-amino-4-deoxy-L-arabinose (Ara4N) to Lipid A which allows gram-negative bacteria to resist the antimicrobial activity of cationic antimicrobial peptides and antibiotics such as polymyxin	peptide
0x	PairedContig_0	194160	195803	-	yojI	1-1644/1644	===============	0/0	100.00	1998-05-01	card	U00096.3:2308615-2306971	YojI mediates resistance to the peptide antibiotic microcin J25 when it is expressed from a multicopy vector. YojI is capable of pumping out microcin molecules. The outer membrane protein TolC in addition to YojI is required for export of microcin J25 out of the cell. Microcin J25 is thus the first known substrate for YojI.	peptide
1x	PairedContig_142	88213	91362	-	acrB	1-3150/3150	===============	0/0	100.00	98.64	card	U00096.3:484403-481253	Protein subunit of AcrA-AcrB-TolC multidrug efflux complex. AcrB functions as a herterotrimer which forms the inner membrane component and is primarily responsible for substrate recognition and energy transduction by acting as a drug/proton antiporter.	cephalosporin;fluoroquinolone;glycylcycline;penam;phenicol;rifamycin;tetracycline;triclosan
1x	PairedContig_17	100627	103740	+	acrD	1-3114/3114	===============	0/0	100.00	1998-04-01	card	AP009048.1:2586250-2589364	AcrD is an aminoglycoside efflux pump expressed in E. coli. Its expression can be induced by indole and is regulated by baeRS and cpxAR.	aminoglycoside
1x	PairedContig_81	8217	9374	-	acrE	1-1158/1158	===============	0/0	100.00	98.79	card	U00096:3413863-3415021	AcrE is a membrane fusion protein similar to AcrA.	cephalosporin;cephamycin;fluoroquinolone;penam
1x	PairedContig_81	5101	8205	-	acrF	1-3105/3105	===============	0/0	100.00	96.49	card	U00096:3415032-3418137	AcrF is a inner membrane transporter similar to AcrB.	cephalosporin;cephamycin;fluoroquinolone;penam
1x	PairedContig_81	9773	10435	+	acrS	1-663/663	===============	0/0	100.00	98.34	card	U00096:3413465-3412802	AcrS is a repressor of the AcrAB efflux complex and is associated with the expression of AcrEF. AcrS is believed to regulate a switch between AcrAB and AcrEF efflux.	cephalosporin;cephamycin;fluoroquinolone;glycylcycline;penam;phenicol;rifamycin;tetracycline;triclosan
1x	PairedContig_190	19388	20207	-	bacA	1-820/822	===============	0/0	99.76	98.17	card	U00096.3:3204131-3203309	The bacA gene product (BacA) recycles undecaprenyl pyrophosphate during cell wall biosynthesis which confers resistance to bacitracin.	peptide
1x	PairedContig_122	68000	68721	-	baeR	1-722/723	===============	0/0	99.86	96.81	card	AP009048.1:2166412-2167135	BaeR is a response regulator that promotes the expression of MdtABC and AcrD efflux complexes.	aminocoumarin;aminoglycoside
1x	PairedContig_122	68718	70121	-	baeS	1-1404/1404	===============	0/0	100.00	90.53	card	AP009048:2165012-2166416	BaeS is a sensor kinase in the BaeSR regulatory system. While it phosphorylates BaeR to increase its activity BaeS is not necessary for overexpressed BaeR to confer resistance.	aminocoumarin;aminoglycoside
1x	PairedContig_191	74209	75582	+	cpxA	1-1374/1374	===============	0/0	100.00	98.47	card	BA000007.3:4905062-4903688	CpxA is a membrane-localized sensor kinase that is activated by envelope stress. It starts a kinase cascade that activates CpxR which promotes efflux complex expression.	aminocoumarin;aminoglycoside
1x	PairedContig_75	186780	187412	-	CRP	1-633/633	===============	0/0	100.00	99.21	card	AP009048.1:4154296-4153663	CRP is a global regulator that represses MdtEF multidrug efflux pump expression.	fluoroquinolone;macrolide;penam
1x	PairedContig_146	7274	8446	-	emrA	1-1173/1173	===============	0/0	100.00	98.21	card	AP009048:2810082-2811255	EmrA is a membrane fusion protein providing an efflux pathway with EmrB and TolC between the inner and outer membranes of E. coli a Gram-negative bacterium.	fluoroquinolone
1x	PairedContig_146	5719	7257	-	emrB	1-1539/1539	===============	0/0	100.00	96.95	card	U00096:2812615-2814154	emrB is a translocase in the emrB -TolC efflux protein in E. coli. It recognizes substrates including carbonyl cyanide m-chlorophenylhydrazone (CCCP) nalidixic acid and thioloactomycin.	fluoroquinolone
1x	PairedContig_17	6853	7908	-	emrK	1-1056/1056	===============	0/0	100.00	97.73	card	D78168:536-1592	emrK is a membrane fusion protein that is a homolog of EmrA. Together with the inner membrane transporter EmrY and the outer membrane channel TolC it mediates multidrug efflux.	tetracycline
1x	PairedContig_146	8573	9103	-	emrR	1-531/531	===============	0/0	100.00	98.68	card	U00096.3:2810769-2811300	EmrR is a negative regulator for the EmrAB-TolC multidrug efflux pump in E. coli. Mutations lead to EmrAB-TolC overexpression.	fluoroquinolone
1x	PairedContig_17	5315	6853	-	emrY	1-1539/1539	===============	0/0	100.00	97.73	card	D78168:1591-3130	emrY is a multidrug transport that moves substrates across the inner membrane of the Gram-negative E. coli. It is a homolog of emrB.	tetracycline
1x	PairedContig_103	42501	44144	-	eptA	1-1644/1644	===============	0/0	100.00	91.85	card	AP009048:4340268-4338624	PmrC mediates the modification of Lipid A by the addition of 4-amino-4-deoxy-L-arabinose (L-Ara4N) and phosphoethanolamine resulting in a less negative cell membrane and decreased binding of polymyxin B.	peptide
1x	PairedContig_142	91385	92578	-	Escherichia_coli_acrA	1-1194/1194	===============	0/0	100.00	99.16	card	U00096.3:485619-484425	AcrA is a subunit of the AcrAB-TolC multidrug efflux system that in E. coli.	cephalosporin;fluoroquinolone;glycylcycline;penam;phenicol;rifamycin;tetracycline;triclosan
1x	PairedContig_148	14854	15987	-	Escherichia_coli_ampC	1-1134/1134	===============	0/0	100.00	98.15	card	U00096.3:4378944-4377810	A class C ampC beta-lactamase (cephalosporinase) enzyme described in Escherichia coli shown clinically to confer resistance to penicillin-like and cephalosporin-class antibiotics.	cephalosporin;penam
1x	PairedContig_142	2195	3352	-	Escherichia_coli_ampH	1-1158/1158	===============	0/0	100.00	97.50	card	AP012030.1:396711-395553	AmpH is a class C ampC-like beta-lactamase and penicillin-binding protein identified in Escherichia coli.	cephalosporin;penam
1x	PairedContig_19	2501	2833	-	Escherichia_coli_emrE	1-333/333	===============	0/0	100.00	92.19	card	Z11877.1:485-818	Member of the small MDR (multidrug resistance) family of transporters; in Escherichia coli this protein provides resistance against a number of positively charged compounds including ethidium bromide and erythromycin; proton-dependent secondary transporter which exchanges protons for compound translocation	macrolide
1x	PairedContig_189	30054	31286	-	Escherichia_coli_mdfA	1-1233/1233	===============	0/0	100.00	96.59	card	JQ394987:0-1233	Multidrug efflux pump in E. coli. This multidrug efflux system was originally identified as the Cmr/CmlA chloramphenicol exporter.	benzalkonium_chloride;rhodamine;tetracycline
1x	PairedContig_17	8432	9046	+	evgA	1-615/615	===============	0/0	100.00	1999-02-01	card	BA000007.3:3212025-3212640	EvgA when phosphorylated is a positive regulator for efflux protein complexes emrKY and mdtEF. While usually phosphorylated in a EvgS dependent manner it can be phosphorylated in the absence of EvgS when overexpressed.	fluoroquinolone;macrolide;penam;tetracycline
1x	PairedContig_17	9051	12644	+	evgS	1-3594/3594	===============	0/0	100.00	96.19	card	U00096:2484373-2487967	EvgS is a sensor protein that phosphorylates the regulatory protein EvgA. evgS corresponds to 1 locus in Pseudomonas aeruginosa PAO1 and 1 locus in Pseudomonas aeruginosa LESB58.	fluoroquinolone;macrolide;penam;tetracycline
1x	PairedContig_75	1557	2285	+	gadW	1-729/729	===============	0/0	100.00	99.86	card	CP015085.1:2552440-2551711	GadW is an AraC-family regulator that promotes mdtEF expression to confer multidrug resistance. GadW inhibits GadX-dependent activation. GadW clearly represses gadX and in situations where GadX is missing activates gadA and gadBC.	fluoroquinolone;macrolide;penam
1x	PairedContig_75	364	1188	+	gadX	1-825/825	===============	0/0	100.00	93.82	card	AP009048.1:3974604-3975429	GadX is an AraC-family regulator that promotes mdtEF expression to confer multidrug resistance.	fluoroquinolone;macrolide;penam
1x	PairedContig_144	1552	1965	+	H-NS	1-414/414	===============	0/0	100.00	99.28	card	BA000007.3:1738104-1737690	H-NS is a histone-like protein involved in global gene regulation in Gram-negative bacteria. It is a repressor of the membrane fusion protein genes acrE mdtE and emrK as well as nearby genes of many RND-type multidrug exporters.	cephalosporin;cephamycin;fluoroquinolone;macrolide;penam;tetracycline
1x	PairedContig_102	132290	132962	-	kdpE	1-673/678	===============	0/0	99.26	95.84	card	U00096.3:721733-721055	kdpE is a transcriptional activator that is part of the two-component system KdpD/KdpE that is studied for its regulatory role in potassium transport and has been identified as an adaptive regulator involved in the virulence and intracellular survival of pathogenic bacteria. kdpE regulates a range of virulence loci through direct promoter binding.	aminoglycoside
1x	PairedContig_76	19853	20236	-	marA	1-384/384	===============	0/0	100.00	98.70	card	AP009048.1:1621287-1621671	In the presence of antibiotic stress E. coli overexpresses the global activator protein MarA which besides inducing MDR efflux pump AcrAB also down- regulates synthesis of the porin OmpF.	carbapenem;cephalosporin;cephamycin;fluoroquinolone;glycylcycline;monobactam;penam;penem;phenicol;rifamycin;tetracycline;triclosan
1x	PairedContig_122	77734	78981	-	mdtA	1-1248/1248	===============	0/0	100.00	1995-11-01	card	U00096:2154015-2155263	MdtA is the membrane fusion protein of the multidrug efflux complex mdtABC.	aminocoumarin
1x	PairedContig_122	74612	77734	-	mdtB	1-3123/3123	===============	0/0	100.00	96.29	card	U00096:2155262-2158385	MdtB is a transporter that forms a heteromultimer complex with MdtC to form a multidrug transporter. MdtBC is part of the MdtABC-TolC efflux complex.	aminocoumarin
1x	PairedContig_122	71534	74611	-	mdtC	1-3078/3078	===============	0/0	100.00	94.15	card	U00096:2158385-2161463	MdtC is a transporter that forms a heteromultimer complex with MdtB to form a multidrug transporter. MdtBC is part of the MdtABC-TolC efflux complex. In the absence of MdtB MdtC can form a homomultimer complex that results in a functioning efflux complex with a narrower drug specificity. mdtC corresponds to 3 loci in Pseudomonas aeruginosa PAO1 (gene name: muxC/muxB) and 3 loci in Pseudomonas aer…	aminocoumarin
1x	PairedContig_75	5786	6943	-	mdtE	1-1158/1158	===============	0/0	100.00	98.62	card	AP009048.1:3981183-3980025	MdtE is the membrane fusion protein of the MdtEF multidrug efflux complex. It shares 70% sequence similarity with AcrA.	fluoroquinolone;macrolide;penam
1x	PairedContig_75	2648	5761	-	mdtF	1-3114/3114	===============	0/0	100.00	97.33	card	U00096:3660413-3663527	MdtF is the multidrug inner membrane transporter for the MdtEF-TolC efflux complex.	fluoroquinolone;macrolide;penam
1x	PairedContig_34	69731	70957	+	mdtG	1-1227/1227	===============	0/0	100.00	98.21	card	CP000800.1:1192954-1191727	The MdtG protein also named YceE appears to be a member of the major facilitator superfamily of transporters and it has been reported when overexpressed to increase fosfomycin and deoxycholate resistances. mdtG is a member of the marA-soxS-rob regulon.	fosfomycin
1x	PairedContig_34	59893	61101	+	mdtH	1-1209/1209	===============	0/0	100.00	98.26	card	U00096:1125326-1124117	Multidrug resistance protein MdtH	fluoroquinolone
1x	PairedContig_58	26019	27251	-	mdtM	1-1233/1233	===============	0/0	100.00	1995-05-01	card	U00096.3:4568519-4567286	Multidrug resistance protein MdtM	acridine_dye;fluoroquinolone;lincosamide;nucleoside;phenicol
1x	PairedContig_103	12255	13286	-	mdtN	1-1032/1032	===============	0/0	100.00	95.64	card	AP009048.1:4307588-4306556	Multidrug resistance efflux pump. Could be involved in resistance to puromycin acriflavine and tetraphenylarsonium chloride.	acridine_dye;nucleoside
1x	PairedContig_103	10204	12255	-	mdtO	1-2052/2052	===============	0/0	100.00	1997-08-01	card	AP009048.1:4306557-4304505	Multidrug resistance efflux pump. Could be involved in resistance to puromycin acriflavine and tetraphenylarsonium chloride	acridine_dye;nucleoside
1x	PairedContig_103	8741	10207	-	mdtP	1-1467/1467	===============	0/0	100.00	97.61	card	AP009048.1:4304509-4303042	Multidrug resistance efflux pump. Could be involved in resistance to puromycin acriflavine and tetraphenylarsonium chloride	acridine_dye;nucleoside
1x	PairedContig_121	48250	49998	+	msbA	1-1749/1749	===============	0/0	100.00	1998-06-01	card	U00096.3:966620-968369	MsbA is a multidrug resistance transporter homolog from E. coli and belongs to a superfamily of transporters that contain an adenosine triphosphate (ATP) binding cassette (ABC) which is also called a nucleotide-binding domain (NBD). MsbA is a member of the MDR-ABC transporter group by sequence homology. MsbA transports lipid A a major component of the bacterial outer cell membrane and is the only…	nitroimidazole
1x	PairedContig_33	83596	84564	-	pmrF	1-969/969	===============	0/0	100.00	97.63	card	U00096:2367070-2368039	PmrF is required for the synthesis and transfer of 4-amino-4-deoxy-L-arabinose (Ara4N) to Lipid A which allows gram-negative bacteria to resist the antimicrobial activity of cationic antimicrobial peptides and antibiotics such as polymyxin. pmrF corresponds to 1 locus in Pseudomonas aeruginosa PAO1 and 1 locus in Pseudomonas aeruginosa LESB58.	peptide
1x	PairedContig_18	8120	9607	-	tolC	1-1488/1488	===============	0/0	100.00	97.98	card	FJ768952:0-1488	TolC is a protein subunit of many multidrug efflux complexes in Gram negative bacteria. It is an outer membrane efflux protein and is constitutively open. Regulation of efflux activity is often at its periplasmic entrance by other components of the efflux complex.	aminocoumarin;aminoglycoside;carbapenem;cephalosporin;cephamycin;fluoroquinolone;glycylcycline;macrolide;penam;penem;peptide;phenicol;rifamycin;tetracycline;triclosan
1x	PairedContig_216	15802	16968	-	ugd	1-1167/1167	===============	0/0	100.00	96.92	card	U00096:2099613-2098446	PmrE is required for the synthesis and transfer of 4-amino-4-deoxy-L-arabinose (Ara4N) to Lipid A which allows gram-negative bacteria to resist the antimicrobial activity of cationic antimicrobial peptides and antibiotics such as polymyxin	peptide
1x	PairedContig_33	142460	144103	+	yojI	1-1644/1644	===============	0/0	100.00	1998-05-01	card	U00096.3:2308615-2306971	YojI mediates resistance to the peptide antibiotic microcin J25 when it is expressed from a multicopy vector. YojI is capable of pumping out microcin molecules. The outer membrane protein TolC in addition to YojI is required for export of microcin J25 out of the cell. Microcin J25 is thus the first known substrate for YojI.	peptide
10x	PairedContig_10	265002	268151	+	acrB	1-3150/3150	===============	0/0	100.00	98.60	card	U00096.3:484403-481253	Protein subunit of AcrA-AcrB-TolC multidrug efflux complex. AcrB functions as a herterotrimer which forms the inner membrane component and is primarily responsible for substrate recognition and energy transduction by acting as a drug/proton antiporter.	cephalosporin;fluoroquinolone;glycylcycline;penam;phenicol;rifamycin;tetracycline;triclosan
10x	PairedContig_0	127202	130315	-	acrD	1-3114/3114	===============	0/0	100.00	1998-04-01	card	AP009048.1:2586250-2589364	AcrD is an aminoglycoside efflux pump expressed in E. coli. Its expression can be induced by indole and is regulated by baeRS and cpxAR.	aminoglycoside
10x	PairedContig_61	8217	9374	-	acrE	1-1158/1158	===============	0/0	100.00	98.79	card	U00096:3413863-3415021	AcrE is a membrane fusion protein similar to AcrA.	cephalosporin;cephamycin;fluoroquinolone;penam
10x	PairedContig_61	5101	8205	-	acrF	1-3105/3105	===============	0/0	100.00	96.49	card	U00096:3415032-3418137	AcrF is a inner membrane transporter similar to AcrB.	cephalosporin;cephamycin;fluoroquinolone;penam
10x	PairedContig_61	9773	10435	+	acrS	1-663/663	===============	0/0	100.00	98.34	card	U00096:3413465-3412802	AcrS is a repressor of the AcrAB efflux complex and is associated with the expression of AcrEF. AcrS is believed to regulate a switch between AcrAB and AcrEF efflux.	cephalosporin;cephamycin;fluoroquinolone;glycylcycline;penam;phenicol;rifamycin;tetracycline;triclosan
10x	PairedContig_42	110807	111626	-	bacA	1-820/822	===============	0/0	99.76	98.17	card	U00096.3:3204131-3203309	The bacA gene product (BacA) recycles undecaprenyl pyrophosphate during cell wall biosynthesis which confers resistance to bacitracin.	peptide
10x	PairedContig_99	67956	68677	-	baeR	1-722/723	===============	0/0	99.86	96.81	card	AP009048.1:2166412-2167135	BaeR is a response regulator that promotes the expression of MdtABC and AcrD efflux complexes.	aminocoumarin;aminoglycoside
10x	PairedContig_99	68674	70077	-	baeS	1-1404/1404	===============	0/0	100.00	90.53	card	AP009048:2165012-2166416	BaeS is a sensor kinase in the BaeSR regulatory system. While it phosphorylates BaeR to increase its activity BaeS is not necessary for overexpressed BaeR to confer resistance.	aminocoumarin;aminoglycoside
10x	PairedContig_76	74101	75474	+	cpxA	1-1374/1374	===============	0/0	100.00	98.47	card	BA000007.3:4905062-4903688	CpxA is a membrane-localized sensor kinase that is activated by envelope stress. It starts a kinase cascade that activates CpxR which promotes efflux complex expression.	aminocoumarin;aminoglycoside
10x	PairedContig_1	14890	15522	+	CRP	1-633/633	===============	0/0	100.00	99.21	card	AP009048.1:4154296-4153663	CRP is a global regulator that represses MdtEF multidrug efflux pump expression.	fluoroquinolone;macrolide;penam
10x	PairedContig_29	144500	145672	-	emrA	1-1173/1173	===============	0/0	100.00	98.21	card	AP009048:2810082-2811255	EmrA is a membrane fusion protein providing an efflux pathway with EmrB and TolC between the inner and outer membranes of E. coli a Gram-negative bacterium.	fluoroquinolone
10x	PairedContig_29	142945	144483	-	emrB	1-1539/1539	===============	0/0	100.00	96.95	card	U00096:2812615-2814154	emrB is a translocase in the emrB -TolC efflux protein in E. coli. It recognizes substrates including carbonyl cyanide m-chlorophenylhydrazone (CCCP) nalidixic acid and thioloactomycin.	fluoroquinolone
10x	PairedContig_0	223056	224111	+	emrK	1-1056/1056	===============	0/0	100.00	97.73	card	D78168:536-1592	emrK is a membrane fusion protein that is a homolog of EmrA. Together with the inner membrane transporter EmrY and the outer membrane channel TolC it mediates multidrug efflux.	tetracycline
10x	PairedContig_29	145799	146329	-	emrR	1-531/531	===============	0/0	100.00	98.68	card	U00096.3:2810769-2811300	EmrR is a negative regulator for the EmrAB-TolC multidrug efflux pump in E. coli. Mutations lead to EmrAB-TolC overexpression.	fluoroquinolone
10x	PairedContig_0	224111	225649	+	emrY	1-1539/1539	===============	0/0	100.00	97.73	card	D78168:1591-3130	emrY is a multidrug transport that moves substrates across the inner membrane of the Gram-negative E. coli. It is a homolog of emrB.	tetracycline
10x	PairedContig_18	42482	44125	-	eptA	1-1644/1644	===============	0/0	100.00	91.85	card	AP009048:4340268-4338624	PmrC mediates the modification of Lipid A by the addition of 4-amino-4-deoxy-L-arabinose (L-Ara4N) and phosphoethanolamine resulting in a less negative cell membrane and decreased binding of polymyxin B.	peptide
10x	PairedContig_10	263786	264979	+	Escherichia_coli_acrA	1-1194/1194	===============	0/0	100.00	99.16	card	U00096.3:485619-484425	AcrA is a subunit of the AcrAB-TolC multidrug efflux system that in E. coli.	cephalosporin;fluoroquinolone;glycylcycline;penam;phenicol;rifamycin;tetracycline;triclosan
10x	PairedContig_53	14854	15987	-	Escherichia_coli_ampC	1-1134/1134	===============	0/0	100.00	98.15	card	U00096.3:4378944-4377810	A class C ampC beta-lactamase (cephalosporinase) enzyme described in Escherichia coli shown clinically to confer resistance to penicillin-like and cephalosporin-class antibiotics.	cephalosporin;penam
10x	PairedContig_64	36776	37933	+	Escherichia_coli_ampH	1-1158/1158	===============	0/0	100.00	97.50	card	AP012030.1:396711-395553	AmpH is a class C ampC-like beta-lactamase and penicillin-binding protein identified in Escherichia coli.	cephalosporin;penam
10x	PairedContig_110	351302	351634	-	Escherichia_coli_emrE	1-333/333	===============	0/0	100.00	92.19	card	Z11877.1:485-818	Member of the small MDR (multidrug resistance) family of transporters; in Escherichia coli this protein provides resistance against a number of positively charged compounds including ethidium bromide and erythromycin; proton-dependent secondary transporter which exchanges protons for compound translocation	macrolide
10x	PairedContig_43	30049	31281	-	Escherichia_coli_mdfA	1-1233/1233	===============	0/0	100.00	96.59	card	JQ394987:0-1233	Multidrug efflux pump in E. coli. This multidrug efflux system was originally identified as the Cmr/CmlA chloramphenicol exporter.	benzalkonium_chloride;rhodamine;tetracycline
10x	PairedContig_0	221918	222532	-	evgA	1-615/615	===============	0/0	100.00	1999-02-01	card	BA000007.3:3212025-3212640	EvgA when phosphorylated is a positive regulator for efflux protein complexes emrKY and mdtEF. While usually phosphorylated in a EvgS dependent manner it can be phosphorylated in the absence of EvgS when overexpressed.	fluoroquinolone;macrolide;penam;tetracycline
10x	PairedContig_0	218320	221913	-	evgS	1-3594/3594	===============	0/0	100.00	96.19	card	U00096:2484373-2487967	EvgS is a sensor protein that phosphorylates the regulatory protein EvgA. evgS corresponds to 1 locus in Pseudomonas aeruginosa PAO1 and 1 locus in Pseudomonas aeruginosa LESB58.	fluoroquinolone;macrolide;penam;tetracycline
10x	PairedContig_1	200017	200745	-	gadW	1-729/729	===============	0/0	100.00	99.86	card	CP015085.1:2552440-2551711	GadW is an AraC-family regulator that promotes mdtEF expression to confer multidrug resistance. GadW inhibits GadX-dependent activation. GadW clearly represses gadX and in situations where GadX is missing activates gadA and gadBC.	fluoroquinolone;macrolide;penam
10x	PairedContig_1	201114	201938	-	gadX	1-825/825	===============	0/0	100.00	93.82	card	AP009048.1:3974604-3975429	GadX is an AraC-family regulator that promotes mdtEF expression to confer multidrug resistance.	fluoroquinolone;macrolide;penam
10x	PairedContig_80	1550	1963	+	H-NS	1-414/414	===============	0/0	100.00	99.28	card	BA000007.3:1738104-1737690	H-NS is a histone-like protein involved in global gene regulation in Gram-negative bacteria. It is a repressor of the membrane fusion protein genes acrE mdtE and emrK as well as nearby genes of many RND-type multidrug exporters.	cephalosporin;cephamycin;fluoroquinolone;macrolide;penam;tetracycline
10x	PairedContig_10	62239	62911	+	kdpE	1-673/678	===============	0/0	99.26	95.84	card	U00096.3:721733-721055	kdpE is a transcriptional activator that is part of the two-component system KdpD/KdpE that is studied for its regulatory role in potassium transport and has been identified as an adaptive regulator involved in the virulence and intracellular survival of pathogenic bacteria. kdpE regulates a range of virulence loci through direct promoter binding.	aminoglycoside
10x	PairedContig_54	38052	38435	+	marA	1-384/384	===============	0/0	100.00	98.70	card	AP009048.1:1621287-1621671	In the presence of antibiotic stress E. coli overexpresses the global activator protein MarA which besides inducing MDR efflux pump AcrAB also down- regulates synthesis of the porin OmpF.	carbapenem;cephalosporin;cephamycin;fluoroquinolone;glycylcycline;monobactam;penam;penem;phenicol;rifamycin;tetracycline;triclosan
10x	PairedContig_99	77690	78937	-	mdtA	1-1248/1248	===============	0/0	100.00	1995-11-01	card	U00096:2154015-2155263	MdtA is the membrane fusion protein of the multidrug efflux complex mdtABC.	aminocoumarin
10x	PairedContig_99	74568	77690	-	mdtB	1-3123/3123	===============	0/0	100.00	96.29	card	U00096:2155262-2158385	MdtB is a transporter that forms a heteromultimer complex with MdtC to form a multidrug transporter. MdtBC is part of the MdtABC-TolC efflux complex.	aminocoumarin
10x	PairedContig_99	71490	74567	-	mdtC	1-3078/3078	===============	0/0	100.00	94.15	card	U00096:2158385-2161463	MdtC is a transporter that forms a heteromultimer complex with MdtB to form a multidrug transporter. MdtBC is part of the MdtABC-TolC efflux complex. In the absence of MdtB MdtC can form a homomultimer complex that results in a functioning efflux complex with a narrower drug specificity. mdtC corresponds to 3 loci in Pseudomonas aeruginosa PAO1 (gene name: muxC/muxB) and 3 loci in Pseudomonas aer…	aminocoumarin
10x	PairedContig_1	195359	196516	+	mdtE	1-1158/1158	===============	0/0	100.00	98.62	card	AP009048.1:3981183-3980025	MdtE is the membrane fusion protein of the MdtEF multidrug efflux complex. It shares 70% sequence similarity with AcrA.	fluoroquinolone;macrolide;penam
10x	PairedContig_1	196541	199654	+	mdtF	1-3114/3114	===============	0/0	100.00	97.33	card	U00096:3660413-3663527	MdtF is the multidrug inner membrane transporter for the MdtEF-TolC efflux complex.	fluoroquinolone;macrolide;penam
10x	PairedContig_31	18176	19402	-	mdtG	1-1227/1227	===============	0/0	100.00	98.21	card	CP000800.1:1192954-1191727	The MdtG protein also named YceE appears to be a member of the major facilitator superfamily of transporters and it has been reported when overexpressed to increase fosfomycin and deoxycholate resistances. mdtG is a member of the marA-soxS-rob regulon.	fosfomycin
10x	PairedContig_31	28032	29240	-	mdtH	1-1209/1209	===============	0/0	100.00	98.26	card	U00096:1125326-1124117	Multidrug resistance protein MdtH	fluoroquinolone
10x	PairedContig_19	30541	31773	+	mdtM	1-1233/1233	===============	0/0	100.00	1995-05-01	card	U00096.3:4568519-4567286	Multidrug resistance protein MdtM	acridine_dye;fluoroquinolone;lincosamide;nucleoside;phenicol
10x	PairedContig_18	12236	13267	-	mdtN	1-1032/1032	===============	0/0	100.00	95.64	card	AP009048.1:4307588-4306556	Multidrug resistance efflux pump. Could be involved in resistance to puromycin acriflavine and tetraphenylarsonium chloride.	acridine_dye;nucleoside
10x	PairedContig_18	10185	12236	-	mdtO	1-2052/2052	===============	0/0	100.00	1997-08-01	card	AP009048.1:4306557-4304505	Multidrug resistance efflux pump. Could be involved in resistance to puromycin acriflavine and tetraphenylarsonium chloride	acridine_dye;nucleoside
10x	PairedContig_18	8722	10188	-	mdtP	1-1467/1467	===============	0/0	100.00	97.61	card	AP009048.1:4304509-4303042	Multidrug resistance efflux pump. Could be involved in resistance to puromycin acriflavine and tetraphenylarsonium chloride	acridine_dye;nucleoside
10x	PairedContig_75	48231	49979	+	msbA	1-1749/1749	===============	0/0	100.00	1998-06-01	card	U00096.3:966620-968369	MsbA is a multidrug resistance transporter homolog from E. coli and belongs to a superfamily of transporters that contain an adenosine triphosphate (ATP) binding cassette (ABC) which is also called a nucleotide-binding domain (NBD). MsbA is a member of the MDR-ABC transporter group by sequence homology. MsbA transports lipid A a major component of the bacterial outer cell membrane and is the only…	nitroimidazole
10x	PairedContig_0	334158	335126	-	pmrF	1-969/969	===============	0/0	100.00	97.63	card	U00096:2367070-2368039	PmrF is required for the synthesis and transfer of 4-amino-4-deoxy-L-arabinose (Ara4N) to Lipid A which allows gram-negative bacteria to resist the antimicrobial activity of cationic antimicrobial peptides and antibiotics such as polymyxin. pmrF corresponds to 1 locus in Pseudomonas aeruginosa PAO1 and 1 locus in Pseudomonas aeruginosa LESB58.	peptide
10x	PairedContig_42	81802	83289	+	tolC	1-1488/1488	===============	0/0	100.00	97.98	card	FJ768952:0-1488	TolC is a protein subunit of many multidrug efflux complexes in Gram negative bacteria. It is an outer membrane efflux protein and is constitutively open. Regulation of efflux activity is often at its periplasmic entrance by other components of the efflux complex.	aminocoumarin;aminoglycoside;carbapenem;cephalosporin;cephamycin;fluoroquinolone;glycylcycline;macrolide;penam;penem;peptide;phenicol;rifamycin;tetracycline;triclosan
10x	PairedContig_79	2278	3444	+	ugd	1-1167/1167	===============	0/0	100.00	96.92	card	U00096:2099613-2098446	PmrE is required for the synthesis and transfer of 4-amino-4-deoxy-L-arabinose (Ara4N) to Lipid A which allows gram-negative bacteria to resist the antimicrobial activity of cationic antimicrobial peptides and antibiotics such as polymyxin	peptide
10x	PairedContig_0	393022	394665	+	yojI	1-1644/1644	===============	0/0	100.00	1998-05-01	card	U00096.3:2308615-2306971	YojI mediates resistance to the peptide antibiotic microcin J25 when it is expressed from a multicopy vector. YojI is capable of pumping out microcin molecules. The outer membrane protein TolC in addition to YojI is required for export of microcin J25 out of the cell. Microcin J25 is thus the first known substrate for YojI.	peptide
100x	PairedContig_43	88213	91362	-	acrB	1-3150/3150	===============	0/0	100.00	98.60	card	U00096.3:484403-481253	Protein subunit of AcrA-AcrB-TolC multidrug efflux complex. AcrB functions as a herterotrimer which forms the inner membrane component and is primarily responsible for substrate recognition and energy transduction by acting as a drug/proton antiporter.	cephalosporin;fluoroquinolone;glycylcycline;penam;phenicol;rifamycin;tetracycline;triclosan
100x	PairedContig_21	99459	102572	+	acrD	1-3114/3114	===============	0/0	100.00	1998-04-01	card	AP009048.1:2586250-2589364	AcrD is an aminoglycoside efflux pump expressed in E. coli. Its expression can be induced by indole and is regulated by baeRS and cpxAR.	aminoglycoside
100x	PairedContig_80	129571	130728	+	acrE	1-1158/1158	===============	0/0	100.00	98.79	card	U00096:3413863-3415021	AcrE is a membrane fusion protein similar to AcrA.	cephalosporin;cephamycin;fluoroquinolone;penam
100x	PairedContig_80	130740	133844	+	acrF	1-3105/3105	===============	0/0	100.00	96.49	card	U00096:3415032-3418137	AcrF is a inner membrane transporter similar to AcrB.	cephalosporin;cephamycin;fluoroquinolone;penam
100x	PairedContig_80	128510	129172	-	acrS	1-663/663	===============	0/0	100.00	98.34	card	U00096:3413465-3412802	AcrS is a repressor of the AcrAB efflux complex and is associated with the expression of AcrEF. AcrS is believed to regulate a switch between AcrAB and AcrEF efflux.	cephalosporin;cephamycin;fluoroquinolone;glycylcycline;penam;phenicol;rifamycin;tetracycline;triclosan
100x	PairedContig_30	71188	72007	+	bacA	1-820/822	===============	0/0	99.76	98.17	card	U00096.3:3204131-3203309	The bacA gene product (BacA) recycles undecaprenyl pyrophosphate during cell wall biosynthesis which confers resistance to bacitracin.	peptide
100x	PairedContig_31	40718	41439	+	baeR	1-722/723	===============	0/0	99.86	96.81	card	AP009048.1:2166412-2167135	BaeR is a response regulator that promotes the expression of MdtABC and AcrD efflux complexes.	aminocoumarin;aminoglycoside
100x	PairedContig_31	39318	40721	+	baeS	1-1404/1404	===============	0/0	100.00	90.53	card	AP009048:2165012-2166416	BaeS is a sensor kinase in the BaeSR regulatory system. While it phosphorylates BaeR to increase its activity BaeS is not necessary for overexpressed BaeR to confer resistance.	aminocoumarin;aminoglycoside
100x	PairedContig_108	74088	75461	+	cpxA	1-1374/1374	===============	0/0	100.00	98.47	card	BA000007.3:4905062-4903688	CpxA is a membrane-localized sensor kinase that is activated by envelope stress. It starts a kinase cascade that activates CpxR which promotes efflux complex expression.	aminocoumarin;aminoglycoside
100x	PairedContig_119	104272	104904	-	CRP	1-633/633	===============	0/0	100.00	99.21	card	AP009048.1:4154296-4153663	CRP is a global regulator that represses MdtEF multidrug efflux pump expression.	fluoroquinolone;macrolide;penam
100x	PairedContig_63	144471	145643	-	emrA	1-1173/1173	===============	0/0	100.00	98.21	card	AP009048:2810082-2811255	EmrA is a membrane fusion protein providing an efflux pathway with EmrB and TolC between the inner and outer membranes of E. coli a Gram-negative bacterium.	fluoroquinolone
100x	PairedContig_63	142916	144454	-	emrB	1-1539/1539	===============	0/0	100.00	96.95	card	U00096:2812615-2814154	emrB is a translocase in the emrB -TolC efflux protein in E. coli. It recognizes substrates including carbonyl cyanide m-chlorophenylhydrazone (CCCP) nalidixic acid and thioloactomycin.	fluoroquinolone
100x	PairedContig_21	5661	6716	-	emrK	1-1056/1056	===============	0/0	100.00	97.73	card	D78168:536-1592	emrK is a membrane fusion protein that is a homolog of EmrA. Together with the inner membrane transporter EmrY and the outer membrane channel TolC it mediates multidrug efflux.	tetracycline
100x	PairedContig_63	145770	146300	-	emrR	1-531/531	===============	0/0	100.00	98.68	card	U00096.3:2810769-2811300	EmrR is a negative regulator for the EmrAB-TolC multidrug efflux pump in E. coli. Mutations lead to EmrAB-TolC overexpression.	fluoroquinolone
100x	PairedContig_21	4123	5661	-	emrY	1-1539/1539	===============	0/0	100.00	97.73	card	D78168:1591-3130	emrY is a multidrug transport that moves substrates across the inner membrane of the Gram-negative E. coli. It is a homolog of emrB.	tetracycline
100x	PairedContig_22	54411	56054	+	eptA	1-1644/1644	===============	0/0	100.00	91.79	card	AP009048:4340268-4338624	PmrC mediates the modification of Lipid A by the addition of 4-amino-4-deoxy-L-arabinose (L-Ara4N) and phosphoethanolamine resulting in a less negative cell membrane and decreased binding of polymyxin B.	peptide
100x	PairedContig_43	91385	92578	-	Escherichia_coli_acrA	1-1194/1194	===============	0/0	100.00	99.16	card	U00096.3:485619-484425	AcrA is a subunit of the AcrAB-TolC multidrug efflux system that in E. coli.	cephalosporin;fluoroquinolone;glycylcycline;penam;phenicol;rifamycin;tetracycline;triclosan
100x	PairedContig_22	13006	14139	+	Escherichia_coli_ampC	1-1134/1134	===============	0/0	100.00	1998-06-01	card	U00096.3:4378944-4377810	A class C ampC beta-lactamase (cephalosporinase) enzyme described in Escherichia coli shown clinically to confer resistance to penicillin-like and cephalosporin-class antibiotics.	cephalosporin;penam
100x	PairedContig_43	2195	3352	-	Escherichia_coli_ampH	1-1158/1158	===============	0/0	100.00	97.50	card	AP012030.1:396711-395553	AmpH is a class C ampC-like beta-lactamase and penicillin-binding protein identified in Escherichia coli.	cephalosporin;penam
100x	PairedContig_81	21574	21906	+	Escherichia_coli_emrE	1-333/333	===============	0/0	100.00	92.19	card	Z11877.1:485-818	Member of the small MDR (multidrug resistance) family of transporters; in Escherichia coli this protein provides resistance against a number of positively charged compounds including ethidium bromide and erythromycin; proton-dependent secondary transporter which exchanges protons for compound translocation	macrolide
100x	PairedContig_55	30035	31267	-	Escherichia_coli_mdfA	1-1233/1233	===============	0/0	100.00	96.59	card	JQ394987:0-1233	Multidrug efflux pump in E. coli. This multidrug efflux system was originally identified as the Cmr/CmlA chloramphenicol exporter.	benzalkonium_chloride;rhodamine;tetracycline
100x	PairedContig_21	7240	7854	+	evgA	1-615/615	===============	0/0	100.00	1999-02-01	card	BA000007.3:3212025-3212640	EvgA when phosphorylated is a positive regulator for efflux protein complexes emrKY and mdtEF. While usually phosphorylated in a EvgS dependent manner it can be phosphorylated in the absence of EvgS when overexpressed.	fluoroquinolone;macrolide;penam;tetracycline
100x	PairedContig_21	7859	11452	+	evgS	1-3594/3594	===============	0/0	100.00	96.16	card	U00096:2484373-2487967	EvgS is a sensor protein that phosphorylates the regulatory protein EvgA. evgS corresponds to 1 locus in Pseudomonas aeruginosa PAO1 and 1 locus in Pseudomonas aeruginosa LESB58.	fluoroquinolone;macrolide;penam;tetracycline
100x	PairedContig_12	1557	2285	+	gadW	1-729/729	===============	0/0	100.00	99.86	card	CP015085.1:2552440-2551711	GadW is an AraC-family regulator that promotes mdtEF expression to confer multidrug resistance. GadW inhibits GadX-dependent activation. GadW clearly represses gadX and in situations where GadX is missing activates gadA and gadBC.	fluoroquinolone;macrolide;penam
100x	PairedContig_12	364	1188	+	gadX	1-825/825	===============	0/0	100.00	93.82	card	AP009048.1:3974604-3975429	GadX is an AraC-family regulator that promotes mdtEF expression to confer multidrug resistance.	fluoroquinolone;macrolide;penam
100x	PairedContig_48	1830	2243	+	H-NS	1-414/414	===============	0/0	100.00	99.28	card	BA000007.3:1738104-1737690	H-NS is a histone-like protein involved in global gene regulation in Gram-negative bacteria. It is a repressor of the membrane fusion protein genes acrE mdtE and emrK as well as nearby genes of many RND-type multidrug exporters.	cephalosporin;cephamycin;fluoroquinolone;macrolide;penam;tetracycline
100x	PairedContig_54	132290	132962	-	kdpE	1-673/678	===============	0/0	99.26	95.84	card	U00096.3:721733-721055	kdpE is a transcriptional activator that is part of the two-component system KdpD/KdpE that is studied for its regulatory role in potassium transport and has been identified as an adaptive regulator involved in the virulence and intracellular survival of pathogenic bacteria. kdpE regulates a range of virulence loci through direct promoter binding.	aminoglycoside
100x	PairedContig_45	20038	20421	-	marA	1-384/384	===============	0/0	100.00	98.70	card	AP009048.1:1621287-1621671	In the presence of antibiotic stress E. coli overexpresses the global activator protein MarA which besides inducing MDR efflux pump AcrAB also down- regulates synthesis of the porin OmpF.	carbapenem;cephalosporin;cephamycin;fluoroquinolone;glycylcycline;monobactam;penam;penem;phenicol;rifamycin;tetracycline;triclosan
100x	PairedContig_31	30458	31705	+	mdtA	1-1248/1248	===============	0/0	100.00	1995-11-01	card	U00096:2154015-2155263	MdtA is the membrane fusion protein of the multidrug efflux complex mdtABC.	aminocoumarin
100x	PairedContig_31	31705	34827	+	mdtB	1-3123/3123	===============	0/0	100.00	96.25	card	U00096:2155262-2158385	MdtB is a transporter that forms a heteromultimer complex with MdtC to form a multidrug transporter. MdtBC is part of the MdtABC-TolC efflux complex.	aminocoumarin
100x	PairedContig_31	34828	37905	+	mdtC	1-3078/3078	===============	0/0	100.00	1994-12-01	card	U00096:2158385-2161463	MdtC is a transporter that forms a heteromultimer complex with MdtB to form a multidrug transporter. MdtBC is part of the MdtABC-TolC efflux complex. In the absence of MdtB MdtC can form a homomultimer complex that results in a functioning efflux complex with a narrower drug specificity. mdtC corresponds to 3 loci in Pseudomonas aeruginosa PAO1 (gene name: muxC/muxB) and 3 loci in Pseudomonas aer…	aminocoumarin
100x	PairedContig_12	5786	6943	-	mdtE	1-1158/1158	===============	0/0	100.00	98.62	card	AP009048.1:3981183-3980025	MdtE is the membrane fusion protein of the MdtEF multidrug efflux complex. It shares 70% sequence similarity with AcrA.	fluoroquinolone;macrolide;penam
100x	PairedContig_12	2648	5761	-	mdtF	1-3114/3114	===============	0/0	100.00	97.33	card	U00096:3660413-3663527	MdtF is the multidrug inner membrane transporter for the MdtEF-TolC efflux complex.	fluoroquinolone;macrolide;penam
100x	PairedContig_121	53465	54691	+	mdtG	1-1227/1227	===============	0/0	100.00	98.21	card	CP000800.1:1192954-1191727	The MdtG protein also named YceE appears to be a member of the major facilitator superfamily of transporters and it has been reported when overexpressed to increase fosfomycin and deoxycholate resistances. mdtG is a member of the marA-soxS-rob regulon.	fosfomycin
100x	PairedContig_121	43627	44835	+	mdtH	1-1209/1209	===============	0/0	100.00	98.26	card	U00096:1125326-1124117	Multidrug resistance protein MdtH	fluoroquinolone
100x	PairedContig_95	26068	27300	-	mdtM	1-1233/1233	===============	0/0	100.00	1995-05-01	card	U00096.3:4568519-4567286	Multidrug resistance protein MdtM	acridine_dye;fluoroquinolone;lincosamide;nucleoside;phenicol
100x	PairedContig_110	12291	13322	-	mdtN	1-1032/1032	===============	0/0	100.00	95.64	card	AP009048.1:4307588-4306556	Multidrug resistance efflux pump. Could be involved in resistance to puromycin acriflavine and tetraphenylarsonium chloride.	acridine_dye;nucleoside
100x	PairedContig_110	10240	12291	-	mdtO	1-2052/2052	===============	0/0	100.00	1997-08-01	card	AP009048.1:4306557-4304505	Multidrug resistance efflux pump. Could be involved in resistance to puromycin acriflavine and tetraphenylarsonium chloride	acridine_dye;nucleoside
100x	PairedContig_110	8777	10243	-	mdtP	1-1467/1467	===============	0/0	100.00	97.61	card	AP009048.1:4304509-4303042	Multidrug resistance efflux pump. Could be involved in resistance to puromycin acriflavine and tetraphenylarsonium chloride	acridine_dye;nucleoside
100x	PairedContig_79	121203	122951	-	msbA	1-1749/1749	===============	0/0	100.00	1998-06-01	card	U00096.3:966620-968369	MsbA is a multidrug resistance transporter homolog from E. coli and belongs to a superfamily of transporters that contain an adenosine triphosphate (ATP) binding cassette (ABC) which is also called a nucleotide-binding domain (NBD). MsbA is a member of the MDR-ABC transporter group by sequence homology. MsbA transports lipid A a major component of the bacterial outer cell membrane and is the only…	nitroimidazole
100x	PairedContig_11	83470	84438	-	pmrF	1-969/969	===============	0/0	100.00	97.63	card	U00096:2367070-2368039	PmrF is required for the synthesis and transfer of 4-amino-4-deoxy-L-arabinose (Ara4N) to Lipid A which allows gram-negative bacteria to resist the antimicrobial activity of cationic antimicrobial peptides and antibiotics such as polymyxin. pmrF corresponds to 1 locus in Pseudomonas aeruginosa PAO1 and 1 locus in Pseudomonas aeruginosa LESB58.	peptide
100x	PairedContig_30	99525	101012	-	tolC	1-1488/1488	===============	0/0	100.00	97.98	card	FJ768952:0-1488	TolC is a protein subunit of many multidrug efflux complexes in Gram negative bacteria. It is an outer membrane efflux protein and is constitutively open. Regulation of efflux activity is often at its periplasmic entrance by other components of the efflux complex.	aminocoumarin;aminoglycoside;carbapenem;cephalosporin;cephamycin;fluoroquinolone;glycylcycline;macrolide;penam;penem;peptide;phenicol;rifamycin;tetracycline;triclosan
100x	PairedContig_14	2911	4077	+	ugd	1-1167/1167	===============	0/0	100.00	96.92	card	U00096:2099613-2098446	PmrE is required for the synthesis and transfer of 4-amino-4-deoxy-L-arabinose (Ara4N) to Lipid A which allows gram-negative bacteria to resist the antimicrobial activity of cationic antimicrobial peptides and antibiotics such as polymyxin	peptide
100x	PairedContig_11	142334	143977	+	yojI	1-1644/1644	===============	0/0	100.00	1998-05-01	card	U00096.3:2308615-2306971	YojI mediates resistance to the peptide antibiotic microcin J25 when it is expressed from a multicopy vector. YojI is capable of pumping out microcin molecules. The outer membrane protein TolC in addition to YojI is required for export of microcin J25 out of the cell. Microcin J25 is thus the first known substrate for YojI.	peptide
1000x	PairedContig_2	88251	91400	-	acrB	1-3150/3150	===============	0/0	100.00	98.64	card	U00096.3:484403-481253	Protein subunit of AcrA-AcrB-TolC multidrug efflux complex. AcrB functions as a herterotrimer which forms the inner membrane component and is primarily responsible for substrate recognition and energy transduction by acting as a drug/proton antiporter.	cephalosporin;fluoroquinolone;glycylcycline;penam;phenicol;rifamycin;tetracycline;triclosan
1000x	PairedContig_12	100228	103341	+	acrD	1-3114/3114	===============	0/0	100.00	98.04	card	AP009048.1:2586250-2589364	AcrD is an aminoglycoside efflux pump expressed in E. coli. Its expression can be induced by indole and is regulated by baeRS and cpxAR.	aminoglycoside
1000x	PairedContig_30	8497	9654	+	acrE	1-1158/1158	===============	0/0	100.00	98.79	card	U00096:3413863-3415021	AcrE is a membrane fusion protein similar to AcrA.	cephalosporin;cephamycin;fluoroquinolone;penam
1000x	PairedContig_30	9666	12770	+	acrF	1-3105/3105	===============	0/0	100.00	96.49	card	U00096:3415032-3418137	AcrF is a inner membrane transporter similar to AcrB.	cephalosporin;cephamycin;fluoroquinolone;penam
1000x	PairedContig_30	7436	8098	-	acrS	1-663/663	===============	0/0	100.00	98.34	card	U00096:3413465-3412802	AcrS is a repressor of the AcrAB efflux complex and is associated with the expression of AcrEF. AcrS is believed to regulate a switch between AcrAB and AcrEF efflux.	cephalosporin;cephamycin;fluoroquinolone;glycylcycline;penam;phenicol;rifamycin;tetracycline;triclosan
1000x	PairedContig_26	25199	26018	-	bacA	1-820/822	===============	0/0	99.76	98.17	card	U00096.3:3204131-3203309	The bacA gene product (BacA) recycles undecaprenyl pyrophosphate during cell wall biosynthesis which confers resistance to bacitracin.	peptide
1000x	PairedContig_140	40902	41623	+	baeR	1-722/723	===============	0/0	99.86	96.81	card	AP009048.1:2166412-2167135	BaeR is a response regulator that promotes the expression of MdtABC and AcrD efflux complexes.	aminocoumarin;aminoglycoside
1000x	PairedContig_140	39502	40905	+	baeS	1-1404/1404	===============	0/0	100.00	90.53	card	AP009048:2165012-2166416	BaeS is a sensor kinase in the BaeSR regulatory system. While it phosphorylates BaeR to increase its activity BaeS is not necessary for overexpressed BaeR to confer resistance.	aminocoumarin;aminoglycoside
1000x	PairedContig_141	11992	13365	-	cpxA	1-1374/1374	===============	0/0	100.00	98.47	card	BA000007.3:4905062-4903688	CpxA is a membrane-localized sensor kinase that is activated by envelope stress. It starts a kinase cascade that activates CpxR which promotes efflux complex expression.	aminocoumarin;aminoglycoside
1000x	PairedContig_120	15025	15657	+	CRP	1-633/633	===============	0/0	100.00	99.21	card	AP009048.1:4154296-4153663	CRP is a global regulator that represses MdtEF multidrug efflux pump expression.	fluoroquinolone;macrolide;penam
1000x	PairedContig_54	128463	129635	-	emrA	1-1173/1173	===============	0/0	100.00	98.21	card	AP009048:2810082-2811255	EmrA is a membrane fusion protein providing an efflux pathway with EmrB and TolC between the inner and outer membranes of E. coli a Gram-negative bacterium.	fluoroquinolone
1000x	PairedContig_54	126908	128446	-	emrB	1-1539/1539	===============	0/0	100.00	96.95	card	U00096:2812615-2814154	emrB is a translocase in the emrB -TolC efflux protein in E. coli. It recognizes substrates including carbonyl cyanide m-chlorophenylhydrazone (CCCP) nalidixic acid and thioloactomycin.	fluoroquinolone
1000x	PairedContig_12	6431	7486	-	emrK	1-1056/1056	===============	0/0	100.00	97.73	card	D78168:536-1592	emrK is a membrane fusion protein that is a homolog of EmrA. Together with the inner membrane transporter EmrY and the outer membrane channel TolC it mediates multidrug efflux.	tetracycline
1000x	PairedContig_54	129762	130292	-	emrR	1-531/531	===============	0/0	100.00	98.49	card	U00096.3:2810769-2811300	EmrR is a negative regulator for the EmrAB-TolC multidrug efflux pump in E. coli. Mutations lead to EmrAB-TolC overexpression.	fluoroquinolone
1000x	PairedContig_12	4893	6431	-	emrY	1-1539/1539	===============	0/0	100.00	97.73	card	D78168:1591-3130	emrY is a multidrug transport that moves substrates across the inner membrane of the Gram-negative E. coli. It is a homolog of emrB.	tetracycline
1000x	PairedContig_88	6876	8519	-	eptA	1-1644/1644	===============	0/0	100.00	91.79	card	AP009048:4340268-4338624	PmrC mediates the modification of Lipid A by the addition of 4-amino-4-deoxy-L-arabinose (L-Ara4N) and phosphoethanolamine resulting in a less negative cell membrane and decreased binding of polymyxin B.	peptide
1000x	PairedContig_2	91423	92616	-	Escherichia_coli_acrA	1-1194/1194	===============	0/0	100.00	99.16	card	U00096.3:485619-484425	AcrA is a subunit of the AcrAB-TolC multidrug efflux system that in E. coli.	cephalosporin;fluoroquinolone;glycylcycline;penam;phenicol;rifamycin;tetracycline;triclosan
1000x	PairedContig_41	131944	133077	+	Escherichia_coli_ampC	1-1134/1134	===============	0/0	100.00	98.15	card	U00096.3:4378944-4377810	A class C ampC beta-lactamase (cephalosporinase) enzyme described in Escherichia coli shown clinically to confer resistance to penicillin-like and cephalosporin-class antibiotics.	cephalosporin;penam
1000x	PairedContig_2	2232	3389	-	Escherichia_coli_ampH	1-1158/1158	===============	0/0	100.00	97.50	card	AP012030.1:396711-395553	AmpH is a class C ampC-like beta-lactamase and penicillin-binding protein identified in Escherichia coli.	cephalosporin;penam
1000x	PairedContig_122	21218	21550	+	Escherichia_coli_emrE	1-333/333	===============	0/0	100.00	92.19	card	Z11877.1:485-818	Member of the small MDR (multidrug resistance) family of transporters; in Escherichia coli this protein provides resistance against a number of positively charged compounds including ethidium bromide and erythromycin; proton-dependent secondary transporter which exchanges protons for compound translocation	macrolide
1000x	PairedContig_71	30034	31266	-	Escherichia_coli_mdfA	1-1233/1233	===============	0/0	100.00	96.59	card	JQ394987:0-1233	Multidrug efflux pump in E. coli. This multidrug efflux system was originally identified as the Cmr/CmlA chloramphenicol exporter.	benzalkonium_chloride;rhodamine;tetracycline
1000x	PairedContig_12	8010	8624	+	evgA	1-615/615	===============	0/0	100.00	99.02	card	BA000007.3:3212025-3212640	EvgA when phosphorylated is a positive regulator for efflux protein complexes emrKY and mdtEF. While usually phosphorylated in a EvgS dependent manner it can be phosphorylated in the absence of EvgS when overexpressed.	fluoroquinolone;macrolide;penam;tetracycline
1000x	PairedContig_12	8629	12222	+	evgS	1-3594/3594	===============	0/0	100.00	96.16	card	U00096:2484373-2487967	EvgS is a sensor protein that phosphorylates the regulatory protein EvgA. evgS corresponds to 1 locus in Pseudomonas aeruginosa PAO1 and 1 locus in Pseudomonas aeruginosa LESB58.	fluoroquinolone;macrolide;penam;tetracycline
1000x	PairedContig_138	79892	80620	-	gadW	1-729/729	===============	0/0	100.00	99.86	card	CP015085.1:2552440-2551711	GadW is an AraC-family regulator that promotes mdtEF expression to confer multidrug resistance. GadW inhibits GadX-dependent activation. GadW clearly represses gadX and in situations where GadX is missing activates gadA and gadBC.	fluoroquinolone;macrolide;penam
1000x	PairedContig_138	80989	81813	-	gadX	1-825/825	===============	0/0	100.00	93.82	card	AP009048.1:3974604-3975429	GadX is an AraC-family regulator that promotes mdtEF expression to confer multidrug resistance.	fluoroquinolone;macrolide;penam
1000x	PairedContig_87	95014	95427	-	H-NS	1-414/414	===============	0/0	100.00	99.28	card	BA000007.3:1738104-1737690	H-NS is a histone-like protein involved in global gene regulation in Gram-negative bacteria. It is a repressor of the membrane fusion protein genes acrE mdtE and emrK as well as nearby genes of many RND-type multidrug exporters.	cephalosporin;cephamycin;fluoroquinolone;macrolide;penam;tetracycline
1000x	PairedContig_125	30	702	-	kdpE	1-673/678	===============	0/0	99.26	95.84	card	U00096.3:721733-721055	kdpE is a transcriptional activator that is part of the two-component system KdpD/KdpE that is studied for its regulatory role in potassium transport and has been identified as an adaptive regulator involved in the virulence and intracellular survival of pathogenic bacteria. kdpE regulates a range of virulence loci through direct promoter binding.	aminoglycoside
1000x	PairedContig_1	37534	37917	+	marA	1-384/384	===============	0/0	100.00	98.70	card	AP009048.1:1621287-1621671	In the presence of antibiotic stress E. coli overexpresses the global activator protein MarA which besides inducing MDR efflux pump AcrAB also down- regulates synthesis of the porin OmpF.	carbapenem;cephalosporin;cephamycin;fluoroquinolone;glycylcycline;monobactam;penam;penem;phenicol;rifamycin;tetracycline;triclosan
1000x	PairedContig_140	30642	31889	+	mdtA	1-1248/1248	===============	0/0	100.00	95.11	card	U00096:2154015-2155263	MdtA is the membrane fusion protein of the multidrug efflux complex mdtABC.	aminocoumarin
1000x	PairedContig_140	31889	35011	+	mdtB	1-3123/3123	===============	0/0	100.00	96.29	card	U00096:2155262-2158385	MdtB is a transporter that forms a heteromultimer complex with MdtC to form a multidrug transporter. MdtBC is part of the MdtABC-TolC efflux complex.	aminocoumarin
1000x	PairedContig_140	35012	38089	+	mdtC	1-3078/3078	===============	0/0	100.00	94.15	card	U00096:2158385-2161463	MdtC is a transporter that forms a heteromultimer complex with MdtB to form a multidrug transporter. MdtBC is part of the MdtABC-TolC efflux complex. In the absence of MdtB MdtC can form a homomultimer complex that results in a functioning efflux complex with a narrower drug specificity. mdtC corresponds to 3 loci in Pseudomonas aeruginosa PAO1 (gene name: muxC/muxB) and 3 loci in Pseudomonas aer…	aminocoumarin
1000x	PairedContig_138	75234	76391	+	mdtE	1-1158/1158	===============	0/0	100.00	98.62	card	AP009048.1:3981183-3980025	MdtE is the membrane fusion protein of the MdtEF multidrug efflux complex. It shares 70% sequence similarity with AcrA.	fluoroquinolone;macrolide;penam
1000x	PairedContig_138	76416	79529	+	mdtF	1-3114/3114	===============	0/0	100.00	97.33	card	U00096:3660413-3663527	MdtF is the multidrug inner membrane transporter for the MdtEF-TolC efflux complex.	fluoroquinolone;macrolide;penam
1000x	PairedContig_72	18176	19402	-	mdtG	1-1227/1227	===============	0/0	100.00	98.21	card	CP000800.1:1192954-1191727	The MdtG protein also named YceE appears to be a member of the major facilitator superfamily of transporters and it has been reported when overexpressed to increase fosfomycin and deoxycholate resistances. mdtG is a member of the marA-soxS-rob regulon.	fosfomycin
1000x	PairedContig_72	28032	29240	-	mdtH	1-1209/1209	===============	0/0	100.00	98.26	card	U00096:1125326-1124117	Multidrug resistance protein MdtH	fluoroquinolone
1000x	PairedContig_42	95701	96933	+	mdtM	1-1233/1233	===============	0/0	100.00	95.05	card	U00096.3:4568519-4567286	Multidrug resistance protein MdtM	acridine_dye;fluoroquinolone;lincosamide;nucleoside;phenicol
1000x	PairedContig_29	9010	10041	+	mdtN	1-1032/1032	===============	0/0	100.00	95.54	card	AP009048.1:4307588-4306556	Multidrug resistance efflux pump. Could be involved in resistance to puromycin acriflavine and tetraphenylarsonium chloride.	acridine_dye;nucleoside
1000x	PairedContig_29	10041	12092	+	mdtO	1-2052/2052	===============	0/0	100.00	97.08	card	AP009048.1:4306557-4304505	Multidrug resistance efflux pump. Could be involved in resistance to puromycin acriflavine and tetraphenylarsonium chloride	acridine_dye;nucleoside
1000x	PairedContig_29	12089	13555	+	mdtP	1-1467/1467	===============	0/0	100.00	97.61	card	AP009048.1:4304509-4303042	Multidrug resistance efflux pump. Could be involved in resistance to puromycin acriflavine and tetraphenylarsonium chloride	acridine_dye;nucleoside
1000x	PairedContig_55	18636	20384	-	msbA	1-1749/1749	===============	0/0	100.00	98.06	card	U00096.3:966620-968369	MsbA is a multidrug resistance transporter homolog from E. coli and belongs to a superfamily of transporters that contain an adenosine triphosphate (ATP) binding cassette (ABC) which is also called a nucleotide-binding domain (NBD). MsbA is a member of the MDR-ABC transporter group by sequence homology. MsbA transports lipid A a major component of the bacterial outer cell membrane and is the only…	nitroimidazole
1000x	PairedContig_103	80882	81850	+	pmrF	1-969/969	===============	0/0	100.00	97.63	card	U00096:2367070-2368039	PmrF is required for the synthesis and transfer of 4-amino-4-deoxy-L-arabinose (Ara4N) to Lipid A which allows gram-negative bacteria to resist the antimicrobial activity of cationic antimicrobial peptides and antibiotics such as polymyxin. pmrF corresponds to 1 locus in Pseudomonas aeruginosa PAO1 and 1 locus in Pseudomonas aeruginosa LESB58.	peptide
1000x	PairedContig_47	7028	8515	+	tolC	1-1488/1488	===============	0/0	100.00	97.98	card	FJ768952:0-1488	TolC is a protein subunit of many multidrug efflux complexes in Gram negative bacteria. It is an outer membrane efflux protein and is constitutively open. Regulation of efflux activity is often at its periplasmic entrance by other components of the efflux complex.	aminocoumarin;aminoglycoside;carbapenem;cephalosporin;cephamycin;fluoroquinolone;glycylcycline;macrolide;penam;penem;peptide;phenicol;rifamycin;tetracycline;triclosan
1000x	PairedContig_109	18110	19276	-	ugd	1-1167/1167	===============	0/0	100.00	96.92	card	U00096:2099613-2098446	PmrE is required for the synthesis and transfer of 4-amino-4-deoxy-L-arabinose (Ara4N) to Lipid A which allows gram-negative bacteria to resist the antimicrobial activity of cationic antimicrobial peptides and antibiotics such as polymyxin	peptide
1000x	PairedContig_103	21343	22986	-	yojI	1-1644/1644	===============	0/0	100.00	98.05	card	U00096.3:2308615-2306971	YojI mediates resistance to the peptide antibiotic microcin J25 when it is expressed from a multicopy vector. YojI is capable of pumping out microcin molecules. The outer membrane protein TolC in addition to YojI is required for export of microcin J25 out of the cell. Microcin J25 is thus the first known substrate for YojI.	peptide

## Sheet: Serotype
Minta	antigen	bitscore	desc	gene	genome_name	length	name	pident	qcovhsp	qlen	qseqid	score	send	sframe	sharedallele	sseq	sseqid	sstart	type
0x	O6	2316.0	from_ESC_IA2235AA_AS	wzx	Egyetemi-11_merged.gam	1257	O6-10-wzx	99.92	100.0	1257	O6-10-wzx	0.9992	460	-1	False	ATGAATAGGATACAACGTGTGCACAATTATTTAAGGCTTAAAGATAAAATAAAAAACGTATTTTTAGGGTTGTATATATTGCAGTTATTTAATTATATCGCGCCATTGGTAATTATCCCTATCCTGATAAAATATATTGGGTTGGGGGAATATGGGGAATTGGTCTATATTACATCTATTTATCAAATAGTGGCTTTGATTATTGATTTTGGCTTTACTTACACAGGACCTGTGGTTGCTGCGAGACATAGATGTGAGACCCAAAATTTACAGCGCTATTACTCAATAGTTGTTCTTTTAAAATCATTGCTTTTTATAATTGCATTAACATGTGTATTTTTATTGTGCAGATTAAATATAGTCCACTTGTCATTTTTTGGGTTTTTGTCAATTTTTCTA…	lcl|Egyetemi-11_merged.gam|PairedContig_94	1716	O
0x	O6	2311.0	from_ESC_GA9104AA_AS	wzx	Egyetemi-11_merged.gam	1257	O6-12-wzx	99.841	100.0	1257	O6-12-wzx	0.9984099999999999	460	-1	False	ATGAATAGGATACAACGTGTGCACAATTATTTAAGGCTTAAAGATAAAATAAAAAACGTATTTTTAGGGTTGTATATATTGCAGTTATTTAATTATATCGCGCCATTGGTAATTATCCCTATCCTGATAAAATATATTGGGTTGGGGGAATATGGGGAATTGGTCTATATTACATCTATTTATCAAATAGTGGCTTTGATTATTGATTTTGGCTTTACTTACACAGGACCTGTGGTTGCTGCGAGACATAGATGTGAGACCCAAAATTTACAGCGCTATTACTCAATAGTTGTTCTTTTAAAATCATTGCTTTTTATAATTGCATTAACATGTGTATTTTTATTGTGCAGATTAAATATAGTCCACTTGTCATTTTTTGGGTTTTTGTCAATTTTTCTA…	lcl|Egyetemi-11_merged.gam|PairedContig_94	1716	O
0x	O6	2278.0	from_ESC_GA9104AA_AS	wzx	Egyetemi-11_merged.gam	1239	O6-23-wzx	99.839	100.0	1239	O6-23-wzx	0.99839	460	-1	False	GTGCACAATTATTTAAGGCTTAAAGATAAAATAAAAAACGTATTTTTAGGGTTGTATATATTGCAGTTATTTAATTATATCGCGCCATTGGTAATTATCCCTATCCTGATAAAATATATTGGGTTGGGGGAATATGGGGAATTGGTCTATATTACATCTATTTATCAAATAGTGGCTTTGATTATTGATTTTGGCTTTACTTACACAGGACCTGTGGTTGCTGCGAGACATAGATGTGAGACCCAAAATTTACAGCGCTATTACTCAATAGTTGTTCTTTTAAAATCATTGCTTTTTATAATTGCATTAACATGTGTATTTTTATTGTGCAGATTAAATATAGTCCACTTGTCATTTTTTGGGTTTTTGTCAATTTTTCTATGCACTATTGGTAATATA…	lcl|Egyetemi-11_merged.gam|PairedContig_94	1698	O
0x	O6	2189.0	from_ESC_HA8385AA_AS	wzx	Egyetemi-11_merged.gam	1257	O6-13-wzx	98.091	100.0	1257	O6-13-wzx	0.9809099999999998	460	-1	False	ATGAATAGGATACAACGTGTGCACAATTATTTAAGGCTTAAAGATAAAATAAAAAACGTATTTTTAGGGTTGTATATATTGCAGTTATTTAATTATATCGCGCCATTGGTAATTATCCCTATCCTGATAAAATATATTGGGTTGGGGGAATATGGGGAATTGGTCTATATTACATCTATTTATCAAATAGTGGCTTTGATTATTGATTTTGGCTTTACTTACACAGGACCTGTGGTTGCTGCGAGACATAGATGTGAGACCCAAAATTTACAGCGCTATTACTCAATAGTTGTTCTTTTAAAATCATTGCTTTTTATAATTGCATTAACATGTGTATTTTTATTGTGCAGATTAAATATAGTCCACTTGTCATTTTTTGGGTTTTTGTCAATTTTTCTA…	lcl|Egyetemi-11_merged.gam|PairedContig_94	1716	O
0x	O6	2183.0	from_ESC_IA0140AA_AS	wzx	Egyetemi-11_merged.gam	1257	O6-15-wzx	98.011	100.0	1257	O6-15-wzx	0.98011	460	-1	False	ATGAATAGGATACAACGTGTGCACAATTATTTAAGGCTTAAAGATAAAATAAAAAACGTATTTTTAGGGTTGTATATATTGCAGTTATTTAATTATATCGCGCCATTGGTAATTATCCCTATCCTGATAAAATATATTGGGTTGGGGGAATATGGGGAATTGGTCTATATTACATCTATTTATCAAATAGTGGCTTTGATTATTGATTTTGGCTTTACTTACACAGGACCTGTGGTTGCTGCGAGACATAGATGTGAGACCCAAAATTTACAGCGCTATTACTCAATAGTTGTTCTTTTAAAATCATTGCTTTTTATAATTGCATTAACATGTGTATTTTTATTGTGCAGATTAAATATAGTCCACTTGTCATTTTTTGGGTTTTTGTCAATTTTTCTA…	lcl|Egyetemi-11_merged.gam|PairedContig_94	1716	O
0x	O6	2316.0	from_ESC_HA8490AA_AS	wzx	Egyetemi-11_merged.gam	1257	O6-9-wzx	99.92	100.0	1257	O6-9-wzx	0.9992	460	-1	False	ATGAATAGGATACAACGTGTGCACAATTATTTAAGGCTTAAAGATAAAATAAAAAACGTATTTTTAGGGTTGTATATATTGCAGTTATTTAATTATATCGCGCCATTGGTAATTATCCCTATCCTGATAAAATATATTGGGTTGGGGGAATATGGGGAATTGGTCTATATTACATCTATTTATCAAATAGTGGCTTTGATTATTGATTTTGGCTTTACTTACACAGGACCTGTGGTTGCTGCGAGACATAGATGTGAGACCCAAAATTTACAGCGCTATTACTCAATAGTTGTTCTTTTAAAATCATTGCTTTTTATAATTGCATTAACATGTGTATTTTTATTGTGCAGATTAAATATAGTCCACTTGTCATTTTTTGGGTTTTTGTCAATTTTTCTA…	lcl|Egyetemi-11_merged.gam|PairedContig_94	1716	O
0x	O6	2283.0	from_ESC_HA8378AA_AS	wzx	Egyetemi-11_merged.gam	1239	O6-22-wzx	99.919	100.0	1239	O6-22-wzx	0.9991899999999999	460	-1	False	GTGCACAATTATTTAAGGCTTAAAGATAAAATAAAAAACGTATTTTTAGGGTTGTATATATTGCAGTTATTTAATTATATCGCGCCATTGGTAATTATCCCTATCCTGATAAAATATATTGGGTTGGGGGAATATGGGGAATTGGTCTATATTACATCTATTTATCAAATAGTGGCTTTGATTATTGATTTTGGCTTTACTTACACAGGACCTGTGGTTGCTGCGAGACATAGATGTGAGACCCAAAATTTACAGCGCTATTACTCAATAGTTGTTCTTTTAAAATCATTGCTTTTTATAATTGCATTAACATGTGTATTTTTATTGTGCAGATTAAATATAGTCCACTTGTCATTTTTTGGGTTTTTGTCAATTTTTCTATGCACTATTGGTAATATA…	lcl|Egyetemi-11_merged.gam|PairedContig_94	1698	O
0x	O6	2316.0	8__wzx__wzx-O6__274 AB811597.1;O antigen flippase;O6	wzx	Egyetemi-11_merged.gam	1257	O6-3-wzx-origin	99.92	100.0	1257	O6-3-wzx-origin	0.9992	460	-1	False	ATGAATAGGATACAACGTGTGCACAATTATTTAAGGCTTAAAGATAAAATAAAAAACGTATTTTTAGGGTTGTATATATTGCAGTTATTTAATTATATCGCGCCATTGGTAATTATCCCTATCCTGATAAAATATATTGGGTTGGGGGAATATGGGGAATTGGTCTATATTACATCTATTTATCAAATAGTGGCTTTGATTATTGATTTTGGCTTTACTTACACAGGACCTGTGGTTGCTGCGAGACATAGATGTGAGACCCAAAATTTACAGCGCTATTACTCAATAGTTGTTCTTTTAAAATCATTGCTTTTTATAATTGCATTAACATGTGTATTTTTATTGTGCAGATTAAATATAGTCCACTTGTCATTTTTTGGGTTTTTGTCAATTTTTCTA…	lcl|Egyetemi-11_merged.gam|PairedContig_94	1716	O
0x	O6	2283.0	from_ESC_HA8236AA_AS	wzx	Egyetemi-11_merged.gam	1239	O6-18-wzx	99.919	100.0	1239	O6-18-wzx	0.9991899999999999	460	-1	False	GTGCACAATTATTTAAGGCTTAAAGATAAAATAAAAAACGTATTTTTAGGGTTGTATATATTGCAGTTATTTAATTATATCGCGCCATTGGTAATTATCCCTATCCTGATAAAATATATTGGGTTGGGGGAATATGGGGAATTGGTCTATATTACATCTATTTATCAAATAGTGGCTTTGATTATTGATTTTGGCTTTACTTACACAGGACCTGTGGTTGCTGCGAGACATAGATGTGAGACCCAAAATTTACAGCGCTATTACTCAATAGTTGTTCTTTTAAAATCATTGCTTTTTATAATTGCATTAACATGTGTATTTTTATTGTGCAGATTAAATATAGTCCACTTGTCATTTTTTGGGTTTTTGTCAATTTTTCTATGCACTATTGGTAATATA…	lcl|Egyetemi-11_merged.gam|PairedContig_94	1698	O
0x	O6	2283.0	from_ESC_IA2235AA_AS	wzx	Egyetemi-11_merged.gam	1239	O6-21-wzx	99.919	100.0	1239	O6-21-wzx	0.9991899999999999	460	-1	False	GTGCACAATTATTTAAGGCTTAAAGATAAAATAAAAAACGTATTTTTAGGGTTGTATATATTGCAGTTATTTAATTATATCGCGCCATTGGTAATTATCCCTATCCTGATAAAATATATTGGGTTGGGGGAATATGGGGAATTGGTCTATATTACATCTATTTATCAAATAGTGGCTTTGATTATTGATTTTGGCTTTACTTACACAGGACCTGTGGTTGCTGCGAGACATAGATGTGAGACCCAAAATTTACAGCGCTATTACTCAATAGTTGTTCTTTTAAAATCATTGCTTTTTATAATTGCATTAACATGTGTATTTTTATTGTGCAGATTAAATATAGTCCACTTGTCATTTTTTGGGTTTTTGTCAATTTTTCTATGCACTATTGGTAATATA…	lcl|Egyetemi-11_merged.gam|PairedContig_94	1698	O
0x	O6	2322.0	8__wzx__wzx-O6__272 AJ426045.2;O antigen flippase;O6	wzx	Egyetemi-11_merged.gam	1257	O6-1-wzx-origin	100.0	100.0	1257	O6-1-wzx-origin	1.0	460	-1	False	ATGAATAGGATACAACGTGTGCACAATTATTTAAGGCTTAAAGATAAAATAAAAAACGTATTTTTAGGGTTGTATATATTGCAGTTATTTAATTATATCGCGCCATTGGTAATTATCCCTATCCTGATAAAATATATTGGGTTGGGGGAATATGGGGAATTGGTCTATATTACATCTATTTATCAAATAGTGGCTTTGATTATTGATTTTGGCTTTACTTACACAGGACCTGTGGTTGCTGCGAGACATAGATGTGAGACCCAAAATTTACAGCGCTATTACTCAATAGTTGTTCTTTTAAAATCATTGCTTTTTATAATTGCATTAACATGTGTATTTTTATTGTGCAGATTAAATATAGTCCACTTGTCATTTTTTGGGTTTTTGTCAATTTTTCTA…	lcl|Egyetemi-11_merged.gam|PairedContig_94	1716	O
0x	O6	2156.0	from_ESC_HA8385AA_AS	wzx	Egyetemi-11_merged.gam	1239	O6-16-wzx	98.063	100.0	1239	O6-16-wzx	0.9806300000000001	460	-1	False	GTGCACAATTATTTAAGGCTTAAAGATAAAATAAAAAACGTATTTTTAGGGTTGTATATATTGCAGTTATTTAATTATATCGCGCCATTGGTAATTATCCCTATCCTGATAAAATATATTGGGTTGGGGGAATATGGGGAATTGGTCTATATTACATCTATTTATCAAATAGTGGCTTTGATTATTGATTTTGGCTTTACTTACACAGGACCTGTGGTTGCTGCGAGACATAGATGTGAGACCCAAAATTTACAGCGCTATTACTCAATAGTTGTTCTTTTAAAATCATTGCTTTTTATAATTGCATTAACATGTGTATTTTTATTGTGCAGATTAAATATAGTCCACTTGTCATTTTTTGGGTTTTTGTCAATTTTTCTATGCACTATTGGTAATATA…	lcl|Egyetemi-11_merged.gam|PairedContig_94	1698	O
0x	O6	2289.0	from_ESC_IA2238AA_AS	wzx	Egyetemi-11_merged.gam	1239	O6-19-wzx	100.0	100.0	1239	O6-19-wzx	1.0	460	-1	False	GTGCACAATTATTTAAGGCTTAAAGATAAAATAAAAAACGTATTTTTAGGGTTGTATATATTGCAGTTATTTAATTATATCGCGCCATTGGTAATTATCCCTATCCTGATAAAATATATTGGGTTGGGGGAATATGGGGAATTGGTCTATATTACATCTATTTATCAAATAGTGGCTTTGATTATTGATTTTGGCTTTACTTACACAGGACCTGTGGTTGCTGCGAGACATAGATGTGAGACCCAAAATTTACAGCGCTATTACTCAATAGTTGTTCTTTTAAAATCATTGCTTTTTATAATTGCATTAACATGTGTATTTTTATTGTGCAGATTAAATATAGTCCACTTGTCATTTTTTGGGTTTTTGTCAATTTTTCTATGCACTATTGGTAATATA…	lcl|Egyetemi-11_merged.gam|PairedContig_94	1698	O
0x	O6	2183.0	from_ESC_HA8799AA_AS	wzx	Egyetemi-11_merged.gam	1257	O6-14-wzx	98.011	100.0	1257	O6-14-wzx	0.98011	460	-1	False	ATGAATAGGATACAACGTGTGCACAATTATTTAAGGCTTAAAGATAAAATAAAAAACGTATTTTTAGGGTTGTATATATTGCAGTTATTTAATTATATCGCGCCATTGGTAATTATCCCTATCCTGATAAAATATATTGGGTTGGGGGAATATGGGGAATTGGTCTATATTACATCTATTTATCAAATAGTGGCTTTGATTATTGATTTTGGCTTTACTTACACAGGACCTGTGGTTGCTGCGAGACATAGATGTGAGACCCAAAATTTACAGCGCTATTACTCAATAGTTGTTCTTTTAAAATCATTGCTTTTTATAATTGCATTAACATGTGTATTTTTATTGTGCAGATTAAATATAGTCCACTTGTCATTTTTTGGGTTTTTGTCAATTTTTCTA…	lcl|Egyetemi-11_merged.gam|PairedContig_94	1716	O
0x	O6	2150.0	8__wzx__wzx-O6__273 CP002185.1;O antigen flippase;O6	wzx	Egyetemi-11_merged.gam	1239	O6-2-wzx-origin	97.982	100.0	1239	O6-2-wzx-origin	0.97982	460	-1	False	GTGCACAATTATTTAAGGCTTAAAGATAAAATAAAAAACGTATTTTTAGGGTTGTATATATTGCAGTTATTTAATTATATCGCGCCATTGGTAATTATCCCTATCCTGATAAAATATATTGGGTTGGGGGAATATGGGGAATTGGTCTATATTACATCTATTTATCAAATAGTGGCTTTGATTATTGATTTTGGCTTTACTTACACAGGACCTGTGGTTGCTGCGAGACATAGATGTGAGACCCAAAATTTACAGCGCTATTACTCAATAGTTGTTCTTTTAAAATCATTGCTTTTTATAATTGCATTAACATGTGTATTTTTATTGTGCAGATTAAATATAGTCCACTTGTCATTTTTTGGGTTTTTGTCAATTTTTCTATGCACTATTGGTAATATA…	lcl|Egyetemi-11_merged.gam|PairedContig_94	1698	O
0x	O6	2150.0	from_ESC_HA8799AA_AS	wzx	Egyetemi-11_merged.gam	1239	O6-17-wzx	97.982	100.0	1239	O6-17-wzx	0.97982	460	-1	False	GTGCACAATTATTTAAGGCTTAAAGATAAAATAAAAAACGTATTTTTAGGGTTGTATATATTGCAGTTATTTAATTATATCGCGCCATTGGTAATTATCCCTATCCTGATAAAATATATTGGGTTGGGGGAATATGGGGAATTGGTCTATATTACATCTATTTATCAAATAGTGGCTTTGATTATTGATTTTGGCTTTACTTACACAGGACCTGTGGTTGCTGCGAGACATAGATGTGAGACCCAAAATTTACAGCGCTATTACTCAATAGTTGTTCTTTTAAAATCATTGCTTTTTATAATTGCATTAACATGTGTATTTTTATTGTGCAGATTAAATATAGTCCACTTGTCATTTTTTGGGTTTTTGTCAATTTTTCTATGCACTATTGGTAATATA…	lcl|Egyetemi-11_merged.gam|PairedContig_94	1698	O
0x	O6	2316.0	from_ESC_HA8378AA_AS	wzx	Egyetemi-11_merged.gam	1257	O6-11-wzx	99.92	100.0	1257	O6-11-wzx	0.9992	460	-1	False	ATGAATAGGATACAACGTGTGCACAATTATTTAAGGCTTAAAGATAAAATAAAAAACGTATTTTTAGGGTTGTATATATTGCAGTTATTTAATTATATCGCGCCATTGGTAATTATCCCTATCCTGATAAAATATATTGGGTTGGGGGAATATGGGGAATTGGTCTATATTACATCTATTTATCAAATAGTGGCTTTGATTATTGATTTTGGCTTTACTTACACAGGACCTGTGGTTGCTGCGAGACATAGATGTGAGACCCAAAATTTACAGCGCTATTACTCAATAGTTGTTCTTTTAAAATCATTGCTTTTTATAATTGCATTAACATGTGTATTTTTATTGTGCAGATTAAATATAGTCCACTTGTCATTTTTTGGGTTTTTGTCAATTTTTCTA…	lcl|Egyetemi-11_merged.gam|PairedContig_94	1716	O
0x	O6	2283.0	from_ESC_HA8490AA_AS	wzx	Egyetemi-11_merged.gam	1239	O6-20-wzx	99.919	100.0	1239	O6-20-wzx	0.9991899999999999	460	-1	False	GTGCACAATTATTTAAGGCTTAAAGATAAAATAAAAAACGTATTTTTAGGGTTGTATATATTGCAGTTATTTAATTATATCGCGCCATTGGTAATTATCCCTATCCTGATAAAATATATTGGGTTGGGGGAATATGGGGAATTGGTCTATATTACATCTATTTATCAAATAGTGGCTTTGATTATTGATTTTGGCTTTACTTACACAGGACCTGTGGTTGCTGCGAGACATAGATGTGAGACCCAAAATTTACAGCGCTATTACTCAATAGTTGTTCTTTTAAAATCATTGCTTTTTATAATTGCATTAACATGTGTATTTTTATTGTGCAGATTAAATATAGTCCACTTGTCATTTTTTGGGTTTTTGTCAATTTTTCTATGCACTATTGGTAATATA…	lcl|Egyetemi-11_merged.gam|PairedContig_94	1698	O
0x	H1	3236.0	from_ESC_BA4596AA_AS	fliC	Egyetemi-11_merged.gam	1788	H1-9-fliC	99.329	100.0	1788	H1-9-fliC	0.99329	338816	-1	False	ATGGCACAAGTCATTAATACCAACAGCCTCTCGCTGATCACTCAAAATAATATCAACAAGAACCAGTCTGCGCTGTCGAGTTCTATCGAGCGTCTGTCTTCTGGCTTGCGTATTAACAGCGCGAAGGATGACGCCGCGGGTCAGGCGATTGCTAACCGTTTTACTTCTAACATTAAAGGCCTGACTCAGGCTGCACGTAACGCCAACGACGGTATTTCTGTTGCACAGACCACTGAAGGCGCGCTGTCCGAAATCAACAACAACTTACAGCGTATCCGTGAGCTGACGGTTCAGGCTTCTACCGGGACTAACTCTGATTCGGATCTGGACTCCATTCAGGACGAAATCAAATCCCGTCTCGACGAAATTGACCGCGTATCCGGTCAGACCCAGTTCAAC…	lcl|Egyetemi-11_merged.gam|PairedContig_2	340603	H
0x	H1	3297.0	from_ESC_HA8537AA_AS	fliC	Egyetemi-11_merged.gam	1788	H1-4-fliC	99.944	100.0	1788	H1-4-fliC	0.99944	338816	-1	False	ATGGCACAAGTCATTAATACCAACAGCCTCTCGCTGATCACTCAAAATAATATCAACAAGAACCAGTCTGCGCTGTCGAGTTCTATCGAGCGTCTGTCTTCTGGCTTGCGTATTAACAGCGCGAAGGATGACGCCGCGGGTCAGGCGATTGCTAACCGTTTTACTTCTAACATTAAAGGCCTGACTCAGGCTGCACGTAACGCCAACGACGGTATTTCTGTTGCACAGACCACTGAAGGCGCGCTGTCCGAAATCAACAACAACTTACAGCGTATCCGTGAGCTGACGGTTCAGGCTTCTACCGGGACTAACTCTGATTCGGATCTGGACTCCATTCAGGACGAAATCAAATCCCGTCTCGACGAAATTGACCGCGTATCCGGTCAGACCCAGTTCAAC…	lcl|Egyetemi-11_merged.gam|PairedContig_2	340603	H
0x	H12	3070.0	from_ESC_GA9370AA_AS	fliC	Egyetemi-11_merged.gam	1788	H12-8-fliC	97.651	100.0	1788	H12-8-fliC	0.97651	338816	-1	False	ATGGCACAAGTCATTAATACCAACAGCCTCTCGCTGATCACTCAAAATAATATCAACAAGAACCAGTCTGCGCTGTCGAGTTCTATCGAGCGTCTGTCTTCTGGCTTGCGTATTAACAGCGCGAAGGATGACGCCGCGGGTCAGGCGATTGCTAACCGTTTTACTTCTAACATTAAAGGCCTGACTCAGGCTGCACGTAACGCCAACGACGGTATTTCTGTTGCACAGACCACTGAAGGCGCGCTGTCCGAAATCAACAACAACTTACAGCGTATCCGTGAGCTGACGGTTCAGGCTTCTACCGGGACTAACTCTGATTCGGATCTGGACTCCATTCAGGACGAAATCAAATCCCGTCTCGACGAAATTGACCGCGTATCCGGTCAGACCCAGTTCAAC…	lcl|Egyetemi-11_merged.gam|PairedContig_2	340603	H
0x	H12	3075.0	fliC_83_AIFX01000055_H12	fliC	Egyetemi-11_merged.gam	1788	H12-4-fliC-origin	97.707	100.0	1788	H12-4-fliC-origin	0.9770699999999999	338816	-1	False	ATGGCACAAGTCATTAATACCAACAGCCTCTCGCTGATCACTCAAAATAATATCAACAAGAACCAGTCTGCGCTGTCGAGTTCTATCGAGCGTCTGTCTTCTGGCTTGCGTATTAACAGCGCGAAGGATGACGCCGCGGGTCAGGCGATTGCTAACCGTTTTACTTCTAACATTAAAGGCCTGACTCAGGCTGCACGTAACGCCAACGACGGTATTTCTGTTGCACAGACCACTGAAGGCGCGCTGTCCGAAATCAACAACAACTTACAGCGTATCCGTGAGCTGACGGTTCAGGCTTCTACCGGGACTAACTCTGATTCGGATCTGGACTCCATTCAGGACGAAATCAAATCCCGTCTCGACGAAATTGACCGCGTATCCGGTCAGACCCAGTTCAAC…	lcl|Egyetemi-11_merged.gam|PairedContig_2	340603	H
0x	H1	3136.0	from_ESC_IA2263AA_AS	fliC	Egyetemi-11_merged.gam	1788	H1-11-fliC	98.322	100.0	1788	H1-11-fliC	0.9832200000000001	338816	-1	False	ATGGCACAAGTCATTAATACCAACAGCCTCTCGCTGATCACTCAAAATAATATCAACAAGAACCAGTCTGCGCTGTCGAGTTCTATCGAGCGTCTGTCTTCTGGCTTGCGTATTAACAGCGCGAAGGATGACGCCGCGGGTCAGGCGATTGCTAACCGTTTTACTTCTAACATTAAAGGCCTGACTCAGGCTGCACGTAACGCCAACGACGGTATTTCTGTTGCACAGACCACTGAAGGCGCGCTGTCCGAAATCAACAACAACTTACAGCGTATCCGTGAGCTGACGGTTCAGGCTTCTACCGGGACTAACTCTGATTCGGATCTGGACTCCATTCAGGACGAAATCAAATCCCGTCTCGACGAAATTGACCGCGTATCCGGTCAGACCCAGTTCAAC…	lcl|Egyetemi-11_merged.gam|PairedContig_2	340603	H
0x	H1	3291.0	from_ESC_GA9155AA_AS	fliC	Egyetemi-11_merged.gam	1788	H1-8-fliC	99.888	100.0	1788	H1-8-fliC	0.9988800000000001	338816	-1	False	ATGGCACAAGTCATTAATACCAACAGCCTCTCGCTGATCACTCAAAATAATATCAACAAGAACCAGTCTGCGCTGTCGAGTTCTATCGAGCGTCTGTCTTCTGGCTTGCGTATTAACAGCGCGAAGGATGACGCCGCGGGTCAGGCGATTGCTAACCGTTTTACTTCTAACATTAAAGGCCTGACTCAGGCTGCACGTAACGCCAACGACGGTATTTCTGTTGCACAGACCACTGAAGGCGCGCTGTCCGAAATCAACAACAACTTACAGCGTATCCGTGAGCTGACGGTTCAGGCTTCTACCGGGACTAACTCTGATTCGGATCTGGACTCCATTCAGGACGAAATCAAATCCCGTCTCGACGAAATTGACCGCGTATCCGGTCAGACCCAGTTCAAC…	lcl|Egyetemi-11_merged.gam|PairedContig_2	340603	H
0x	H12	3037.0	from_ESC_HA8169AA_AS	fliC	Egyetemi-11_merged.gam	1788	H12-10-fliC	97.315	100.0	1788	H12-10-fliC	0.97315	338816	-1	False	ATGGCACAAGTCATTAATACCAACAGCCTCTCGCTGATCACTCAAAATAATATCAACAAGAACCAGTCTGCGCTGTCGAGTTCTATCGAGCGTCTGTCTTCTGGCTTGCGTATTAACAGCGCGAAGGATGACGCCGCGGGTCAGGCGATTGCTAACCGTTTTACTTCTAACATTAAAGGCCTGACTCAGGCTGCACGTAACGCCAACGACGGTATTTCTGTTGCACAGACCACTGAAGGCGCGCTGTCCGAAATCAACAACAACTTACAGCGTATCCGTGAGCTGACGGTTCAGGCTTCTACCGGGACTAACTCTGATTCGGATCTGGACTCCATTCAGGACGAAATCAAATCCCGTCTCGACGAAATTGACCGCGTATCCGGTCAGACCCAGTTCAAC…	lcl|Egyetemi-11_merged.gam|PairedContig_2	340603	H
0x	H1	3297.0	from_ESC_IA2245AA_AS	fliC	Egyetemi-11_merged.gam	1788	H1-3-fliC	99.944	100.0	1788	H1-3-fliC	0.99944	338816	-1	False	ATGGCACAAGTCATTAATACCAACAGCCTCTCGCTGATCACTCAAAATAATATCAACAAGAACCAGTCTGCGCTGTCGAGTTCTATCGAGCGTCTGTCTTCTGGCTTGCGTATTAACAGCGCGAAGGATGACGCCGCGGGTCAGGCGATTGCTAACCGTTTTACTTCTAACATTAAAGGCCTGACTCAGGCTGCACGTAACGCCAACGACGGTATTTCTGTTGCACAGACCACTGAAGGCGCGCTGTCCGAAATCAACAACAACTTACAGCGTATCCGTGAGCTGACGGTTCAGGCTTCTACCGGGACTAACTCTGATTCGGATCTGGACTCCATTCAGGACGAAATCAAATCCCGTCTCGACGAAATTGACCGCGTATCCGGTCAGACCCAGTTCAAC…	lcl|Egyetemi-11_merged.gam|PairedContig_2	340603	H
0x	H12	3070.0	from_ESC_IA0652AA_AS	fliC	Egyetemi-11_merged.gam	1788	H12-6-fliC	97.651	100.0	1788	H12-6-fliC	0.97651	338816	-1	False	ATGGCACAAGTCATTAATACCAACAGCCTCTCGCTGATCACTCAAAATAATATCAACAAGAACCAGTCTGCGCTGTCGAGTTCTATCGAGCGTCTGTCTTCTGGCTTGCGTATTAACAGCGCGAAGGATGACGCCGCGGGTCAGGCGATTGCTAACCGTTTTACTTCTAACATTAAAGGCCTGACTCAGGCTGCACGTAACGCCAACGACGGTATTTCTGTTGCACAGACCACTGAAGGCGCGCTGTCCGAAATCAACAACAACTTACAGCGTATCCGTGAGCTGACGGTTCAGGCTTCTACCGGGACTAACTCTGATTCGGATCTGGACTCCATTCAGGACGAAATCAAATCCCGTCTCGACGAAATTGACCGCGTATCCGGTCAGACCCAGTTCAAC…	lcl|Egyetemi-11_merged.gam|PairedContig_2	340603	H
0x	H1	3286.0	1__fliC__fliC-H1__2 L07387.1;flagellin;H1	fliC	Egyetemi-11_merged.gam	1788	H1-2-fliC-origin	99.832	100.0	1788	H1-2-fliC-origin	0.9983199999999999	338816	-1	False	ATGGCACAAGTCATTAATACCAACAGCCTCTCGCTGATCACTCAAAATAATATCAACAAGAACCAGTCTGCGCTGTCGAGTTCTATCGAGCGTCTGTCTTCTGGCTTGCGTATTAACAGCGCGAAGGATGACGCCGCGGGTCAGGCGATTGCTAACCGTTTTACTTCTAACATTAAAGGCCTGACTCAGGCTGCACGTAACGCCAACGACGGTATTTCTGTTGCACAGACCACTGAAGGCGCGCTGTCCGAAATCAACAACAACTTACAGCGTATCCGTGAGCTGACGGTTCAGGCTTCTACCGGGACTAACTCTGATTCGGATCTGGACTCCATTCAGGACGAAATCAAATCCCGTCTCGACGAAATTGACCGCGTATCCGGTCAGACCCAGTTCAAC…	lcl|Egyetemi-11_merged.gam|PairedContig_2	340603	H
0x	H1	3297.0	from_ESC_IA2248AA_AS	fliC	Egyetemi-11_merged.gam	1788	H1-6-fliC	99.944	100.0	1788	H1-6-fliC	0.99944	338816	-1	False	ATGGCACAAGTCATTAATACCAACAGCCTCTCGCTGATCACTCAAAATAATATCAACAAGAACCAGTCTGCGCTGTCGAGTTCTATCGAGCGTCTGTCTTCTGGCTTGCGTATTAACAGCGCGAAGGATGACGCCGCGGGTCAGGCGATTGCTAACCGTTTTACTTCTAACATTAAAGGCCTGACTCAGGCTGCACGTAACGCCAACGACGGTATTTCTGTTGCACAGACCACTGAAGGCGCGCTGTCCGAAATCAACAACAACTTACAGCGTATCCGTGAGCTGACGGTTCAGGCTTCTACCGGGACTAACTCTGATTCGGATCTGGACTCCATTCAGGACGAAATCAAATCCCGTCTCGACGAAATTGACCGCGTATCCGGTCAGACCCAGTTCAAC…	lcl|Egyetemi-11_merged.gam|PairedContig_2	340603	H
0x	H12	3075.0	1__fliC__fliC-H12__8 AY337471.1;flagellin;H12	fliC	Egyetemi-11_merged.gam	1788	H12-1-fliC-origin	97.707	100.0	1788	H12-1-fliC-origin	0.9770699999999999	338816	-1	False	ATGGCACAAGTCATTAATACCAACAGCCTCTCGCTGATCACTCAAAATAATATCAACAAGAACCAGTCTGCGCTGTCGAGTTCTATCGAGCGTCTGTCTTCTGGCTTGCGTATTAACAGCGCGAAGGATGACGCCGCGGGTCAGGCGATTGCTAACCGTTTTACTTCTAACATTAAAGGCCTGACTCAGGCTGCACGTAACGCCAACGACGGTATTTCTGTTGCACAGACCACTGAAGGCGCGCTGTCCGAAATCAACAACAACTTACAGCGTATCCGTGAGCTGACGGTTCAGGCTTCTACCGGGACTAACTCTGATTCGGATCTGGACTCCATTCAGGACGAAATCAAATCCCGTCTCGACGAAATTGACCGCGTATCCGGTCAGACCCAGTTCAAC…	lcl|Egyetemi-11_merged.gam|PairedContig_2	340603	H
0x	H12	3062.0	1__fliC__fliC-H12__9 AY337474.1;flagellin;H12	fliC	Egyetemi-11_merged.gam	1787	H12-2-fliC-origin	97.594	99.0	1788	H12-2-fliC-origin	0.9661805999999998	338817	-1	False	ATGGCACAAGTCATTAATACCAACAGCCTCTCGCTGATCACTCAAAATAATATCAACAAGAACCAGTCTGCGCTGTCGAGTTCTATCGAGCGTCTGTCTTCTGGCTTGCGTATTAACAGCGCGAAGGATGACGCCGCGGGTCAGGCGATTGCTAACCGTTTTACTTCTAACATTAAAGGCCTGACTCAGGCTGCACGTAACGCCAACGACGGTATTTCTGTTGCACAGACCACTGAAGGCGCGCTGTCCGAAATCAACAACAACTTACAGCGTATCCGTGAGCTGACGGTTCAGGCTTCTACCGGGACTAACTCTGATTCGGATCTGGACTCCATTCAGGACGAAATCAAATCCCGTCTCGACGAAATTGACCGCGTATCCGGTCAGACCCAGTTCAAC…	lcl|Egyetemi-11_merged.gam|PairedContig_2	340603	H
0x	H12	3031.0	from_ESC_LA5721AA_AS	fliC	Egyetemi-11_merged.gam	1788	H12-11-fliC	97.26	100.0	1788	H12-11-fliC	0.9726	338816	-1	False	ATGGCACAAGTCATTAATACCAACAGCCTCTCGCTGATCACTCAAAATAATATCAACAAGAACCAGTCTGCGCTGTCGAGTTCTATCGAGCGTCTGTCTTCTGGCTTGCGTATTAACAGCGCGAAGGATGACGCCGCGGGTCAGGCGATTGCTAACCGTTTTACTTCTAACATTAAAGGCCTGACTCAGGCTGCACGTAACGCCAACGACGGTATTTCTGTTGCACAGACCACTGAAGGCGCGCTGTCCGAAATCAACAACAACTTACAGCGTATCCGTGAGCTGACGGTTCAGGCTTCTACCGGGACTAACTCTGATTCGGATCTGGACTCCATTCAGGACGAAATCAAATCCCGTCTCGACGAAATTGACCGCGTATCCGGTCAGACCCAGTTCAAC…	lcl|Egyetemi-11_merged.gam|PairedContig_2	340603	H
0x	H12	3059.0	1__fliC__fliC-H12__10 AY249997.1;flagellin;H12	fliC	Egyetemi-11_merged.gam	1788	H12-3-fliC-origin	97.539	100.0	1788	H12-3-fliC-origin	0.97539	338816	-1	False	ATGGCACAAGTCATTAATACCAACAGCCTCTCGCTGATCACTCAAAATAATATCAACAAGAACCAGTCTGCGCTGTCGAGTTCTATCGAGCGTCTGTCTTCTGGCTTGCGTATTAACAGCGCGAAGGATGACGCCGCGGGTCAGGCGATTGCTAACCGTTTTACTTCTAACATTAAAGGCCTGACTCAGGCTGCACGTAACGCCAACGACGGTATTTCTGTTGCACAGACCACTGAAGGCGCGCTGTCCGAAATCAACAACAACTTACAGCGTATCCGTGAGCTGACGGTTCAGGCTTCTACCGGGACTAACTCTGATTCGGATCTGGACTCCATTCAGGACGAAATCAAATCCCGTCTCGACGAAATTGACCGCGTATCCGGTCAGACCCAGTTCAAC…	lcl|Egyetemi-11_merged.gam|PairedContig_2	340603	H
0x	H1	3053.0	from_ESC_HA7415AA_AS	fliC	Egyetemi-11_merged.gam	1788	H1-12-fliC	97.483	100.0	1788	H1-12-fliC	0.9748300000000001	338816	-1	False	ATGGCACAAGTCATTAATACCAACAGCCTCTCGCTGATCACTCAAAATAATATCAACAAGAACCAGTCTGCGCTGTCGAGTTCTATCGAGCGTCTGTCTTCTGGCTTGCGTATTAACAGCGCGAAGGATGACGCCGCGGGTCAGGCGATTGCTAACCGTTTTACTTCTAACATTAAAGGCCTGACTCAGGCTGCACGTAACGCCAACGACGGTATTTCTGTTGCACAGACCACTGAAGGCGCGCTGTCCGAAATCAACAACAACTTACAGCGTATCCGTGAGCTGACGGTTCAGGCTTCTACCGGGACTAACTCTGATTCGGATCTGGACTCCATTCAGGACGAAATCAAATCCCGTCTCGACGAAATTGACCGCGTATCCGGTCAGACCCAGTTCAAC…	lcl|Egyetemi-11_merged.gam|PairedContig_2	340603	H
0x	H1	3297.0	from_ESC_IA0005AA_AS	fliC	Egyetemi-11_merged.gam	1788	H1-5-fliC	99.944	100.0	1788	H1-5-fliC	0.99944	338816	-1	False	ATGGCACAAGTCATTAATACCAACAGCCTCTCGCTGATCACTCAAAATAATATCAACAAGAACCAGTCTGCGCTGTCGAGTTCTATCGAGCGTCTGTCTTCTGGCTTGCGTATTAACAGCGCGAAGGATGACGCCGCGGGTCAGGCGATTGCTAACCGTTTTACTTCTAACATTAAAGGCCTGACTCAGGCTGCACGTAACGCCAACGACGGTATTTCTGTTGCACAGACCACTGAAGGCGCGCTGTCCGAAATCAACAACAACTTACAGCGTATCCGTGAGCTGACGGTTCAGGCTTCTACCGGGACTAACTCTGATTCGGATCTGGACTCCATTCAGGACGAAATCAAATCCCGTCTCGACGAAATTGACCGCGTATCCGGTCAGACCCAGTTCAAC…	lcl|Egyetemi-11_merged.gam|PairedContig_2	340603	H
0x	H12	3070.0	from_ESC_GA6832AA_AS	fliC	Egyetemi-11_merged.gam	1788	H12-7-fliC	97.651	100.0	1788	H12-7-fliC	0.97651	338816	-1	False	ATGGCACAAGTCATTAATACCAACAGCCTCTCGCTGATCACTCAAAATAATATCAACAAGAACCAGTCTGCGCTGTCGAGTTCTATCGAGCGTCTGTCTTCTGGCTTGCGTATTAACAGCGCGAAGGATGACGCCGCGGGTCAGGCGATTGCTAACCGTTTTACTTCTAACATTAAAGGCCTGACTCAGGCTGCACGTAACGCCAACGACGGTATTTCTGTTGCACAGACCACTGAAGGCGCGCTGTCCGAAATCAACAACAACTTACAGCGTATCCGTGAGCTGACGGTTCAGGCTTCTACCGGGACTAACTCTGATTCGGATCTGGACTCCATTCAGGACGAAATCAAATCCCGTCTCGACGAAATTGACCGCGTATCCGGTCAGACCCAGTTCAAC…	lcl|Egyetemi-11_merged.gam|PairedContig_2	340603	H
0x	H1	3297.0	from_ESC_GA8790AA_AS	fliC	Egyetemi-11_merged.gam	1788	H1-7-fliC	99.944	100.0	1788	H1-7-fliC	0.99944	338816	-1	False	ATGGCACAAGTCATTAATACCAACAGCCTCTCGCTGATCACTCAAAATAATATCAACAAGAACCAGTCTGCGCTGTCGAGTTCTATCGAGCGTCTGTCTTCTGGCTTGCGTATTAACAGCGCGAAGGATGACGCCGCGGGTCAGGCGATTGCTAACCGTTTTACTTCTAACATTAAAGGCCTGACTCAGGCTGCACGTAACGCCAACGACGGTATTTCTGTTGCACAGACCACTGAAGGCGCGCTGTCCGAAATCAACAACAACTTACAGCGTATCCGTGAGCTGACGGTTCAGGCTTCTACCGGGACTAACTCTGATTCGGATCTGGACTCCATTCAGGACGAAATCAAATCCCGTCTCGACGAAATTGACCGCGTATCCGGTCAGACCCAGTTCAAC…	lcl|Egyetemi-11_merged.gam|PairedContig_2	340603	H
0x	H1	3302.0	1__fliC__fliC-H1__1 AB028471.1;flagellin;H1	fliC	Egyetemi-11_merged.gam	1788	H1-1-fliC-origin	100.0	100.0	1788	H1-1-fliC-origin	1.0	338816	-1	False	ATGGCACAAGTCATTAATACCAACAGCCTCTCGCTGATCACTCAAAATAATATCAACAAGAACCAGTCTGCGCTGTCGAGTTCTATCGAGCGTCTGTCTTCTGGCTTGCGTATTAACAGCGCGAAGGATGACGCCGCGGGTCAGGCGATTGCTAACCGTTTTACTTCTAACATTAAAGGCCTGACTCAGGCTGCACGTAACGCCAACGACGGTATTTCTGTTGCACAGACCACTGAAGGCGCGCTGTCCGAAATCAACAACAACTTACAGCGTATCCGTGAGCTGACGGTTCAGGCTTCTACCGGGACTAACTCTGATTCGGATCTGGACTCCATTCAGGACGAAATCAAATCCCGTCTCGACGAAATTGACCGCGTATCCGGTCAGACCCAGTTCAAC…	lcl|Egyetemi-11_merged.gam|PairedContig_2	340603	H
0x	H1	3136.0	from_ESC_IA0127AA_AS	fliC	Egyetemi-11_merged.gam	1788	H1-10-fliC	98.322	100.0	1788	H1-10-fliC	0.9832200000000001	338816	-1	False	ATGGCACAAGTCATTAATACCAACAGCCTCTCGCTGATCACTCAAAATAATATCAACAAGAACCAGTCTGCGCTGTCGAGTTCTATCGAGCGTCTGTCTTCTGGCTTGCGTATTAACAGCGCGAAGGATGACGCCGCGGGTCAGGCGATTGCTAACCGTTTTACTTCTAACATTAAAGGCCTGACTCAGGCTGCACGTAACGCCAACGACGGTATTTCTGTTGCACAGACCACTGAAGGCGCGCTGTCCGAAATCAACAACAACTTACAGCGTATCCGTGAGCTGACGGTTCAGGCTTCTACCGGGACTAACTCTGATTCGGATCTGGACTCCATTCAGGACGAAATCAAATCCCGTCTCGACGAAATTGACCGCGTATCCGGTCAGACCCAGTTCAAC…	lcl|Egyetemi-11_merged.gam|PairedContig_2	340603	H
1x	O6	2316.0	from_ESC_IA2235AA_AS	wzx	Egyetemi-12_merged.gam	1257	O6-10-wzx	99.92	100.0	1257	O6-10-wzx	0.9992	8545	-1	False	ATGAATAGGATACAACGTGTGCACAATTATTTAAGGCTTAAAGATAAAATAAAAAACGTATTTTTAGGGTTGTATATATTGCAGTTATTTAATTATATCGCGCCATTGGTAATTATCCCTATCCTGATAAAATATATTGGGTTGGGGGAATATGGGGAATTGGTCTATATTACATCTATTTATCAAATAGTGGCTTTGATTATTGATTTTGGCTTTACTTACACAGGACCTGTGGTTGCTGCGAGACATAGATGTGAGACCCAAAATTTACAGCGCTATTACTCAATAGTTGTTCTTTTAAAATCATTGCTTTTTATAATTGCATTAACATGTGTATTTTTATTGTGCAGATTAAATATAGTCCACTTGTCATTTTTTGGGTTTTTGTCAATTTTTCTA…	lcl|Egyetemi-12_merged.gam|PairedContig_107	9801	O
1x	O6	2311.0	from_ESC_GA9104AA_AS	wzx	Egyetemi-12_merged.gam	1257	O6-12-wzx	99.841	100.0	1257	O6-12-wzx	0.9984099999999999	8545	-1	False	ATGAATAGGATACAACGTGTGCACAATTATTTAAGGCTTAAAGATAAAATAAAAAACGTATTTTTAGGGTTGTATATATTGCAGTTATTTAATTATATCGCGCCATTGGTAATTATCCCTATCCTGATAAAATATATTGGGTTGGGGGAATATGGGGAATTGGTCTATATTACATCTATTTATCAAATAGTGGCTTTGATTATTGATTTTGGCTTTACTTACACAGGACCTGTGGTTGCTGCGAGACATAGATGTGAGACCCAAAATTTACAGCGCTATTACTCAATAGTTGTTCTTTTAAAATCATTGCTTTTTATAATTGCATTAACATGTGTATTTTTATTGTGCAGATTAAATATAGTCCACTTGTCATTTTTTGGGTTTTTGTCAATTTTTCTA…	lcl|Egyetemi-12_merged.gam|PairedContig_107	9801	O
1x	O6	2278.0	from_ESC_GA9104AA_AS	wzx	Egyetemi-12_merged.gam	1239	O6-23-wzx	99.839	100.0	1239	O6-23-wzx	0.99839	8545	-1	False	GTGCACAATTATTTAAGGCTTAAAGATAAAATAAAAAACGTATTTTTAGGGTTGTATATATTGCAGTTATTTAATTATATCGCGCCATTGGTAATTATCCCTATCCTGATAAAATATATTGGGTTGGGGGAATATGGGGAATTGGTCTATATTACATCTATTTATCAAATAGTGGCTTTGATTATTGATTTTGGCTTTACTTACACAGGACCTGTGGTTGCTGCGAGACATAGATGTGAGACCCAAAATTTACAGCGCTATTACTCAATAGTTGTTCTTTTAAAATCATTGCTTTTTATAATTGCATTAACATGTGTATTTTTATTGTGCAGATTAAATATAGTCCACTTGTCATTTTTTGGGTTTTTGTCAATTTTTCTATGCACTATTGGTAATATA…	lcl|Egyetemi-12_merged.gam|PairedContig_107	9783	O
1x	O6	2189.0	from_ESC_HA8385AA_AS	wzx	Egyetemi-12_merged.gam	1257	O6-13-wzx	98.091	100.0	1257	O6-13-wzx	0.9809099999999998	8545	-1	False	ATGAATAGGATACAACGTGTGCACAATTATTTAAGGCTTAAAGATAAAATAAAAAACGTATTTTTAGGGTTGTATATATTGCAGTTATTTAATTATATCGCGCCATTGGTAATTATCCCTATCCTGATAAAATATATTGGGTTGGGGGAATATGGGGAATTGGTCTATATTACATCTATTTATCAAATAGTGGCTTTGATTATTGATTTTGGCTTTACTTACACAGGACCTGTGGTTGCTGCGAGACATAGATGTGAGACCCAAAATTTACAGCGCTATTACTCAATAGTTGTTCTTTTAAAATCATTGCTTTTTATAATTGCATTAACATGTGTATTTTTATTGTGCAGATTAAATATAGTCCACTTGTCATTTTTTGGGTTTTTGTCAATTTTTCTA…	lcl|Egyetemi-12_merged.gam|PairedContig_107	9801	O
1x	O6	2183.0	from_ESC_IA0140AA_AS	wzx	Egyetemi-12_merged.gam	1257	O6-15-wzx	98.011	100.0	1257	O6-15-wzx	0.98011	8545	-1	False	ATGAATAGGATACAACGTGTGCACAATTATTTAAGGCTTAAAGATAAAATAAAAAACGTATTTTTAGGGTTGTATATATTGCAGTTATTTAATTATATCGCGCCATTGGTAATTATCCCTATCCTGATAAAATATATTGGGTTGGGGGAATATGGGGAATTGGTCTATATTACATCTATTTATCAAATAGTGGCTTTGATTATTGATTTTGGCTTTACTTACACAGGACCTGTGGTTGCTGCGAGACATAGATGTGAGACCCAAAATTTACAGCGCTATTACTCAATAGTTGTTCTTTTAAAATCATTGCTTTTTATAATTGCATTAACATGTGTATTTTTATTGTGCAGATTAAATATAGTCCACTTGTCATTTTTTGGGTTTTTGTCAATTTTTCTA…	lcl|Egyetemi-12_merged.gam|PairedContig_107	9801	O
1x	O6	2316.0	from_ESC_HA8490AA_AS	wzx	Egyetemi-12_merged.gam	1257	O6-9-wzx	99.92	100.0	1257	O6-9-wzx	0.9992	8545	-1	False	ATGAATAGGATACAACGTGTGCACAATTATTTAAGGCTTAAAGATAAAATAAAAAACGTATTTTTAGGGTTGTATATATTGCAGTTATTTAATTATATCGCGCCATTGGTAATTATCCCTATCCTGATAAAATATATTGGGTTGGGGGAATATGGGGAATTGGTCTATATTACATCTATTTATCAAATAGTGGCTTTGATTATTGATTTTGGCTTTACTTACACAGGACCTGTGGTTGCTGCGAGACATAGATGTGAGACCCAAAATTTACAGCGCTATTACTCAATAGTTGTTCTTTTAAAATCATTGCTTTTTATAATTGCATTAACATGTGTATTTTTATTGTGCAGATTAAATATAGTCCACTTGTCATTTTTTGGGTTTTTGTCAATTTTTCTA…	lcl|Egyetemi-12_merged.gam|PairedContig_107	9801	O
1x	O6	2338.0	from_ESC_HA8370AA_AS	wzy	Egyetemi-12_merged.gam	1344	O6-31-wzy	98.065	100.0	1344	O6-31-wzy	0.98065	7202	-1	False	ATGAAAGTGAAGGCGGTTCCTGCTATTACATTCTATTTAAGTTTAATGCTGACAATTTTAGTGTTACTGTTTGGTAATGAACCAAATAAATCACAATATATCCTTGTTATAGCAACGATAACAGTTTTTTATATCGCATATATCACTAATAAAATAACTTCTCCGGCCAGCCTTCTCGTTATATCATCTTTTGTGTTTTTAGGTTGTCGCCCTTTATTATCTTTGTTTGCAAACTATGATTATAGGATTGCCGATTGGTTTATTGAAGGATATATGGATGACGATGTGATTTTGGCTAACTATGCTATAACACTAATGTATTATGGTTATACATTGGGACTAATTCTATGCAAAAATACTGAAAAATTTTATCCGCATGGTCCTTATCCTGAAAAACAA…	lcl|Egyetemi-12_merged.gam|PairedContig_107	8545	O
1x	O6	2283.0	from_ESC_HA8378AA_AS	wzx	Egyetemi-12_merged.gam	1239	O6-22-wzx	99.919	100.0	1239	O6-22-wzx	0.9991899999999999	8545	-1	False	GTGCACAATTATTTAAGGCTTAAAGATAAAATAAAAAACGTATTTTTAGGGTTGTATATATTGCAGTTATTTAATTATATCGCGCCATTGGTAATTATCCCTATCCTGATAAAATATATTGGGTTGGGGGAATATGGGGAATTGGTCTATATTACATCTATTTATCAAATAGTGGCTTTGATTATTGATTTTGGCTTTACTTACACAGGACCTGTGGTTGCTGCGAGACATAGATGTGAGACCCAAAATTTACAGCGCTATTACTCAATAGTTGTTCTTTTAAAATCATTGCTTTTTATAATTGCATTAACATGTGTATTTTTATTGTGCAGATTAAATATAGTCCACTTGTCATTTTTTGGGTTTTTGTCAATTTTTCTATGCACTATTGGTAATATA…	lcl|Egyetemi-12_merged.gam|PairedContig_107	9783	O
1x	O6	2483.0	wzy_166_AJ426423_O6	wzy	Egyetemi-12_merged.gam	1344	O6-7-wzy-origin	100.0	100.0	1344	O6-7-wzy-origin	1.0	7202	-1	False	ATGAAAGTGAAGGCGGTTCCTGCTATTACATTCTATTTAAGTTTAATGCTGACAATTTTAGTGTTACTGTTTGGTAATGAACCAAATAAATCACAATATATCCTTGTTATAGCAACGATAACAGTTTTTTATATCGCATATATCACTAATAAAATAACTTCTCCGGCCAGCCTTCTCGTTATATCATCTTTTGTGTTTTTAGGTTGTCGCCCTTTATTATCTTTGTTTGCAAACTATGATTATAGGATTGCCGATTGGTTTATTGAAGGATATATGGATGACGATGTGATTTTGGCTAACTATGCTATAACACTAATGTATTATGGTTATACATTGGGACTAATTCTATGCAAAAATACTGAAAAATTTTATCCGCATGGTCCTTATCCTGAAAAACAA…	lcl|Egyetemi-12_merged.gam|PairedContig_107	8545	O
1x	O6	2338.0	from_ESC_GA6663AA_AS	wzy	Egyetemi-12_merged.gam	1344	O6-32-wzy	98.065	100.0	1344	O6-32-wzy	0.98065	7202	-1	False	ATGAAAGTGAAGGCGGTTCCTGCTATTACATTCTATTTAAGTTTAATGCTGACAATTTTAGTGTTACTGTTTGGTAATGAACCAAATAAATCACAATATATCCTTGTTATAGCAACGATAACAGTTTTTTATATCGCATATATCACTAATAAAATAACTTCTCCGGCCAGCCTTCTCGTTATATCATCTTTTGTGTTTTTAGGTTGTCGCCCTTTATTATCTTTGTTTGCAAACTATGATTATAGGATTGCCGATTGGTTTATTGAAGGATATATGGATGACGATGTGATTTTGGCTAACTATGCTATAACACTAATGTATTATGGTTATACATTGGGACTAATTCTATGCAAAAATACTGAAAAATTTTATCCGCATGGTCCTTATCCTGAAAAACAA…	lcl|Egyetemi-12_merged.gam|PairedContig_107	8545	O
1x	O6	2316.0	8__wzx__wzx-O6__274 AB811597.1;O antigen flippase;O6	wzx	Egyetemi-12_merged.gam	1257	O6-3-wzx-origin	99.92	100.0	1257	O6-3-wzx-origin	0.9992	8545	-1	False	ATGAATAGGATACAACGTGTGCACAATTATTTAAGGCTTAAAGATAAAATAAAAAACGTATTTTTAGGGTTGTATATATTGCAGTTATTTAATTATATCGCGCCATTGGTAATTATCCCTATCCTGATAAAATATATTGGGTTGGGGGAATATGGGGAATTGGTCTATATTACATCTATTTATCAAATAGTGGCTTTGATTATTGATTTTGGCTTTACTTACACAGGACCTGTGGTTGCTGCGAGACATAGATGTGAGACCCAAAATTTACAGCGCTATTACTCAATAGTTGTTCTTTTAAAATCATTGCTTTTTATAATTGCATTAACATGTGTATTTTTATTGTGCAGATTAAATATAGTCCACTTGTCATTTTTTGGGTTTTTGTCAATTTTTCTA…	lcl|Egyetemi-12_merged.gam|PairedContig_107	9801	O
1x	O6	2283.0	from_ESC_HA8236AA_AS	wzx	Egyetemi-12_merged.gam	1239	O6-18-wzx	99.919	100.0	1239	O6-18-wzx	0.9991899999999999	8545	-1	False	GTGCACAATTATTTAAGGCTTAAAGATAAAATAAAAAACGTATTTTTAGGGTTGTATATATTGCAGTTATTTAATTATATCGCGCCATTGGTAATTATCCCTATCCTGATAAAATATATTGGGTTGGGGGAATATGGGGAATTGGTCTATATTACATCTATTTATCAAATAGTGGCTTTGATTATTGATTTTGGCTTTACTTACACAGGACCTGTGGTTGCTGCGAGACATAGATGTGAGACCCAAAATTTACAGCGCTATTACTCAATAGTTGTTCTTTTAAAATCATTGCTTTTTATAATTGCATTAACATGTGTATTTTTATTGTGCAGATTAAATATAGTCCACTTGTCATTTTTTGGGTTTTTGTCAATTTTTCTATGCACTATTGGTAATATA…	lcl|Egyetemi-12_merged.gam|PairedContig_107	9783	O
1x	O6	2344.0	9__wzy__wzy-O6__473 CP002185.1;O antigen polyermase;O6	wzy	Egyetemi-12_merged.gam	1344	O6-5-wzy-origin	98.14	100.0	1344	O6-5-wzy-origin	0.9814	7202	-1	False	ATGAAAGTGAAGGCGGTTCCTGCTATTACATTCTATTTAAGTTTAATGCTGACAATTTTAGTGTTACTGTTTGGTAATGAACCAAATAAATCACAATATATCCTTGTTATAGCAACGATAACAGTTTTTTATATCGCATATATCACTAATAAAATAACTTCTCCGGCCAGCCTTCTCGTTATATCATCTTTTGTGTTTTTAGGTTGTCGCCCTTTATTATCTTTGTTTGCAAACTATGATTATAGGATTGCCGATTGGTTTATTGAAGGATATATGGATGACGATGTGATTTTGGCTAACTATGCTATAACACTAATGTATTATGGTTATACATTGGGACTAATTCTATGCAAAAATACTGAAAAATTTTATCCGCATGGTCCTTATCCTGAAAAACAA…	lcl|Egyetemi-12_merged.gam|PairedContig_107	8545	O
1x	O6	2283.0	from_ESC_IA2235AA_AS	wzx	Egyetemi-12_merged.gam	1239	O6-21-wzx	99.919	100.0	1239	O6-21-wzx	0.9991899999999999	8545	-1	False	GTGCACAATTATTTAAGGCTTAAAGATAAAATAAAAAACGTATTTTTAGGGTTGTATATATTGCAGTTATTTAATTATATCGCGCCATTGGTAATTATCCCTATCCTGATAAAATATATTGGGTTGGGGGAATATGGGGAATTGGTCTATATTACATCTATTTATCAAATAGTGGCTTTGATTATTGATTTTGGCTTTACTTACACAGGACCTGTGGTTGCTGCGAGACATAGATGTGAGACCCAAAATTTACAGCGCTATTACTCAATAGTTGTTCTTTTAAAATCATTGCTTTTTATAATTGCATTAACATGTGTATTTTTATTGTGCAGATTAAATATAGTCCACTTGTCATTTTTTGGGTTTTTGTCAATTTTTCTATGCACTATTGGTAATATA…	lcl|Egyetemi-12_merged.gam|PairedContig_107	9783	O
1x	O6	2471.0	from_ESC_HA8236AA_AS	wzy	Egyetemi-12_merged.gam	1344	O6-28-wzy	99.851	100.0	1344	O6-28-wzy	0.99851	7202	-1	False	ATGAAAGTGAAGGCGGTTCCTGCTATTACATTCTATTTAAGTTTAATGCTGACAATTTTAGTGTTACTGTTTGGTAATGAACCAAATAAATCACAATATATCCTTGTTATAGCAACGATAACAGTTTTTTATATCGCATATATCACTAATAAAATAACTTCTCCGGCCAGCCTTCTCGTTATATCATCTTTTGTGTTTTTAGGTTGTCGCCCTTTATTATCTTTGTTTGCAAACTATGATTATAGGATTGCCGATTGGTTTATTGAAGGATATATGGATGACGATGTGATTTTGGCTAACTATGCTATAACACTAATGTATTATGGTTATACATTGGGACTAATTCTATGCAAAAATACTGAAAAATTTTATCCGCATGGTCCTTATCCTGAAAAACAA…	lcl|Egyetemi-12_merged.gam|PairedContig_107	8545	O
1x	O6	2322.0	8__wzx__wzx-O6__272 AJ426045.2;O antigen flippase;O6	wzx	Egyetemi-12_merged.gam	1257	O6-1-wzx-origin	100.0	100.0	1257	O6-1-wzx-origin	1.0	8545	-1	False	ATGAATAGGATACAACGTGTGCACAATTATTTAAGGCTTAAAGATAAAATAAAAAACGTATTTTTAGGGTTGTATATATTGCAGTTATTTAATTATATCGCGCCATTGGTAATTATCCCTATCCTGATAAAATATATTGGGTTGGGGGAATATGGGGAATTGGTCTATATTACATCTATTTATCAAATAGTGGCTTTGATTATTGATTTTGGCTTTACTTACACAGGACCTGTGGTTGCTGCGAGACATAGATGTGAGACCCAAAATTTACAGCGCTATTACTCAATAGTTGTTCTTTTAAAATCATTGCTTTTTATAATTGCATTAACATGTGTATTTTTATTGTGCAGATTAAATATAGTCCACTTGTCATTTTTTGGGTTTTTGTCAATTTTTCTA…	lcl|Egyetemi-12_merged.gam|PairedContig_107	9801	O
1x	O6	2156.0	from_ESC_HA8385AA_AS	wzx	Egyetemi-12_merged.gam	1239	O6-16-wzx	98.063	100.0	1239	O6-16-wzx	0.9806300000000001	8545	-1	False	GTGCACAATTATTTAAGGCTTAAAGATAAAATAAAAAACGTATTTTTAGGGTTGTATATATTGCAGTTATTTAATTATATCGCGCCATTGGTAATTATCCCTATCCTGATAAAATATATTGGGTTGGGGGAATATGGGGAATTGGTCTATATTACATCTATTTATCAAATAGTGGCTTTGATTATTGATTTTGGCTTTACTTACACAGGACCTGTGGTTGCTGCGAGACATAGATGTGAGACCCAAAATTTACAGCGCTATTACTCAATAGTTGTTCTTTTAAAATCATTGCTTTTTATAATTGCATTAACATGTGTATTTTTATTGTGCAGATTAAATATAGTCCACTTGTCATTTTTTGGGTTTTTGTCAATTTTTCTATGCACTATTGGTAATATA…	lcl|Egyetemi-12_merged.gam|PairedContig_107	9783	O
1x	O6	2289.0	from_ESC_IA2238AA_AS	wzx	Egyetemi-12_merged.gam	1239	O6-19-wzx	100.0	100.0	1239	O6-19-wzx	1.0	8545	-1	False	GTGCACAATTATTTAAGGCTTAAAGATAAAATAAAAAACGTATTTTTAGGGTTGTATATATTGCAGTTATTTAATTATATCGCGCCATTGGTAATTATCCCTATCCTGATAAAATATATTGGGTTGGGGGAATATGGGGAATTGGTCTATATTACATCTATTTATCAAATAGTGGCTTTGATTATTGATTTTGGCTTTACTTACACAGGACCTGTGGTTGCTGCGAGACATAGATGTGAGACCCAAAATTTACAGCGCTATTACTCAATAGTTGTTCTTTTAAAATCATTGCTTTTTATAATTGCATTAACATGTGTATTTTTATTGTGCAGATTAAATATAGTCCACTTGTCATTTTTTGGGTTTTTGTCAATTTTTCTATGCACTATTGGTAATATA…	lcl|Egyetemi-12_merged.gam|PairedContig_107	9783	O
1x	O6	2183.0	from_ESC_HA8799AA_AS	wzx	Egyetemi-12_merged.gam	1257	O6-14-wzx	98.011	100.0	1257	O6-14-wzx	0.98011	8545	-1	False	ATGAATAGGATACAACGTGTGCACAATTATTTAAGGCTTAAAGATAAAATAAAAAACGTATTTTTAGGGTTGTATATATTGCAGTTATTTAATTATATCGCGCCATTGGTAATTATCCCTATCCTGATAAAATATATTGGGTTGGGGGAATATGGGGAATTGGTCTATATTACATCTATTTATCAAATAGTGGCTTTGATTATTGATTTTGGCTTTACTTACACAGGACCTGTGGTTGCTGCGAGACATAGATGTGAGACCCAAAATTTACAGCGCTATTACTCAATAGTTGTTCTTTTAAAATCATTGCTTTTTATAATTGCATTAACATGTGTATTTTTATTGTGCAGATTAAATATAGTCCACTTGTCATTTTTTGGGTTTTTGTCAATTTTTCTA…	lcl|Egyetemi-12_merged.gam|PairedContig_107	9801	O
1x	O6	2477.0	9__wzy__wzy-O6__474 AB811597.1;O antigen polyermase;O6	wzy	Egyetemi-12_merged.gam	1344	O6-6-wzy-origin	99.926	100.0	1344	O6-6-wzy-origin	0.99926	7202	-1	False	ATGAAAGTGAAGGCGGTTCCTGCTATTACATTCTATTTAAGTTTAATGCTGACAATTTTAGTGTTACTGTTTGGTAATGAACCAAATAAATCACAATATATCCTTGTTATAGCAACGATAACAGTTTTTTATATCGCATATATCACTAATAAAATAACTTCTCCGGCCAGCCTTCTCGTTATATCATCTTTTGTGTTTTTAGGTTGTCGCCCTTTATTATCTTTGTTTGCAAACTATGATTATAGGATTGCCGATTGGTTTATTGAAGGATATATGGATGACGATGTGATTTTGGCTAACTATGCTATAACACTAATGTATTATGGTTATACATTGGGACTAATTCTATGCAAAAATACTGAAAAATTTTATCCGCATGGTCCTTATCCTGAAAAACAA…	lcl|Egyetemi-12_merged.gam|PairedContig_107	8545	O
1x	O6	2150.0	8__wzx__wzx-O6__273 CP002185.1;O antigen flippase;O6	wzx	Egyetemi-12_merged.gam	1239	O6-2-wzx-origin	97.982	100.0	1239	O6-2-wzx-origin	0.97982	8545	-1	False	GTGCACAATTATTTAAGGCTTAAAGATAAAATAAAAAACGTATTTTTAGGGTTGTATATATTGCAGTTATTTAATTATATCGCGCCATTGGTAATTATCCCTATCCTGATAAAATATATTGGGTTGGGGGAATATGGGGAATTGGTCTATATTACATCTATTTATCAAATAGTGGCTTTGATTATTGATTTTGGCTTTACTTACACAGGACCTGTGGTTGCTGCGAGACATAGATGTGAGACCCAAAATTTACAGCGCTATTACTCAATAGTTGTTCTTTTAAAATCATTGCTTTTTATAATTGCATTAACATGTGTATTTTTATTGTGCAGATTAAATATAGTCCACTTGTCATTTTTTGGGTTTTTGTCAATTTTTCTATGCACTATTGGTAATATA…	lcl|Egyetemi-12_merged.gam|PairedContig_107	9783	O
1x	O6	2477.0	9__wzy__wzy-O6__472 AJ426045.2;O antigen polyermase;O6	wzy	Egyetemi-12_merged.gam	1344	O6-4-wzy-origin	99.926	100.0	1344	O6-4-wzy-origin	0.99926	7202	-1	False	ATGAAAGTGAAGGCGGTTCCTGCTATTACATTCTATTTAAGTTTAATGCTGACAATTTTAGTGTTACTGTTTGGTAATGAACCAAATAAATCACAATATATCCTTGTTATAGCAACGATAACAGTTTTTTATATCGCATATATCACTAATAAAATAACTTCTCCGGCCAGCCTTCTCGTTATATCATCTTTTGTGTTTTTAGGTTGTCGCCCTTTATTATCTTTGTTTGCAAACTATGATTATAGGATTGCCGATTGGTTTATTGAAGGATATATGGATGACGATGTGATTTTGGCTAACTATGCTATAACACTAATGTATTATGGTTATACATTGGGACTAATTCTATGCAAAAATACTGAAAAATTTTATCCGCATGGTCCTTATCCTGAAAAACAA…	lcl|Egyetemi-12_merged.gam|PairedContig_107	8545	O
1x	O6	2150.0	from_ESC_HA8799AA_AS	wzx	Egyetemi-12_merged.gam	1239	O6-17-wzx	97.982	100.0	1239	O6-17-wzx	0.97982	8545	-1	False	GTGCACAATTATTTAAGGCTTAAAGATAAAATAAAAAACGTATTTTTAGGGTTGTATATATTGCAGTTATTTAATTATATCGCGCCATTGGTAATTATCCCTATCCTGATAAAATATATTGGGTTGGGGGAATATGGGGAATTGGTCTATATTACATCTATTTATCAAATAGTGGCTTTGATTATTGATTTTGGCTTTACTTACACAGGACCTGTGGTTGCTGCGAGACATAGATGTGAGACCCAAAATTTACAGCGCTATTACTCAATAGTTGTTCTTTTAAAATCATTGCTTTTTATAATTGCATTAACATGTGTATTTTTATTGTGCAGATTAAATATAGTCCACTTGTCATTTTTTGGGTTTTTGTCAATTTTTCTATGCACTATTGGTAATATA…	lcl|Egyetemi-12_merged.gam|PairedContig_107	9783	O
1x	O6	2477.0	from_ESC_GA8803AA_AS	wzy	Egyetemi-12_merged.gam	1344	O6-26-wzy	99.926	100.0	1344	O6-26-wzy	0.99926	7202	-1	False	ATGAAAGTGAAGGCGGTTCCTGCTATTACATTCTATTTAAGTTTAATGCTGACAATTTTAGTGTTACTGTTTGGTAATGAACCAAATAAATCACAATATATCCTTGTTATAGCAACGATAACAGTTTTTTATATCGCATATATCACTAATAAAATAACTTCTCCGGCCAGCCTTCTCGTTATATCATCTTTTGTGTTTTTAGGTTGTCGCCCTTTATTATCTTTGTTTGCAAACTATGATTATAGGATTGCCGATTGGTTTATTGAAGGATATATGGATGACGATGTGATTTTGGCTAACTATGCTATAACACTAATGTATTATGGTTATACATTGGGACTAATTCTATGCAAAAATACTGAAAAATTTTATCCGCATGGTCCTTATCCTGAAAAACAA…	lcl|Egyetemi-12_merged.gam|PairedContig_107	8545	O
1x	O6	2338.0	from_ESC_IA0006AA_AS	wzy	Egyetemi-12_merged.gam	1344	O6-30-wzy	98.065	100.0	1344	O6-30-wzy	0.98065	7202	-1	False	ATGAAAGTGAAGGCGGTTCCTGCTATTACATTCTATTTAAGTTTAATGCTGACAATTTTAGTGTTACTGTTTGGTAATGAACCAAATAAATCACAATATATCCTTGTTATAGCAACGATAACAGTTTTTTATATCGCATATATCACTAATAAAATAACTTCTCCGGCCAGCCTTCTCGTTATATCATCTTTTGTGTTTTTAGGTTGTCGCCCTTTATTATCTTTGTTTGCAAACTATGATTATAGGATTGCCGATTGGTTTATTGAAGGATATATGGATGACGATGTGATTTTGGCTAACTATGCTATAACACTAATGTATTATGGTTATACATTGGGACTAATTCTATGCAAAAATACTGAAAAATTTTATCCGCATGGTCCTTATCCTGAAAAACAA…	lcl|Egyetemi-12_merged.gam|PairedContig_107	8545	O
1x	O6	2316.0	from_ESC_HA8378AA_AS	wzx	Egyetemi-12_merged.gam	1257	O6-11-wzx	99.92	100.0	1257	O6-11-wzx	0.9992	8545	-1	False	ATGAATAGGATACAACGTGTGCACAATTATTTAAGGCTTAAAGATAAAATAAAAAACGTATTTTTAGGGTTGTATATATTGCAGTTATTTAATTATATCGCGCCATTGGTAATTATCCCTATCCTGATAAAATATATTGGGTTGGGGGAATATGGGGAATTGGTCTATATTACATCTATTTATCAAATAGTGGCTTTGATTATTGATTTTGGCTTTACTTACACAGGACCTGTGGTTGCTGCGAGACATAGATGTGAGACCCAAAATTTACAGCGCTATTACTCAATAGTTGTTCTTTTAAAATCATTGCTTTTTATAATTGCATTAACATGTGTATTTTTATTGTGCAGATTAAATATAGTCCACTTGTCATTTTTTGGGTTTTTGTCAATTTTTCTA…	lcl|Egyetemi-12_merged.gam|PairedContig_107	9801	O
1x	O6	2283.0	from_ESC_HA8490AA_AS	wzx	Egyetemi-12_merged.gam	1239	O6-20-wzx	99.919	100.0	1239	O6-20-wzx	0.9991899999999999	8545	-1	False	GTGCACAATTATTTAAGGCTTAAAGATAAAATAAAAAACGTATTTTTAGGGTTGTATATATTGCAGTTATTTAATTATATCGCGCCATTGGTAATTATCCCTATCCTGATAAAATATATTGGGTTGGGGGAATATGGGGAATTGGTCTATATTACATCTATTTATCAAATAGTGGCTTTGATTATTGATTTTGGCTTTACTTACACAGGACCTGTGGTTGCTGCGAGACATAGATGTGAGACCCAAAATTTACAGCGCTATTACTCAATAGTTGTTCTTTTAAAATCATTGCTTTTTATAATTGCATTAACATGTGTATTTTTATTGTGCAGATTAAATATAGTCCACTTGTCATTTTTTGGGTTTTTGTCAATTTTTCTATGCACTATTGGTAATATA…	lcl|Egyetemi-12_merged.gam|PairedContig_107	9783	O
1x	H1	3236.0	from_ESC_BA4596AA_AS	fliC	Egyetemi-12_merged.gam	1788	H1-9-fliC	99.329	100.0	1788	H1-9-fliC	0.99329	9384	1	False	ATGGCACAAGTCATTAATACCAACAGCCTCTCGCTGATCACTCAAAATAATATCAACAAGAACCAGTCTGCGCTGTCGAGTTCTATCGAGCGTCTGTCTTCTGGCTTGCGTATTAACAGCGCGAAGGATGACGCCGCGGGTCAGGCGATTGCTAACCGTTTTACTTCTAACATTAAAGGCCTGACTCAGGCTGCACGTAACGCCAACGACGGTATTTCTGTTGCACAGACCACTGAAGGCGCGCTGTCCGAAATCAACAACAACTTACAGCGTATCCGTGAGCTGACGGTTCAGGCTTCTACCGGGACTAACTCTGATTCGGATCTGGACTCCATTCAGGACGAAATCAAATCCCGTCTCGACGAAATTGACCGCGTATCCGGTCAGACCCAGTTCAAC…	lcl|Egyetemi-12_merged.gam|PairedContig_0	7597	H
1x	H1	3297.0	from_ESC_HA8537AA_AS	fliC	Egyetemi-12_merged.gam	1788	H1-4-fliC	99.944	100.0	1788	H1-4-fliC	0.99944	9384	1	False	ATGGCACAAGTCATTAATACCAACAGCCTCTCGCTGATCACTCAAAATAATATCAACAAGAACCAGTCTGCGCTGTCGAGTTCTATCGAGCGTCTGTCTTCTGGCTTGCGTATTAACAGCGCGAAGGATGACGCCGCGGGTCAGGCGATTGCTAACCGTTTTACTTCTAACATTAAAGGCCTGACTCAGGCTGCACGTAACGCCAACGACGGTATTTCTGTTGCACAGACCACTGAAGGCGCGCTGTCCGAAATCAACAACAACTTACAGCGTATCCGTGAGCTGACGGTTCAGGCTTCTACCGGGACTAACTCTGATTCGGATCTGGACTCCATTCAGGACGAAATCAAATCCCGTCTCGACGAAATTGACCGCGTATCCGGTCAGACCCAGTTCAAC…	lcl|Egyetemi-12_merged.gam|PairedContig_0	7597	H
1x	H12	3070.0	from_ESC_GA9370AA_AS	fliC	Egyetemi-12_merged.gam	1788	H12-8-fliC	97.651	100.0	1788	H12-8-fliC	0.97651	9384	1	False	ATGGCACAAGTCATTAATACCAACAGCCTCTCGCTGATCACTCAAAATAATATCAACAAGAACCAGTCTGCGCTGTCGAGTTCTATCGAGCGTCTGTCTTCTGGCTTGCGTATTAACAGCGCGAAGGATGACGCCGCGGGTCAGGCGATTGCTAACCGTTTTACTTCTAACATTAAAGGCCTGACTCAGGCTGCACGTAACGCCAACGACGGTATTTCTGTTGCACAGACCACTGAAGGCGCGCTGTCCGAAATCAACAACAACTTACAGCGTATCCGTGAGCTGACGGTTCAGGCTTCTACCGGGACTAACTCTGATTCGGATCTGGACTCCATTCAGGACGAAATCAAATCCCGTCTCGACGAAATTGACCGCGTATCCGGTCAGACCCAGTTCAAC…	lcl|Egyetemi-12_merged.gam|PairedContig_0	7597	H
1x	H12	3075.0	fliC_83_AIFX01000055_H12	fliC	Egyetemi-12_merged.gam	1788	H12-4-fliC-origin	97.707	100.0	1788	H12-4-fliC-origin	0.9770699999999999	9384	1	False	ATGGCACAAGTCATTAATACCAACAGCCTCTCGCTGATCACTCAAAATAATATCAACAAGAACCAGTCTGCGCTGTCGAGTTCTATCGAGCGTCTGTCTTCTGGCTTGCGTATTAACAGCGCGAAGGATGACGCCGCGGGTCAGGCGATTGCTAACCGTTTTACTTCTAACATTAAAGGCCTGACTCAGGCTGCACGTAACGCCAACGACGGTATTTCTGTTGCACAGACCACTGAAGGCGCGCTGTCCGAAATCAACAACAACTTACAGCGTATCCGTGAGCTGACGGTTCAGGCTTCTACCGGGACTAACTCTGATTCGGATCTGGACTCCATTCAGGACGAAATCAAATCCCGTCTCGACGAAATTGACCGCGTATCCGGTCAGACCCAGTTCAAC…	lcl|Egyetemi-12_merged.gam|PairedContig_0	7597	H
1x	H1	3136.0	from_ESC_IA2263AA_AS	fliC	Egyetemi-12_merged.gam	1788	H1-11-fliC	98.322	100.0	1788	H1-11-fliC	0.9832200000000001	9384	1	False	ATGGCACAAGTCATTAATACCAACAGCCTCTCGCTGATCACTCAAAATAATATCAACAAGAACCAGTCTGCGCTGTCGAGTTCTATCGAGCGTCTGTCTTCTGGCTTGCGTATTAACAGCGCGAAGGATGACGCCGCGGGTCAGGCGATTGCTAACCGTTTTACTTCTAACATTAAAGGCCTGACTCAGGCTGCACGTAACGCCAACGACGGTATTTCTGTTGCACAGACCACTGAAGGCGCGCTGTCCGAAATCAACAACAACTTACAGCGTATCCGTGAGCTGACGGTTCAGGCTTCTACCGGGACTAACTCTGATTCGGATCTGGACTCCATTCAGGACGAAATCAAATCCCGTCTCGACGAAATTGACCGCGTATCCGGTCAGACCCAGTTCAAC…	lcl|Egyetemi-12_merged.gam|PairedContig_0	7597	H
1x	H1	3291.0	from_ESC_GA9155AA_AS	fliC	Egyetemi-12_merged.gam	1788	H1-8-fliC	99.888	100.0	1788	H1-8-fliC	0.9988800000000001	9384	1	False	ATGGCACAAGTCATTAATACCAACAGCCTCTCGCTGATCACTCAAAATAATATCAACAAGAACCAGTCTGCGCTGTCGAGTTCTATCGAGCGTCTGTCTTCTGGCTTGCGTATTAACAGCGCGAAGGATGACGCCGCGGGTCAGGCGATTGCTAACCGTTTTACTTCTAACATTAAAGGCCTGACTCAGGCTGCACGTAACGCCAACGACGGTATTTCTGTTGCACAGACCACTGAAGGCGCGCTGTCCGAAATCAACAACAACTTACAGCGTATCCGTGAGCTGACGGTTCAGGCTTCTACCGGGACTAACTCTGATTCGGATCTGGACTCCATTCAGGACGAAATCAAATCCCGTCTCGACGAAATTGACCGCGTATCCGGTCAGACCCAGTTCAAC…	lcl|Egyetemi-12_merged.gam|PairedContig_0	7597	H
1x	H12	3037.0	from_ESC_HA8169AA_AS	fliC	Egyetemi-12_merged.gam	1788	H12-10-fliC	97.315	100.0	1788	H12-10-fliC	0.97315	9384	1	False	ATGGCACAAGTCATTAATACCAACAGCCTCTCGCTGATCACTCAAAATAATATCAACAAGAACCAGTCTGCGCTGTCGAGTTCTATCGAGCGTCTGTCTTCTGGCTTGCGTATTAACAGCGCGAAGGATGACGCCGCGGGTCAGGCGATTGCTAACCGTTTTACTTCTAACATTAAAGGCCTGACTCAGGCTGCACGTAACGCCAACGACGGTATTTCTGTTGCACAGACCACTGAAGGCGCGCTGTCCGAAATCAACAACAACTTACAGCGTATCCGTGAGCTGACGGTTCAGGCTTCTACCGGGACTAACTCTGATTCGGATCTGGACTCCATTCAGGACGAAATCAAATCCCGTCTCGACGAAATTGACCGCGTATCCGGTCAGACCCAGTTCAAC…	lcl|Egyetemi-12_merged.gam|PairedContig_0	7597	H
1x	H1	3297.0	from_ESC_IA2245AA_AS	fliC	Egyetemi-12_merged.gam	1788	H1-3-fliC	99.944	100.0	1788	H1-3-fliC	0.99944	9384	1	False	ATGGCACAAGTCATTAATACCAACAGCCTCTCGCTGATCACTCAAAATAATATCAACAAGAACCAGTCTGCGCTGTCGAGTTCTATCGAGCGTCTGTCTTCTGGCTTGCGTATTAACAGCGCGAAGGATGACGCCGCGGGTCAGGCGATTGCTAACCGTTTTACTTCTAACATTAAAGGCCTGACTCAGGCTGCACGTAACGCCAACGACGGTATTTCTGTTGCACAGACCACTGAAGGCGCGCTGTCCGAAATCAACAACAACTTACAGCGTATCCGTGAGCTGACGGTTCAGGCTTCTACCGGGACTAACTCTGATTCGGATCTGGACTCCATTCAGGACGAAATCAAATCCCGTCTCGACGAAATTGACCGCGTATCCGGTCAGACCCAGTTCAAC…	lcl|Egyetemi-12_merged.gam|PairedContig_0	7597	H
1x	H12	3070.0	from_ESC_IA0652AA_AS	fliC	Egyetemi-12_merged.gam	1788	H12-6-fliC	97.651	100.0	1788	H12-6-fliC	0.97651	9384	1	False	ATGGCACAAGTCATTAATACCAACAGCCTCTCGCTGATCACTCAAAATAATATCAACAAGAACCAGTCTGCGCTGTCGAGTTCTATCGAGCGTCTGTCTTCTGGCTTGCGTATTAACAGCGCGAAGGATGACGCCGCGGGTCAGGCGATTGCTAACCGTTTTACTTCTAACATTAAAGGCCTGACTCAGGCTGCACGTAACGCCAACGACGGTATTTCTGTTGCACAGACCACTGAAGGCGCGCTGTCCGAAATCAACAACAACTTACAGCGTATCCGTGAGCTGACGGTTCAGGCTTCTACCGGGACTAACTCTGATTCGGATCTGGACTCCATTCAGGACGAAATCAAATCCCGTCTCGACGAAATTGACCGCGTATCCGGTCAGACCCAGTTCAAC…	lcl|Egyetemi-12_merged.gam|PairedContig_0	7597	H
1x	H1	3286.0	1__fliC__fliC-H1__2 L07387.1;flagellin;H1	fliC	Egyetemi-12_merged.gam	1788	H1-2-fliC-origin	99.832	100.0	1788	H1-2-fliC-origin	0.9983199999999999	9384	1	False	ATGGCACAAGTCATTAATACCAACAGCCTCTCGCTGATCACTCAAAATAATATCAACAAGAACCAGTCTGCGCTGTCGAGTTCTATCGAGCGTCTGTCTTCTGGCTTGCGTATTAACAGCGCGAAGGATGACGCCGCGGGTCAGGCGATTGCTAACCGTTTTACTTCTAACATTAAAGGCCTGACTCAGGCTGCACGTAACGCCAACGACGGTATTTCTGTTGCACAGACCACTGAAGGCGCGCTGTCCGAAATCAACAACAACTTACAGCGTATCCGTGAGCTGACGGTTCAGGCTTCTACCGGGACTAACTCTGATTCGGATCTGGACTCCATTCAGGACGAAATCAAATCCCGTCTCGACGAAATTGACCGCGTATCCGGTCAGACCCAGTTCAAC…	lcl|Egyetemi-12_merged.gam|PairedContig_0	7597	H
1x	H1	3297.0	from_ESC_IA2248AA_AS	fliC	Egyetemi-12_merged.gam	1788	H1-6-fliC	99.944	100.0	1788	H1-6-fliC	0.99944	9384	1	False	ATGGCACAAGTCATTAATACCAACAGCCTCTCGCTGATCACTCAAAATAATATCAACAAGAACCAGTCTGCGCTGTCGAGTTCTATCGAGCGTCTGTCTTCTGGCTTGCGTATTAACAGCGCGAAGGATGACGCCGCGGGTCAGGCGATTGCTAACCGTTTTACTTCTAACATTAAAGGCCTGACTCAGGCTGCACGTAACGCCAACGACGGTATTTCTGTTGCACAGACCACTGAAGGCGCGCTGTCCGAAATCAACAACAACTTACAGCGTATCCGTGAGCTGACGGTTCAGGCTTCTACCGGGACTAACTCTGATTCGGATCTGGACTCCATTCAGGACGAAATCAAATCCCGTCTCGACGAAATTGACCGCGTATCCGGTCAGACCCAGTTCAAC…	lcl|Egyetemi-12_merged.gam|PairedContig_0	7597	H
1x	H12	3075.0	1__fliC__fliC-H12__8 AY337471.1;flagellin;H12	fliC	Egyetemi-12_merged.gam	1788	H12-1-fliC-origin	97.707	100.0	1788	H12-1-fliC-origin	0.9770699999999999	9384	1	False	ATGGCACAAGTCATTAATACCAACAGCCTCTCGCTGATCACTCAAAATAATATCAACAAGAACCAGTCTGCGCTGTCGAGTTCTATCGAGCGTCTGTCTTCTGGCTTGCGTATTAACAGCGCGAAGGATGACGCCGCGGGTCAGGCGATTGCTAACCGTTTTACTTCTAACATTAAAGGCCTGACTCAGGCTGCACGTAACGCCAACGACGGTATTTCTGTTGCACAGACCACTGAAGGCGCGCTGTCCGAAATCAACAACAACTTACAGCGTATCCGTGAGCTGACGGTTCAGGCTTCTACCGGGACTAACTCTGATTCGGATCTGGACTCCATTCAGGACGAAATCAAATCCCGTCTCGACGAAATTGACCGCGTATCCGGTCAGACCCAGTTCAAC…	lcl|Egyetemi-12_merged.gam|PairedContig_0	7597	H
1x	H12	3062.0	1__fliC__fliC-H12__9 AY337474.1;flagellin;H12	fliC	Egyetemi-12_merged.gam	1787	H12-2-fliC-origin	97.594	99.0	1788	H12-2-fliC-origin	0.9661805999999998	9383	1	False	ATGGCACAAGTCATTAATACCAACAGCCTCTCGCTGATCACTCAAAATAATATCAACAAGAACCAGTCTGCGCTGTCGAGTTCTATCGAGCGTCTGTCTTCTGGCTTGCGTATTAACAGCGCGAAGGATGACGCCGCGGGTCAGGCGATTGCTAACCGTTTTACTTCTAACATTAAAGGCCTGACTCAGGCTGCACGTAACGCCAACGACGGTATTTCTGTTGCACAGACCACTGAAGGCGCGCTGTCCGAAATCAACAACAACTTACAGCGTATCCGTGAGCTGACGGTTCAGGCTTCTACCGGGACTAACTCTGATTCGGATCTGGACTCCATTCAGGACGAAATCAAATCCCGTCTCGACGAAATTGACCGCGTATCCGGTCAGACCCAGTTCAAC…	lcl|Egyetemi-12_merged.gam|PairedContig_0	7597	H
1x	H12	3031.0	from_ESC_LA5721AA_AS	fliC	Egyetemi-12_merged.gam	1788	H12-11-fliC	97.26	100.0	1788	H12-11-fliC	0.9726	9384	1	False	ATGGCACAAGTCATTAATACCAACAGCCTCTCGCTGATCACTCAAAATAATATCAACAAGAACCAGTCTGCGCTGTCGAGTTCTATCGAGCGTCTGTCTTCTGGCTTGCGTATTAACAGCGCGAAGGATGACGCCGCGGGTCAGGCGATTGCTAACCGTTTTACTTCTAACATTAAAGGCCTGACTCAGGCTGCACGTAACGCCAACGACGGTATTTCTGTTGCACAGACCACTGAAGGCGCGCTGTCCGAAATCAACAACAACTTACAGCGTATCCGTGAGCTGACGGTTCAGGCTTCTACCGGGACTAACTCTGATTCGGATCTGGACTCCATTCAGGACGAAATCAAATCCCGTCTCGACGAAATTGACCGCGTATCCGGTCAGACCCAGTTCAAC…	lcl|Egyetemi-12_merged.gam|PairedContig_0	7597	H
1x	H12	3059.0	1__fliC__fliC-H12__10 AY249997.1;flagellin;H12	fliC	Egyetemi-12_merged.gam	1788	H12-3-fliC-origin	97.539	100.0	1788	H12-3-fliC-origin	0.97539	9384	1	False	ATGGCACAAGTCATTAATACCAACAGCCTCTCGCTGATCACTCAAAATAATATCAACAAGAACCAGTCTGCGCTGTCGAGTTCTATCGAGCGTCTGTCTTCTGGCTTGCGTATTAACAGCGCGAAGGATGACGCCGCGGGTCAGGCGATTGCTAACCGTTTTACTTCTAACATTAAAGGCCTGACTCAGGCTGCACGTAACGCCAACGACGGTATTTCTGTTGCACAGACCACTGAAGGCGCGCTGTCCGAAATCAACAACAACTTACAGCGTATCCGTGAGCTGACGGTTCAGGCTTCTACCGGGACTAACTCTGATTCGGATCTGGACTCCATTCAGGACGAAATCAAATCCCGTCTCGACGAAATTGACCGCGTATCCGGTCAGACCCAGTTCAAC…	lcl|Egyetemi-12_merged.gam|PairedContig_0	7597	H
1x	H1	3053.0	from_ESC_HA7415AA_AS	fliC	Egyetemi-12_merged.gam	1788	H1-12-fliC	97.483	100.0	1788	H1-12-fliC	0.9748300000000001	9384	1	False	ATGGCACAAGTCATTAATACCAACAGCCTCTCGCTGATCACTCAAAATAATATCAACAAGAACCAGTCTGCGCTGTCGAGTTCTATCGAGCGTCTGTCTTCTGGCTTGCGTATTAACAGCGCGAAGGATGACGCCGCGGGTCAGGCGATTGCTAACCGTTTTACTTCTAACATTAAAGGCCTGACTCAGGCTGCACGTAACGCCAACGACGGTATTTCTGTTGCACAGACCACTGAAGGCGCGCTGTCCGAAATCAACAACAACTTACAGCGTATCCGTGAGCTGACGGTTCAGGCTTCTACCGGGACTAACTCTGATTCGGATCTGGACTCCATTCAGGACGAAATCAAATCCCGTCTCGACGAAATTGACCGCGTATCCGGTCAGACCCAGTTCAAC…	lcl|Egyetemi-12_merged.gam|PairedContig_0	7597	H
1x	H1	3297.0	from_ESC_IA0005AA_AS	fliC	Egyetemi-12_merged.gam	1788	H1-5-fliC	99.944	100.0	1788	H1-5-fliC	0.99944	9384	1	False	ATGGCACAAGTCATTAATACCAACAGCCTCTCGCTGATCACTCAAAATAATATCAACAAGAACCAGTCTGCGCTGTCGAGTTCTATCGAGCGTCTGTCTTCTGGCTTGCGTATTAACAGCGCGAAGGATGACGCCGCGGGTCAGGCGATTGCTAACCGTTTTACTTCTAACATTAAAGGCCTGACTCAGGCTGCACGTAACGCCAACGACGGTATTTCTGTTGCACAGACCACTGAAGGCGCGCTGTCCGAAATCAACAACAACTTACAGCGTATCCGTGAGCTGACGGTTCAGGCTTCTACCGGGACTAACTCTGATTCGGATCTGGACTCCATTCAGGACGAAATCAAATCCCGTCTCGACGAAATTGACCGCGTATCCGGTCAGACCCAGTTCAAC…	lcl|Egyetemi-12_merged.gam|PairedContig_0	7597	H
1x	H12	3070.0	from_ESC_GA6832AA_AS	fliC	Egyetemi-12_merged.gam	1788	H12-7-fliC	97.651	100.0	1788	H12-7-fliC	0.97651	9384	1	False	ATGGCACAAGTCATTAATACCAACAGCCTCTCGCTGATCACTCAAAATAATATCAACAAGAACCAGTCTGCGCTGTCGAGTTCTATCGAGCGTCTGTCTTCTGGCTTGCGTATTAACAGCGCGAAGGATGACGCCGCGGGTCAGGCGATTGCTAACCGTTTTACTTCTAACATTAAAGGCCTGACTCAGGCTGCACGTAACGCCAACGACGGTATTTCTGTTGCACAGACCACTGAAGGCGCGCTGTCCGAAATCAACAACAACTTACAGCGTATCCGTGAGCTGACGGTTCAGGCTTCTACCGGGACTAACTCTGATTCGGATCTGGACTCCATTCAGGACGAAATCAAATCCCGTCTCGACGAAATTGACCGCGTATCCGGTCAGACCCAGTTCAAC…	lcl|Egyetemi-12_merged.gam|PairedContig_0	7597	H
1x	H1	3297.0	from_ESC_GA8790AA_AS	fliC	Egyetemi-12_merged.gam	1788	H1-7-fliC	99.944	100.0	1788	H1-7-fliC	0.99944	9384	1	False	ATGGCACAAGTCATTAATACCAACAGCCTCTCGCTGATCACTCAAAATAATATCAACAAGAACCAGTCTGCGCTGTCGAGTTCTATCGAGCGTCTGTCTTCTGGCTTGCGTATTAACAGCGCGAAGGATGACGCCGCGGGTCAGGCGATTGCTAACCGTTTTACTTCTAACATTAAAGGCCTGACTCAGGCTGCACGTAACGCCAACGACGGTATTTCTGTTGCACAGACCACTGAAGGCGCGCTGTCCGAAATCAACAACAACTTACAGCGTATCCGTGAGCTGACGGTTCAGGCTTCTACCGGGACTAACTCTGATTCGGATCTGGACTCCATTCAGGACGAAATCAAATCCCGTCTCGACGAAATTGACCGCGTATCCGGTCAGACCCAGTTCAAC…	lcl|Egyetemi-12_merged.gam|PairedContig_0	7597	H
1x	H1	3302.0	1__fliC__fliC-H1__1 AB028471.1;flagellin;H1	fliC	Egyetemi-12_merged.gam	1788	H1-1-fliC-origin	100.0	100.0	1788	H1-1-fliC-origin	1.0	9384	1	False	ATGGCACAAGTCATTAATACCAACAGCCTCTCGCTGATCACTCAAAATAATATCAACAAGAACCAGTCTGCGCTGTCGAGTTCTATCGAGCGTCTGTCTTCTGGCTTGCGTATTAACAGCGCGAAGGATGACGCCGCGGGTCAGGCGATTGCTAACCGTTTTACTTCTAACATTAAAGGCCTGACTCAGGCTGCACGTAACGCCAACGACGGTATTTCTGTTGCACAGACCACTGAAGGCGCGCTGTCCGAAATCAACAACAACTTACAGCGTATCCGTGAGCTGACGGTTCAGGCTTCTACCGGGACTAACTCTGATTCGGATCTGGACTCCATTCAGGACGAAATCAAATCCCGTCTCGACGAAATTGACCGCGTATCCGGTCAGACCCAGTTCAAC…	lcl|Egyetemi-12_merged.gam|PairedContig_0	7597	H
1x	H1	3136.0	from_ESC_IA0127AA_AS	fliC	Egyetemi-12_merged.gam	1788	H1-10-fliC	98.322	100.0	1788	H1-10-fliC	0.9832200000000001	9384	1	False	ATGGCACAAGTCATTAATACCAACAGCCTCTCGCTGATCACTCAAAATAATATCAACAAGAACCAGTCTGCGCTGTCGAGTTCTATCGAGCGTCTGTCTTCTGGCTTGCGTATTAACAGCGCGAAGGATGACGCCGCGGGTCAGGCGATTGCTAACCGTTTTACTTCTAACATTAAAGGCCTGACTCAGGCTGCACGTAACGCCAACGACGGTATTTCTGTTGCACAGACCACTGAAGGCGCGCTGTCCGAAATCAACAACAACTTACAGCGTATCCGTGAGCTGACGGTTCAGGCTTCTACCGGGACTAACTCTGATTCGGATCTGGACTCCATTCAGGACGAAATCAAATCCCGTCTCGACGAAATTGACCGCGTATCCGGTCAGACCCAGTTCAAC…	lcl|Egyetemi-12_merged.gam|PairedContig_0	7597	H
10x	O6	2316.0	from_ESC_IA2235AA_AS	wzx	Egyetemi-13_merged.gam	1257	O6-10-wzx	99.92	100.0	1257	O6-10-wzx	0.9992	6644	1	False	ATGAATAGGATACAACGTGTGCACAATTATTTAAGGCTTAAAGATAAAATAAAAAACGTATTTTTAGGGTTGTATATATTGCAGTTATTTAATTATATCGCGCCATTGGTAATTATCCCTATCCTGATAAAATATATTGGGTTGGGGGAATATGGGGAATTGGTCTATATTACATCTATTTATCAAATAGTGGCTTTGATTATTGATTTTGGCTTTACTTACACAGGACCTGTGGTTGCTGCGAGACATAGATGTGAGACCCAAAATTTACAGCGCTATTACTCAATAGTTGTTCTTTTAAAATCATTGCTTTTTATAATTGCATTAACATGTGTATTTTTATTGTGCAGATTAAATATAGTCCACTTGTCATTTTTTGGGTTTTTGTCAATTTTTCTA…	lcl|Egyetemi-13_merged.gam|PairedContig_4	5388	O
10x	O6	2311.0	from_ESC_GA9104AA_AS	wzx	Egyetemi-13_merged.gam	1257	O6-12-wzx	99.841	100.0	1257	O6-12-wzx	0.9984099999999999	6644	1	False	ATGAATAGGATACAACGTGTGCACAATTATTTAAGGCTTAAAGATAAAATAAAAAACGTATTTTTAGGGTTGTATATATTGCAGTTATTTAATTATATCGCGCCATTGGTAATTATCCCTATCCTGATAAAATATATTGGGTTGGGGGAATATGGGGAATTGGTCTATATTACATCTATTTATCAAATAGTGGCTTTGATTATTGATTTTGGCTTTACTTACACAGGACCTGTGGTTGCTGCGAGACATAGATGTGAGACCCAAAATTTACAGCGCTATTACTCAATAGTTGTTCTTTTAAAATCATTGCTTTTTATAATTGCATTAACATGTGTATTTTTATTGTGCAGATTAAATATAGTCCACTTGTCATTTTTTGGGTTTTTGTCAATTTTTCTA…	lcl|Egyetemi-13_merged.gam|PairedContig_4	5388	O
10x	O6	2278.0	from_ESC_GA9104AA_AS	wzx	Egyetemi-13_merged.gam	1239	O6-23-wzx	99.839	100.0	1239	O6-23-wzx	0.99839	6644	1	False	GTGCACAATTATTTAAGGCTTAAAGATAAAATAAAAAACGTATTTTTAGGGTTGTATATATTGCAGTTATTTAATTATATCGCGCCATTGGTAATTATCCCTATCCTGATAAAATATATTGGGTTGGGGGAATATGGGGAATTGGTCTATATTACATCTATTTATCAAATAGTGGCTTTGATTATTGATTTTGGCTTTACTTACACAGGACCTGTGGTTGCTGCGAGACATAGATGTGAGACCCAAAATTTACAGCGCTATTACTCAATAGTTGTTCTTTTAAAATCATTGCTTTTTATAATTGCATTAACATGTGTATTTTTATTGTGCAGATTAAATATAGTCCACTTGTCATTTTTTGGGTTTTTGTCAATTTTTCTATGCACTATTGGTAATATA…	lcl|Egyetemi-13_merged.gam|PairedContig_4	5406	O
10x	O6	2189.0	from_ESC_HA8385AA_AS	wzx	Egyetemi-13_merged.gam	1257	O6-13-wzx	98.091	100.0	1257	O6-13-wzx	0.9809099999999998	6644	1	False	ATGAATAGGATACAACGTGTGCACAATTATTTAAGGCTTAAAGATAAAATAAAAAACGTATTTTTAGGGTTGTATATATTGCAGTTATTTAATTATATCGCGCCATTGGTAATTATCCCTATCCTGATAAAATATATTGGGTTGGGGGAATATGGGGAATTGGTCTATATTACATCTATTTATCAAATAGTGGCTTTGATTATTGATTTTGGCTTTACTTACACAGGACCTGTGGTTGCTGCGAGACATAGATGTGAGACCCAAAATTTACAGCGCTATTACTCAATAGTTGTTCTTTTAAAATCATTGCTTTTTATAATTGCATTAACATGTGTATTTTTATTGTGCAGATTAAATATAGTCCACTTGTCATTTTTTGGGTTTTTGTCAATTTTTCTA…	lcl|Egyetemi-13_merged.gam|PairedContig_4	5388	O
10x	O6	2183.0	from_ESC_IA0140AA_AS	wzx	Egyetemi-13_merged.gam	1257	O6-15-wzx	98.011	100.0	1257	O6-15-wzx	0.98011	6644	1	False	ATGAATAGGATACAACGTGTGCACAATTATTTAAGGCTTAAAGATAAAATAAAAAACGTATTTTTAGGGTTGTATATATTGCAGTTATTTAATTATATCGCGCCATTGGTAATTATCCCTATCCTGATAAAATATATTGGGTTGGGGGAATATGGGGAATTGGTCTATATTACATCTATTTATCAAATAGTGGCTTTGATTATTGATTTTGGCTTTACTTACACAGGACCTGTGGTTGCTGCGAGACATAGATGTGAGACCCAAAATTTACAGCGCTATTACTCAATAGTTGTTCTTTTAAAATCATTGCTTTTTATAATTGCATTAACATGTGTATTTTTATTGTGCAGATTAAATATAGTCCACTTGTCATTTTTTGGGTTTTTGTCAATTTTTCTA…	lcl|Egyetemi-13_merged.gam|PairedContig_4	5388	O
10x	O6	2316.0	from_ESC_HA8490AA_AS	wzx	Egyetemi-13_merged.gam	1257	O6-9-wzx	99.92	100.0	1257	O6-9-wzx	0.9992	6644	1	False	ATGAATAGGATACAACGTGTGCACAATTATTTAAGGCTTAAAGATAAAATAAAAAACGTATTTTTAGGGTTGTATATATTGCAGTTATTTAATTATATCGCGCCATTGGTAATTATCCCTATCCTGATAAAATATATTGGGTTGGGGGAATATGGGGAATTGGTCTATATTACATCTATTTATCAAATAGTGGCTTTGATTATTGATTTTGGCTTTACTTACACAGGACCTGTGGTTGCTGCGAGACATAGATGTGAGACCCAAAATTTACAGCGCTATTACTCAATAGTTGTTCTTTTAAAATCATTGCTTTTTATAATTGCATTAACATGTGTATTTTTATTGTGCAGATTAAATATAGTCCACTTGTCATTTTTTGGGTTTTTGTCAATTTTTCTA…	lcl|Egyetemi-13_merged.gam|PairedContig_4	5388	O
10x	O6	2338.0	from_ESC_HA8370AA_AS	wzy	Egyetemi-13_merged.gam	1344	O6-31-wzy	98.065	100.0	1344	O6-31-wzy	0.98065	7987	1	False	ATGAAAGTGAAGGCGGTTCCTGCTATTACATTCTATTTAAGTTTAATGCTGACAATTTTAGTGTTACTGTTTGGTAATGAACCAAATAAATCACAATATATCCTTGTTATAGCAACGATAACAGTTTTTTATATCGCATATATCACTAATAAAATAACTTCTCCGGCCAGCCTTCTCGTTATATCATCTTTTGTGTTTTTAGGTTGTCGCCCTTTATTATCTTTGTTTGCAAACTATGATTATAGGATTGCCGATTGGTTTATTGAAGGATATATGGATGACGATGTGATTTTGGCTAACTATGCTATAACACTAATGTATTATGGTTATACATTGGGACTAATTCTATGCAAAAATACTGAAAAATTTTATCCGCATGGTCCTTATCCTGAAAAACAA…	lcl|Egyetemi-13_merged.gam|PairedContig_4	6644	O
10x	O6	2283.0	from_ESC_HA8378AA_AS	wzx	Egyetemi-13_merged.gam	1239	O6-22-wzx	99.919	100.0	1239	O6-22-wzx	0.9991899999999999	6644	1	False	GTGCACAATTATTTAAGGCTTAAAGATAAAATAAAAAACGTATTTTTAGGGTTGTATATATTGCAGTTATTTAATTATATCGCGCCATTGGTAATTATCCCTATCCTGATAAAATATATTGGGTTGGGGGAATATGGGGAATTGGTCTATATTACATCTATTTATCAAATAGTGGCTTTGATTATTGATTTTGGCTTTACTTACACAGGACCTGTGGTTGCTGCGAGACATAGATGTGAGACCCAAAATTTACAGCGCTATTACTCAATAGTTGTTCTTTTAAAATCATTGCTTTTTATAATTGCATTAACATGTGTATTTTTATTGTGCAGATTAAATATAGTCCACTTGTCATTTTTTGGGTTTTTGTCAATTTTTCTATGCACTATTGGTAATATA…	lcl|Egyetemi-13_merged.gam|PairedContig_4	5406	O
10x	O6	2483.0	wzy_166_AJ426423_O6	wzy	Egyetemi-13_merged.gam	1344	O6-7-wzy-origin	100.0	100.0	1344	O6-7-wzy-origin	1.0	7987	1	False	ATGAAAGTGAAGGCGGTTCCTGCTATTACATTCTATTTAAGTTTAATGCTGACAATTTTAGTGTTACTGTTTGGTAATGAACCAAATAAATCACAATATATCCTTGTTATAGCAACGATAACAGTTTTTTATATCGCATATATCACTAATAAAATAACTTCTCCGGCCAGCCTTCTCGTTATATCATCTTTTGTGTTTTTAGGTTGTCGCCCTTTATTATCTTTGTTTGCAAACTATGATTATAGGATTGCCGATTGGTTTATTGAAGGATATATGGATGACGATGTGATTTTGGCTAACTATGCTATAACACTAATGTATTATGGTTATACATTGGGACTAATTCTATGCAAAAATACTGAAAAATTTTATCCGCATGGTCCTTATCCTGAAAAACAA…	lcl|Egyetemi-13_merged.gam|PairedContig_4	6644	O
10x	O6	2338.0	from_ESC_GA6663AA_AS	wzy	Egyetemi-13_merged.gam	1344	O6-32-wzy	98.065	100.0	1344	O6-32-wzy	0.98065	7987	1	False	ATGAAAGTGAAGGCGGTTCCTGCTATTACATTCTATTTAAGTTTAATGCTGACAATTTTAGTGTTACTGTTTGGTAATGAACCAAATAAATCACAATATATCCTTGTTATAGCAACGATAACAGTTTTTTATATCGCATATATCACTAATAAAATAACTTCTCCGGCCAGCCTTCTCGTTATATCATCTTTTGTGTTTTTAGGTTGTCGCCCTTTATTATCTTTGTTTGCAAACTATGATTATAGGATTGCCGATTGGTTTATTGAAGGATATATGGATGACGATGTGATTTTGGCTAACTATGCTATAACACTAATGTATTATGGTTATACATTGGGACTAATTCTATGCAAAAATACTGAAAAATTTTATCCGCATGGTCCTTATCCTGAAAAACAA…	lcl|Egyetemi-13_merged.gam|PairedContig_4	6644	O
10x	O6	2316.0	8__wzx__wzx-O6__274 AB811597.1;O antigen flippase;O6	wzx	Egyetemi-13_merged.gam	1257	O6-3-wzx-origin	99.92	100.0	1257	O6-3-wzx-origin	0.9992	6644	1	False	ATGAATAGGATACAACGTGTGCACAATTATTTAAGGCTTAAAGATAAAATAAAAAACGTATTTTTAGGGTTGTATATATTGCAGTTATTTAATTATATCGCGCCATTGGTAATTATCCCTATCCTGATAAAATATATTGGGTTGGGGGAATATGGGGAATTGGTCTATATTACATCTATTTATCAAATAGTGGCTTTGATTATTGATTTTGGCTTTACTTACACAGGACCTGTGGTTGCTGCGAGACATAGATGTGAGACCCAAAATTTACAGCGCTATTACTCAATAGTTGTTCTTTTAAAATCATTGCTTTTTATAATTGCATTAACATGTGTATTTTTATTGTGCAGATTAAATATAGTCCACTTGTCATTTTTTGGGTTTTTGTCAATTTTTCTA…	lcl|Egyetemi-13_merged.gam|PairedContig_4	5388	O
10x	O6	2283.0	from_ESC_HA8236AA_AS	wzx	Egyetemi-13_merged.gam	1239	O6-18-wzx	99.919	100.0	1239	O6-18-wzx	0.9991899999999999	6644	1	False	GTGCACAATTATTTAAGGCTTAAAGATAAAATAAAAAACGTATTTTTAGGGTTGTATATATTGCAGTTATTTAATTATATCGCGCCATTGGTAATTATCCCTATCCTGATAAAATATATTGGGTTGGGGGAATATGGGGAATTGGTCTATATTACATCTATTTATCAAATAGTGGCTTTGATTATTGATTTTGGCTTTACTTACACAGGACCTGTGGTTGCTGCGAGACATAGATGTGAGACCCAAAATTTACAGCGCTATTACTCAATAGTTGTTCTTTTAAAATCATTGCTTTTTATAATTGCATTAACATGTGTATTTTTATTGTGCAGATTAAATATAGTCCACTTGTCATTTTTTGGGTTTTTGTCAATTTTTCTATGCACTATTGGTAATATA…	lcl|Egyetemi-13_merged.gam|PairedContig_4	5406	O
10x	O6	2344.0	9__wzy__wzy-O6__473 CP002185.1;O antigen polyermase;O6	wzy	Egyetemi-13_merged.gam	1344	O6-5-wzy-origin	98.14	100.0	1344	O6-5-wzy-origin	0.9814	7987	1	False	ATGAAAGTGAAGGCGGTTCCTGCTATTACATTCTATTTAAGTTTAATGCTGACAATTTTAGTGTTACTGTTTGGTAATGAACCAAATAAATCACAATATATCCTTGTTATAGCAACGATAACAGTTTTTTATATCGCATATATCACTAATAAAATAACTTCTCCGGCCAGCCTTCTCGTTATATCATCTTTTGTGTTTTTAGGTTGTCGCCCTTTATTATCTTTGTTTGCAAACTATGATTATAGGATTGCCGATTGGTTTATTGAAGGATATATGGATGACGATGTGATTTTGGCTAACTATGCTATAACACTAATGTATTATGGTTATACATTGGGACTAATTCTATGCAAAAATACTGAAAAATTTTATCCGCATGGTCCTTATCCTGAAAAACAA…	lcl|Egyetemi-13_merged.gam|PairedContig_4	6644	O
10x	O6	2283.0	from_ESC_IA2235AA_AS	wzx	Egyetemi-13_merged.gam	1239	O6-21-wzx	99.919	100.0	1239	O6-21-wzx	0.9991899999999999	6644	1	False	GTGCACAATTATTTAAGGCTTAAAGATAAAATAAAAAACGTATTTTTAGGGTTGTATATATTGCAGTTATTTAATTATATCGCGCCATTGGTAATTATCCCTATCCTGATAAAATATATTGGGTTGGGGGAATATGGGGAATTGGTCTATATTACATCTATTTATCAAATAGTGGCTTTGATTATTGATTTTGGCTTTACTTACACAGGACCTGTGGTTGCTGCGAGACATAGATGTGAGACCCAAAATTTACAGCGCTATTACTCAATAGTTGTTCTTTTAAAATCATTGCTTTTTATAATTGCATTAACATGTGTATTTTTATTGTGCAGATTAAATATAGTCCACTTGTCATTTTTTGGGTTTTTGTCAATTTTTCTATGCACTATTGGTAATATA…	lcl|Egyetemi-13_merged.gam|PairedContig_4	5406	O
10x	O6	2471.0	from_ESC_HA8236AA_AS	wzy	Egyetemi-13_merged.gam	1344	O6-28-wzy	99.851	100.0	1344	O6-28-wzy	0.99851	7987	1	False	ATGAAAGTGAAGGCGGTTCCTGCTATTACATTCTATTTAAGTTTAATGCTGACAATTTTAGTGTTACTGTTTGGTAATGAACCAAATAAATCACAATATATCCTTGTTATAGCAACGATAACAGTTTTTTATATCGCATATATCACTAATAAAATAACTTCTCCGGCCAGCCTTCTCGTTATATCATCTTTTGTGTTTTTAGGTTGTCGCCCTTTATTATCTTTGTTTGCAAACTATGATTATAGGATTGCCGATTGGTTTATTGAAGGATATATGGATGACGATGTGATTTTGGCTAACTATGCTATAACACTAATGTATTATGGTTATACATTGGGACTAATTCTATGCAAAAATACTGAAAAATTTTATCCGCATGGTCCTTATCCTGAAAAACAA…	lcl|Egyetemi-13_merged.gam|PairedContig_4	6644	O
10x	O6	2322.0	8__wzx__wzx-O6__272 AJ426045.2;O antigen flippase;O6	wzx	Egyetemi-13_merged.gam	1257	O6-1-wzx-origin	100.0	100.0	1257	O6-1-wzx-origin	1.0	6644	1	False	ATGAATAGGATACAACGTGTGCACAATTATTTAAGGCTTAAAGATAAAATAAAAAACGTATTTTTAGGGTTGTATATATTGCAGTTATTTAATTATATCGCGCCATTGGTAATTATCCCTATCCTGATAAAATATATTGGGTTGGGGGAATATGGGGAATTGGTCTATATTACATCTATTTATCAAATAGTGGCTTTGATTATTGATTTTGGCTTTACTTACACAGGACCTGTGGTTGCTGCGAGACATAGATGTGAGACCCAAAATTTACAGCGCTATTACTCAATAGTTGTTCTTTTAAAATCATTGCTTTTTATAATTGCATTAACATGTGTATTTTTATTGTGCAGATTAAATATAGTCCACTTGTCATTTTTTGGGTTTTTGTCAATTTTTCTA…	lcl|Egyetemi-13_merged.gam|PairedContig_4	5388	O
10x	O6	2156.0	from_ESC_HA8385AA_AS	wzx	Egyetemi-13_merged.gam	1239	O6-16-wzx	98.063	100.0	1239	O6-16-wzx	0.9806300000000001	6644	1	False	GTGCACAATTATTTAAGGCTTAAAGATAAAATAAAAAACGTATTTTTAGGGTTGTATATATTGCAGTTATTTAATTATATCGCGCCATTGGTAATTATCCCTATCCTGATAAAATATATTGGGTTGGGGGAATATGGGGAATTGGTCTATATTACATCTATTTATCAAATAGTGGCTTTGATTATTGATTTTGGCTTTACTTACACAGGACCTGTGGTTGCTGCGAGACATAGATGTGAGACCCAAAATTTACAGCGCTATTACTCAATAGTTGTTCTTTTAAAATCATTGCTTTTTATAATTGCATTAACATGTGTATTTTTATTGTGCAGATTAAATATAGTCCACTTGTCATTTTTTGGGTTTTTGTCAATTTTTCTATGCACTATTGGTAATATA…	lcl|Egyetemi-13_merged.gam|PairedContig_4	5406	O
10x	O6	2289.0	from_ESC_IA2238AA_AS	wzx	Egyetemi-13_merged.gam	1239	O6-19-wzx	100.0	100.0	1239	O6-19-wzx	1.0	6644	1	False	GTGCACAATTATTTAAGGCTTAAAGATAAAATAAAAAACGTATTTTTAGGGTTGTATATATTGCAGTTATTTAATTATATCGCGCCATTGGTAATTATCCCTATCCTGATAAAATATATTGGGTTGGGGGAATATGGGGAATTGGTCTATATTACATCTATTTATCAAATAGTGGCTTTGATTATTGATTTTGGCTTTACTTACACAGGACCTGTGGTTGCTGCGAGACATAGATGTGAGACCCAAAATTTACAGCGCTATTACTCAATAGTTGTTCTTTTAAAATCATTGCTTTTTATAATTGCATTAACATGTGTATTTTTATTGTGCAGATTAAATATAGTCCACTTGTCATTTTTTGGGTTTTTGTCAATTTTTCTATGCACTATTGGTAATATA…	lcl|Egyetemi-13_merged.gam|PairedContig_4	5406	O
10x	O6	2183.0	from_ESC_HA8799AA_AS	wzx	Egyetemi-13_merged.gam	1257	O6-14-wzx	98.011	100.0	1257	O6-14-wzx	0.98011	6644	1	False	ATGAATAGGATACAACGTGTGCACAATTATTTAAGGCTTAAAGATAAAATAAAAAACGTATTTTTAGGGTTGTATATATTGCAGTTATTTAATTATATCGCGCCATTGGTAATTATCCCTATCCTGATAAAATATATTGGGTTGGGGGAATATGGGGAATTGGTCTATATTACATCTATTTATCAAATAGTGGCTTTGATTATTGATTTTGGCTTTACTTACACAGGACCTGTGGTTGCTGCGAGACATAGATGTGAGACCCAAAATTTACAGCGCTATTACTCAATAGTTGTTCTTTTAAAATCATTGCTTTTTATAATTGCATTAACATGTGTATTTTTATTGTGCAGATTAAATATAGTCCACTTGTCATTTTTTGGGTTTTTGTCAATTTTTCTA…	lcl|Egyetemi-13_merged.gam|PairedContig_4	5388	O
10x	O6	2477.0	9__wzy__wzy-O6__474 AB811597.1;O antigen polyermase;O6	wzy	Egyetemi-13_merged.gam	1344	O6-6-wzy-origin	99.926	100.0	1344	O6-6-wzy-origin	0.99926	7987	1	False	ATGAAAGTGAAGGCGGTTCCTGCTATTACATTCTATTTAAGTTTAATGCTGACAATTTTAGTGTTACTGTTTGGTAATGAACCAAATAAATCACAATATATCCTTGTTATAGCAACGATAACAGTTTTTTATATCGCATATATCACTAATAAAATAACTTCTCCGGCCAGCCTTCTCGTTATATCATCTTTTGTGTTTTTAGGTTGTCGCCCTTTATTATCTTTGTTTGCAAACTATGATTATAGGATTGCCGATTGGTTTATTGAAGGATATATGGATGACGATGTGATTTTGGCTAACTATGCTATAACACTAATGTATTATGGTTATACATTGGGACTAATTCTATGCAAAAATACTGAAAAATTTTATCCGCATGGTCCTTATCCTGAAAAACAA…	lcl|Egyetemi-13_merged.gam|PairedContig_4	6644	O
10x	O6	2150.0	8__wzx__wzx-O6__273 CP002185.1;O antigen flippase;O6	wzx	Egyetemi-13_merged.gam	1239	O6-2-wzx-origin	97.982	100.0	1239	O6-2-wzx-origin	0.97982	6644	1	False	GTGCACAATTATTTAAGGCTTAAAGATAAAATAAAAAACGTATTTTTAGGGTTGTATATATTGCAGTTATTTAATTATATCGCGCCATTGGTAATTATCCCTATCCTGATAAAATATATTGGGTTGGGGGAATATGGGGAATTGGTCTATATTACATCTATTTATCAAATAGTGGCTTTGATTATTGATTTTGGCTTTACTTACACAGGACCTGTGGTTGCTGCGAGACATAGATGTGAGACCCAAAATTTACAGCGCTATTACTCAATAGTTGTTCTTTTAAAATCATTGCTTTTTATAATTGCATTAACATGTGTATTTTTATTGTGCAGATTAAATATAGTCCACTTGTCATTTTTTGGGTTTTTGTCAATTTTTCTATGCACTATTGGTAATATA…	lcl|Egyetemi-13_merged.gam|PairedContig_4	5406	O
10x	O6	2477.0	9__wzy__wzy-O6__472 AJ426045.2;O antigen polyermase;O6	wzy	Egyetemi-13_merged.gam	1344	O6-4-wzy-origin	99.926	100.0	1344	O6-4-wzy-origin	0.99926	7987	1	False	ATGAAAGTGAAGGCGGTTCCTGCTATTACATTCTATTTAAGTTTAATGCTGACAATTTTAGTGTTACTGTTTGGTAATGAACCAAATAAATCACAATATATCCTTGTTATAGCAACGATAACAGTTTTTTATATCGCATATATCACTAATAAAATAACTTCTCCGGCCAGCCTTCTCGTTATATCATCTTTTGTGTTTTTAGGTTGTCGCCCTTTATTATCTTTGTTTGCAAACTATGATTATAGGATTGCCGATTGGTTTATTGAAGGATATATGGATGACGATGTGATTTTGGCTAACTATGCTATAACACTAATGTATTATGGTTATACATTGGGACTAATTCTATGCAAAAATACTGAAAAATTTTATCCGCATGGTCCTTATCCTGAAAAACAA…	lcl|Egyetemi-13_merged.gam|PairedContig_4	6644	O
10x	O6	2150.0	from_ESC_HA8799AA_AS	wzx	Egyetemi-13_merged.gam	1239	O6-17-wzx	97.982	100.0	1239	O6-17-wzx	0.97982	6644	1	False	GTGCACAATTATTTAAGGCTTAAAGATAAAATAAAAAACGTATTTTTAGGGTTGTATATATTGCAGTTATTTAATTATATCGCGCCATTGGTAATTATCCCTATCCTGATAAAATATATTGGGTTGGGGGAATATGGGGAATTGGTCTATATTACATCTATTTATCAAATAGTGGCTTTGATTATTGATTTTGGCTTTACTTACACAGGACCTGTGGTTGCTGCGAGACATAGATGTGAGACCCAAAATTTACAGCGCTATTACTCAATAGTTGTTCTTTTAAAATCATTGCTTTTTATAATTGCATTAACATGTGTATTTTTATTGTGCAGATTAAATATAGTCCACTTGTCATTTTTTGGGTTTTTGTCAATTTTTCTATGCACTATTGGTAATATA…	lcl|Egyetemi-13_merged.gam|PairedContig_4	5406	O
10x	O6	2477.0	from_ESC_GA8803AA_AS	wzy	Egyetemi-13_merged.gam	1344	O6-26-wzy	99.926	100.0	1344	O6-26-wzy	0.99926	7987	1	False	ATGAAAGTGAAGGCGGTTCCTGCTATTACATTCTATTTAAGTTTAATGCTGACAATTTTAGTGTTACTGTTTGGTAATGAACCAAATAAATCACAATATATCCTTGTTATAGCAACGATAACAGTTTTTTATATCGCATATATCACTAATAAAATAACTTCTCCGGCCAGCCTTCTCGTTATATCATCTTTTGTGTTTTTAGGTTGTCGCCCTTTATTATCTTTGTTTGCAAACTATGATTATAGGATTGCCGATTGGTTTATTGAAGGATATATGGATGACGATGTGATTTTGGCTAACTATGCTATAACACTAATGTATTATGGTTATACATTGGGACTAATTCTATGCAAAAATACTGAAAAATTTTATCCGCATGGTCCTTATCCTGAAAAACAA…	lcl|Egyetemi-13_merged.gam|PairedContig_4	6644	O
10x	O6	2338.0	from_ESC_IA0006AA_AS	wzy	Egyetemi-13_merged.gam	1344	O6-30-wzy	98.065	100.0	1344	O6-30-wzy	0.98065	7987	1	False	ATGAAAGTGAAGGCGGTTCCTGCTATTACATTCTATTTAAGTTTAATGCTGACAATTTTAGTGTTACTGTTTGGTAATGAACCAAATAAATCACAATATATCCTTGTTATAGCAACGATAACAGTTTTTTATATCGCATATATCACTAATAAAATAACTTCTCCGGCCAGCCTTCTCGTTATATCATCTTTTGTGTTTTTAGGTTGTCGCCCTTTATTATCTTTGTTTGCAAACTATGATTATAGGATTGCCGATTGGTTTATTGAAGGATATATGGATGACGATGTGATTTTGGCTAACTATGCTATAACACTAATGTATTATGGTTATACATTGGGACTAATTCTATGCAAAAATACTGAAAAATTTTATCCGCATGGTCCTTATCCTGAAAAACAA…	lcl|Egyetemi-13_merged.gam|PairedContig_4	6644	O
10x	O6	2316.0	from_ESC_HA8378AA_AS	wzx	Egyetemi-13_merged.gam	1257	O6-11-wzx	99.92	100.0	1257	O6-11-wzx	0.9992	6644	1	False	ATGAATAGGATACAACGTGTGCACAATTATTTAAGGCTTAAAGATAAAATAAAAAACGTATTTTTAGGGTTGTATATATTGCAGTTATTTAATTATATCGCGCCATTGGTAATTATCCCTATCCTGATAAAATATATTGGGTTGGGGGAATATGGGGAATTGGTCTATATTACATCTATTTATCAAATAGTGGCTTTGATTATTGATTTTGGCTTTACTTACACAGGACCTGTGGTTGCTGCGAGACATAGATGTGAGACCCAAAATTTACAGCGCTATTACTCAATAGTTGTTCTTTTAAAATCATTGCTTTTTATAATTGCATTAACATGTGTATTTTTATTGTGCAGATTAAATATAGTCCACTTGTCATTTTTTGGGTTTTTGTCAATTTTTCTA…	lcl|Egyetemi-13_merged.gam|PairedContig_4	5388	O
10x	O6	2283.0	from_ESC_HA8490AA_AS	wzx	Egyetemi-13_merged.gam	1239	O6-20-wzx	99.919	100.0	1239	O6-20-wzx	0.9991899999999999	6644	1	False	GTGCACAATTATTTAAGGCTTAAAGATAAAATAAAAAACGTATTTTTAGGGTTGTATATATTGCAGTTATTTAATTATATCGCGCCATTGGTAATTATCCCTATCCTGATAAAATATATTGGGTTGGGGGAATATGGGGAATTGGTCTATATTACATCTATTTATCAAATAGTGGCTTTGATTATTGATTTTGGCTTTACTTACACAGGACCTGTGGTTGCTGCGAGACATAGATGTGAGACCCAAAATTTACAGCGCTATTACTCAATAGTTGTTCTTTTAAAATCATTGCTTTTTATAATTGCATTAACATGTGTATTTTTATTGTGCAGATTAAATATAGTCCACTTGTCATTTTTTGGGTTTTTGTCAATTTTTCTATGCACTATTGGTAATATA…	lcl|Egyetemi-13_merged.gam|PairedContig_4	5406	O
10x	H1	3236.0	from_ESC_BA4596AA_AS	fliC	Egyetemi-13_merged.gam	1788	H1-9-fliC	99.329	100.0	1788	H1-9-fliC	0.99329	339008	-1	False	ATGGCACAAGTCATTAATACCAACAGCCTCTCGCTGATCACTCAAAATAATATCAACAAGAACCAGTCTGCGCTGTCGAGTTCTATCGAGCGTCTGTCTTCTGGCTTGCGTATTAACAGCGCGAAGGATGACGCCGCGGGTCAGGCGATTGCTAACCGTTTTACTTCTAACATTAAAGGCCTGACTCAGGCTGCACGTAACGCCAACGACGGTATTTCTGTTGCACAGACCACTGAAGGCGCGCTGTCCGAAATCAACAACAACTTACAGCGTATCCGTGAGCTGACGGTTCAGGCTTCTACCGGGACTAACTCTGATTCGGATCTGGACTCCATTCAGGACGAAATCAAATCCCGTCTCGACGAAATTGACCGCGTATCCGGTCAGACCCAGTTCAAC…	lcl|Egyetemi-13_merged.gam|PairedContig_110	340795	H
10x	H1	3297.0	from_ESC_HA8537AA_AS	fliC	Egyetemi-13_merged.gam	1788	H1-4-fliC	99.944	100.0	1788	H1-4-fliC	0.99944	339008	-1	False	ATGGCACAAGTCATTAATACCAACAGCCTCTCGCTGATCACTCAAAATAATATCAACAAGAACCAGTCTGCGCTGTCGAGTTCTATCGAGCGTCTGTCTTCTGGCTTGCGTATTAACAGCGCGAAGGATGACGCCGCGGGTCAGGCGATTGCTAACCGTTTTACTTCTAACATTAAAGGCCTGACTCAGGCTGCACGTAACGCCAACGACGGTATTTCTGTTGCACAGACCACTGAAGGCGCGCTGTCCGAAATCAACAACAACTTACAGCGTATCCGTGAGCTGACGGTTCAGGCTTCTACCGGGACTAACTCTGATTCGGATCTGGACTCCATTCAGGACGAAATCAAATCCCGTCTCGACGAAATTGACCGCGTATCCGGTCAGACCCAGTTCAAC…	lcl|Egyetemi-13_merged.gam|PairedContig_110	340795	H
10x	H12	3070.0	from_ESC_GA9370AA_AS	fliC	Egyetemi-13_merged.gam	1788	H12-8-fliC	97.651	100.0	1788	H12-8-fliC	0.97651	339008	-1	False	ATGGCACAAGTCATTAATACCAACAGCCTCTCGCTGATCACTCAAAATAATATCAACAAGAACCAGTCTGCGCTGTCGAGTTCTATCGAGCGTCTGTCTTCTGGCTTGCGTATTAACAGCGCGAAGGATGACGCCGCGGGTCAGGCGATTGCTAACCGTTTTACTTCTAACATTAAAGGCCTGACTCAGGCTGCACGTAACGCCAACGACGGTATTTCTGTTGCACAGACCACTGAAGGCGCGCTGTCCGAAATCAACAACAACTTACAGCGTATCCGTGAGCTGACGGTTCAGGCTTCTACCGGGACTAACTCTGATTCGGATCTGGACTCCATTCAGGACGAAATCAAATCCCGTCTCGACGAAATTGACCGCGTATCCGGTCAGACCCAGTTCAAC…	lcl|Egyetemi-13_merged.gam|PairedContig_110	340795	H
10x	H12	3075.0	fliC_83_AIFX01000055_H12	fliC	Egyetemi-13_merged.gam	1788	H12-4-fliC-origin	97.707	100.0	1788	H12-4-fliC-origin	0.9770699999999999	339008	-1	False	ATGGCACAAGTCATTAATACCAACAGCCTCTCGCTGATCACTCAAAATAATATCAACAAGAACCAGTCTGCGCTGTCGAGTTCTATCGAGCGTCTGTCTTCTGGCTTGCGTATTAACAGCGCGAAGGATGACGCCGCGGGTCAGGCGATTGCTAACCGTTTTACTTCTAACATTAAAGGCCTGACTCAGGCTGCACGTAACGCCAACGACGGTATTTCTGTTGCACAGACCACTGAAGGCGCGCTGTCCGAAATCAACAACAACTTACAGCGTATCCGTGAGCTGACGGTTCAGGCTTCTACCGGGACTAACTCTGATTCGGATCTGGACTCCATTCAGGACGAAATCAAATCCCGTCTCGACGAAATTGACCGCGTATCCGGTCAGACCCAGTTCAAC…	lcl|Egyetemi-13_merged.gam|PairedContig_110	340795	H
10x	H1	3136.0	from_ESC_IA2263AA_AS	fliC	Egyetemi-13_merged.gam	1788	H1-11-fliC	98.322	100.0	1788	H1-11-fliC	0.9832200000000001	339008	-1	False	ATGGCACAAGTCATTAATACCAACAGCCTCTCGCTGATCACTCAAAATAATATCAACAAGAACCAGTCTGCGCTGTCGAGTTCTATCGAGCGTCTGTCTTCTGGCTTGCGTATTAACAGCGCGAAGGATGACGCCGCGGGTCAGGCGATTGCTAACCGTTTTACTTCTAACATTAAAGGCCTGACTCAGGCTGCACGTAACGCCAACGACGGTATTTCTGTTGCACAGACCACTGAAGGCGCGCTGTCCGAAATCAACAACAACTTACAGCGTATCCGTGAGCTGACGGTTCAGGCTTCTACCGGGACTAACTCTGATTCGGATCTGGACTCCATTCAGGACGAAATCAAATCCCGTCTCGACGAAATTGACCGCGTATCCGGTCAGACCCAGTTCAAC…	lcl|Egyetemi-13_merged.gam|PairedContig_110	340795	H
10x	H1	3291.0	from_ESC_GA9155AA_AS	fliC	Egyetemi-13_merged.gam	1788	H1-8-fliC	99.888	100.0	1788	H1-8-fliC	0.9988800000000001	339008	-1	False	ATGGCACAAGTCATTAATACCAACAGCCTCTCGCTGATCACTCAAAATAATATCAACAAGAACCAGTCTGCGCTGTCGAGTTCTATCGAGCGTCTGTCTTCTGGCTTGCGTATTAACAGCGCGAAGGATGACGCCGCGGGTCAGGCGATTGCTAACCGTTTTACTTCTAACATTAAAGGCCTGACTCAGGCTGCACGTAACGCCAACGACGGTATTTCTGTTGCACAGACCACTGAAGGCGCGCTGTCCGAAATCAACAACAACTTACAGCGTATCCGTGAGCTGACGGTTCAGGCTTCTACCGGGACTAACTCTGATTCGGATCTGGACTCCATTCAGGACGAAATCAAATCCCGTCTCGACGAAATTGACCGCGTATCCGGTCAGACCCAGTTCAAC…	lcl|Egyetemi-13_merged.gam|PairedContig_110	340795	H
10x	H12	3037.0	from_ESC_HA8169AA_AS	fliC	Egyetemi-13_merged.gam	1788	H12-10-fliC	97.315	100.0	1788	H12-10-fliC	0.97315	339008	-1	False	ATGGCACAAGTCATTAATACCAACAGCCTCTCGCTGATCACTCAAAATAATATCAACAAGAACCAGTCTGCGCTGTCGAGTTCTATCGAGCGTCTGTCTTCTGGCTTGCGTATTAACAGCGCGAAGGATGACGCCGCGGGTCAGGCGATTGCTAACCGTTTTACTTCTAACATTAAAGGCCTGACTCAGGCTGCACGTAACGCCAACGACGGTATTTCTGTTGCACAGACCACTGAAGGCGCGCTGTCCGAAATCAACAACAACTTACAGCGTATCCGTGAGCTGACGGTTCAGGCTTCTACCGGGACTAACTCTGATTCGGATCTGGACTCCATTCAGGACGAAATCAAATCCCGTCTCGACGAAATTGACCGCGTATCCGGTCAGACCCAGTTCAAC…	lcl|Egyetemi-13_merged.gam|PairedContig_110	340795	H
10x	H1	3297.0	from_ESC_IA2245AA_AS	fliC	Egyetemi-13_merged.gam	1788	H1-3-fliC	99.944	100.0	1788	H1-3-fliC	0.99944	339008	-1	False	ATGGCACAAGTCATTAATACCAACAGCCTCTCGCTGATCACTCAAAATAATATCAACAAGAACCAGTCTGCGCTGTCGAGTTCTATCGAGCGTCTGTCTTCTGGCTTGCGTATTAACAGCGCGAAGGATGACGCCGCGGGTCAGGCGATTGCTAACCGTTTTACTTCTAACATTAAAGGCCTGACTCAGGCTGCACGTAACGCCAACGACGGTATTTCTGTTGCACAGACCACTGAAGGCGCGCTGTCCGAAATCAACAACAACTTACAGCGTATCCGTGAGCTGACGGTTCAGGCTTCTACCGGGACTAACTCTGATTCGGATCTGGACTCCATTCAGGACGAAATCAAATCCCGTCTCGACGAAATTGACCGCGTATCCGGTCAGACCCAGTTCAAC…	lcl|Egyetemi-13_merged.gam|PairedContig_110	340795	H
10x	H12	3070.0	from_ESC_IA0652AA_AS	fliC	Egyetemi-13_merged.gam	1788	H12-6-fliC	97.651	100.0	1788	H12-6-fliC	0.97651	339008	-1	False	ATGGCACAAGTCATTAATACCAACAGCCTCTCGCTGATCACTCAAAATAATATCAACAAGAACCAGTCTGCGCTGTCGAGTTCTATCGAGCGTCTGTCTTCTGGCTTGCGTATTAACAGCGCGAAGGATGACGCCGCGGGTCAGGCGATTGCTAACCGTTTTACTTCTAACATTAAAGGCCTGACTCAGGCTGCACGTAACGCCAACGACGGTATTTCTGTTGCACAGACCACTGAAGGCGCGCTGTCCGAAATCAACAACAACTTACAGCGTATCCGTGAGCTGACGGTTCAGGCTTCTACCGGGACTAACTCTGATTCGGATCTGGACTCCATTCAGGACGAAATCAAATCCCGTCTCGACGAAATTGACCGCGTATCCGGTCAGACCCAGTTCAAC…	lcl|Egyetemi-13_merged.gam|PairedContig_110	340795	H
10x	H1	3286.0	1__fliC__fliC-H1__2 L07387.1;flagellin;H1	fliC	Egyetemi-13_merged.gam	1788	H1-2-fliC-origin	99.832	100.0	1788	H1-2-fliC-origin	0.9983199999999999	339008	-1	False	ATGGCACAAGTCATTAATACCAACAGCCTCTCGCTGATCACTCAAAATAATATCAACAAGAACCAGTCTGCGCTGTCGAGTTCTATCGAGCGTCTGTCTTCTGGCTTGCGTATTAACAGCGCGAAGGATGACGCCGCGGGTCAGGCGATTGCTAACCGTTTTACTTCTAACATTAAAGGCCTGACTCAGGCTGCACGTAACGCCAACGACGGTATTTCTGTTGCACAGACCACTGAAGGCGCGCTGTCCGAAATCAACAACAACTTACAGCGTATCCGTGAGCTGACGGTTCAGGCTTCTACCGGGACTAACTCTGATTCGGATCTGGACTCCATTCAGGACGAAATCAAATCCCGTCTCGACGAAATTGACCGCGTATCCGGTCAGACCCAGTTCAAC…	lcl|Egyetemi-13_merged.gam|PairedContig_110	340795	H
10x	H1	3297.0	from_ESC_IA2248AA_AS	fliC	Egyetemi-13_merged.gam	1788	H1-6-fliC	99.944	100.0	1788	H1-6-fliC	0.99944	339008	-1	False	ATGGCACAAGTCATTAATACCAACAGCCTCTCGCTGATCACTCAAAATAATATCAACAAGAACCAGTCTGCGCTGTCGAGTTCTATCGAGCGTCTGTCTTCTGGCTTGCGTATTAACAGCGCGAAGGATGACGCCGCGGGTCAGGCGATTGCTAACCGTTTTACTTCTAACATTAAAGGCCTGACTCAGGCTGCACGTAACGCCAACGACGGTATTTCTGTTGCACAGACCACTGAAGGCGCGCTGTCCGAAATCAACAACAACTTACAGCGTATCCGTGAGCTGACGGTTCAGGCTTCTACCGGGACTAACTCTGATTCGGATCTGGACTCCATTCAGGACGAAATCAAATCCCGTCTCGACGAAATTGACCGCGTATCCGGTCAGACCCAGTTCAAC…	lcl|Egyetemi-13_merged.gam|PairedContig_110	340795	H
10x	H12	3075.0	1__fliC__fliC-H12__8 AY337471.1;flagellin;H12	fliC	Egyetemi-13_merged.gam	1788	H12-1-fliC-origin	97.707	100.0	1788	H12-1-fliC-origin	0.9770699999999999	339008	-1	False	ATGGCACAAGTCATTAATACCAACAGCCTCTCGCTGATCACTCAAAATAATATCAACAAGAACCAGTCTGCGCTGTCGAGTTCTATCGAGCGTCTGTCTTCTGGCTTGCGTATTAACAGCGCGAAGGATGACGCCGCGGGTCAGGCGATTGCTAACCGTTTTACTTCTAACATTAAAGGCCTGACTCAGGCTGCACGTAACGCCAACGACGGTATTTCTGTTGCACAGACCACTGAAGGCGCGCTGTCCGAAATCAACAACAACTTACAGCGTATCCGTGAGCTGACGGTTCAGGCTTCTACCGGGACTAACTCTGATTCGGATCTGGACTCCATTCAGGACGAAATCAAATCCCGTCTCGACGAAATTGACCGCGTATCCGGTCAGACCCAGTTCAAC…	lcl|Egyetemi-13_merged.gam|PairedContig_110	340795	H
10x	H12	3062.0	1__fliC__fliC-H12__9 AY337474.1;flagellin;H12	fliC	Egyetemi-13_merged.gam	1787	H12-2-fliC-origin	97.594	99.0	1788	H12-2-fliC-origin	0.9661805999999998	339009	-1	False	ATGGCACAAGTCATTAATACCAACAGCCTCTCGCTGATCACTCAAAATAATATCAACAAGAACCAGTCTGCGCTGTCGAGTTCTATCGAGCGTCTGTCTTCTGGCTTGCGTATTAACAGCGCGAAGGATGACGCCGCGGGTCAGGCGATTGCTAACCGTTTTACTTCTAACATTAAAGGCCTGACTCAGGCTGCACGTAACGCCAACGACGGTATTTCTGTTGCACAGACCACTGAAGGCGCGCTGTCCGAAATCAACAACAACTTACAGCGTATCCGTGAGCTGACGGTTCAGGCTTCTACCGGGACTAACTCTGATTCGGATCTGGACTCCATTCAGGACGAAATCAAATCCCGTCTCGACGAAATTGACCGCGTATCCGGTCAGACCCAGTTCAAC…	lcl|Egyetemi-13_merged.gam|PairedContig_110	340795	H
10x	H12	3031.0	from_ESC_LA5721AA_AS	fliC	Egyetemi-13_merged.gam	1788	H12-11-fliC	97.26	100.0	1788	H12-11-fliC	0.9726	339008	-1	False	ATGGCACAAGTCATTAATACCAACAGCCTCTCGCTGATCACTCAAAATAATATCAACAAGAACCAGTCTGCGCTGTCGAGTTCTATCGAGCGTCTGTCTTCTGGCTTGCGTATTAACAGCGCGAAGGATGACGCCGCGGGTCAGGCGATTGCTAACCGTTTTACTTCTAACATTAAAGGCCTGACTCAGGCTGCACGTAACGCCAACGACGGTATTTCTGTTGCACAGACCACTGAAGGCGCGCTGTCCGAAATCAACAACAACTTACAGCGTATCCGTGAGCTGACGGTTCAGGCTTCTACCGGGACTAACTCTGATTCGGATCTGGACTCCATTCAGGACGAAATCAAATCCCGTCTCGACGAAATTGACCGCGTATCCGGTCAGACCCAGTTCAAC…	lcl|Egyetemi-13_merged.gam|PairedContig_110	340795	H
10x	H12	3059.0	1__fliC__fliC-H12__10 AY249997.1;flagellin;H12	fliC	Egyetemi-13_merged.gam	1788	H12-3-fliC-origin	97.539	100.0	1788	H12-3-fliC-origin	0.97539	339008	-1	False	ATGGCACAAGTCATTAATACCAACAGCCTCTCGCTGATCACTCAAAATAATATCAACAAGAACCAGTCTGCGCTGTCGAGTTCTATCGAGCGTCTGTCTTCTGGCTTGCGTATTAACAGCGCGAAGGATGACGCCGCGGGTCAGGCGATTGCTAACCGTTTTACTTCTAACATTAAAGGCCTGACTCAGGCTGCACGTAACGCCAACGACGGTATTTCTGTTGCACAGACCACTGAAGGCGCGCTGTCCGAAATCAACAACAACTTACAGCGTATCCGTGAGCTGACGGTTCAGGCTTCTACCGGGACTAACTCTGATTCGGATCTGGACTCCATTCAGGACGAAATCAAATCCCGTCTCGACGAAATTGACCGCGTATCCGGTCAGACCCAGTTCAAC…	lcl|Egyetemi-13_merged.gam|PairedContig_110	340795	H
10x	H1	3053.0	from_ESC_HA7415AA_AS	fliC	Egyetemi-13_merged.gam	1788	H1-12-fliC	97.483	100.0	1788	H1-12-fliC	0.9748300000000001	339008	-1	False	ATGGCACAAGTCATTAATACCAACAGCCTCTCGCTGATCACTCAAAATAATATCAACAAGAACCAGTCTGCGCTGTCGAGTTCTATCGAGCGTCTGTCTTCTGGCTTGCGTATTAACAGCGCGAAGGATGACGCCGCGGGTCAGGCGATTGCTAACCGTTTTACTTCTAACATTAAAGGCCTGACTCAGGCTGCACGTAACGCCAACGACGGTATTTCTGTTGCACAGACCACTGAAGGCGCGCTGTCCGAAATCAACAACAACTTACAGCGTATCCGTGAGCTGACGGTTCAGGCTTCTACCGGGACTAACTCTGATTCGGATCTGGACTCCATTCAGGACGAAATCAAATCCCGTCTCGACGAAATTGACCGCGTATCCGGTCAGACCCAGTTCAAC…	lcl|Egyetemi-13_merged.gam|PairedContig_110	340795	H
10x	H1	3297.0	from_ESC_IA0005AA_AS	fliC	Egyetemi-13_merged.gam	1788	H1-5-fliC	99.944	100.0	1788	H1-5-fliC	0.99944	339008	-1	False	ATGGCACAAGTCATTAATACCAACAGCCTCTCGCTGATCACTCAAAATAATATCAACAAGAACCAGTCTGCGCTGTCGAGTTCTATCGAGCGTCTGTCTTCTGGCTTGCGTATTAACAGCGCGAAGGATGACGCCGCGGGTCAGGCGATTGCTAACCGTTTTACTTCTAACATTAAAGGCCTGACTCAGGCTGCACGTAACGCCAACGACGGTATTTCTGTTGCACAGACCACTGAAGGCGCGCTGTCCGAAATCAACAACAACTTACAGCGTATCCGTGAGCTGACGGTTCAGGCTTCTACCGGGACTAACTCTGATTCGGATCTGGACTCCATTCAGGACGAAATCAAATCCCGTCTCGACGAAATTGACCGCGTATCCGGTCAGACCCAGTTCAAC…	lcl|Egyetemi-13_merged.gam|PairedContig_110	340795	H
10x	H12	3070.0	from_ESC_GA6832AA_AS	fliC	Egyetemi-13_merged.gam	1788	H12-7-fliC	97.651	100.0	1788	H12-7-fliC	0.97651	339008	-1	False	ATGGCACAAGTCATTAATACCAACAGCCTCTCGCTGATCACTCAAAATAATATCAACAAGAACCAGTCTGCGCTGTCGAGTTCTATCGAGCGTCTGTCTTCTGGCTTGCGTATTAACAGCGCGAAGGATGACGCCGCGGGTCAGGCGATTGCTAACCGTTTTACTTCTAACATTAAAGGCCTGACTCAGGCTGCACGTAACGCCAACGACGGTATTTCTGTTGCACAGACCACTGAAGGCGCGCTGTCCGAAATCAACAACAACTTACAGCGTATCCGTGAGCTGACGGTTCAGGCTTCTACCGGGACTAACTCTGATTCGGATCTGGACTCCATTCAGGACGAAATCAAATCCCGTCTCGACGAAATTGACCGCGTATCCGGTCAGACCCAGTTCAAC…	lcl|Egyetemi-13_merged.gam|PairedContig_110	340795	H
10x	H1	3297.0	from_ESC_GA8790AA_AS	fliC	Egyetemi-13_merged.gam	1788	H1-7-fliC	99.944	100.0	1788	H1-7-fliC	0.99944	339008	-1	False	ATGGCACAAGTCATTAATACCAACAGCCTCTCGCTGATCACTCAAAATAATATCAACAAGAACCAGTCTGCGCTGTCGAGTTCTATCGAGCGTCTGTCTTCTGGCTTGCGTATTAACAGCGCGAAGGATGACGCCGCGGGTCAGGCGATTGCTAACCGTTTTACTTCTAACATTAAAGGCCTGACTCAGGCTGCACGTAACGCCAACGACGGTATTTCTGTTGCACAGACCACTGAAGGCGCGCTGTCCGAAATCAACAACAACTTACAGCGTATCCGTGAGCTGACGGTTCAGGCTTCTACCGGGACTAACTCTGATTCGGATCTGGACTCCATTCAGGACGAAATCAAATCCCGTCTCGACGAAATTGACCGCGTATCCGGTCAGACCCAGTTCAAC…	lcl|Egyetemi-13_merged.gam|PairedContig_110	340795	H
10x	H1	3302.0	1__fliC__fliC-H1__1 AB028471.1;flagellin;H1	fliC	Egyetemi-13_merged.gam	1788	H1-1-fliC-origin	100.0	100.0	1788	H1-1-fliC-origin	1.0	339008	-1	False	ATGGCACAAGTCATTAATACCAACAGCCTCTCGCTGATCACTCAAAATAATATCAACAAGAACCAGTCTGCGCTGTCGAGTTCTATCGAGCGTCTGTCTTCTGGCTTGCGTATTAACAGCGCGAAGGATGACGCCGCGGGTCAGGCGATTGCTAACCGTTTTACTTCTAACATTAAAGGCCTGACTCAGGCTGCACGTAACGCCAACGACGGTATTTCTGTTGCACAGACCACTGAAGGCGCGCTGTCCGAAATCAACAACAACTTACAGCGTATCCGTGAGCTGACGGTTCAGGCTTCTACCGGGACTAACTCTGATTCGGATCTGGACTCCATTCAGGACGAAATCAAATCCCGTCTCGACGAAATTGACCGCGTATCCGGTCAGACCCAGTTCAAC…	lcl|Egyetemi-13_merged.gam|PairedContig_110	340795	H
10x	H1	3136.0	from_ESC_IA0127AA_AS	fliC	Egyetemi-13_merged.gam	1788	H1-10-fliC	98.322	100.0	1788	H1-10-fliC	0.9832200000000001	339008	-1	False	ATGGCACAAGTCATTAATACCAACAGCCTCTCGCTGATCACTCAAAATAATATCAACAAGAACCAGTCTGCGCTGTCGAGTTCTATCGAGCGTCTGTCTTCTGGCTTGCGTATTAACAGCGCGAAGGATGACGCCGCGGGTCAGGCGATTGCTAACCGTTTTACTTCTAACATTAAAGGCCTGACTCAGGCTGCACGTAACGCCAACGACGGTATTTCTGTTGCACAGACCACTGAAGGCGCGCTGTCCGAAATCAACAACAACTTACAGCGTATCCGTGAGCTGACGGTTCAGGCTTCTACCGGGACTAACTCTGATTCGGATCTGGACTCCATTCAGGACGAAATCAAATCCCGTCTCGACGAAATTGACCGCGTATCCGGTCAGACCCAGTTCAAC…	lcl|Egyetemi-13_merged.gam|PairedContig_110	340795	H
100x	O6	2316.0	from_ESC_IA2235AA_AS	wzx	Egyetemi-14_merged.gam	1257	O6-10-wzx	99.92	100.0	1257	O6-10-wzx	0.9992	6644	1	False	ATGAATAGGATACAACGTGTGCACAATTATTTAAGGCTTAAAGATAAAATAAAAAACGTATTTTTAGGGTTGTATATATTGCAGTTATTTAATTATATCGCGCCATTGGTAATTATCCCTATCCTGATAAAATATATTGGGTTGGGGGAATATGGGGAATTGGTCTATATTACATCTATTTATCAAATAGTGGCTTTGATTATTGATTTTGGCTTTACTTACACAGGACCTGTGGTTGCTGCGAGACATAGATGTGAGACCCAAAATTTACAGCGCTATTACTCAATAGTTGTTCTTTTAAAATCATTGCTTTTTATAATTGCATTAACATGTGTATTTTTATTGTGCAGATTAAATATAGTCCACTTGTCATTTTTTGGGTTTTTGTCAATTTTTCTA…	lcl|Egyetemi-14_merged.gam|PairedContig_6	5388	O
100x	O6	2311.0	from_ESC_GA9104AA_AS	wzx	Egyetemi-14_merged.gam	1257	O6-12-wzx	99.841	100.0	1257	O6-12-wzx	0.9984099999999999	6644	1	False	ATGAATAGGATACAACGTGTGCACAATTATTTAAGGCTTAAAGATAAAATAAAAAACGTATTTTTAGGGTTGTATATATTGCAGTTATTTAATTATATCGCGCCATTGGTAATTATCCCTATCCTGATAAAATATATTGGGTTGGGGGAATATGGGGAATTGGTCTATATTACATCTATTTATCAAATAGTGGCTTTGATTATTGATTTTGGCTTTACTTACACAGGACCTGTGGTTGCTGCGAGACATAGATGTGAGACCCAAAATTTACAGCGCTATTACTCAATAGTTGTTCTTTTAAAATCATTGCTTTTTATAATTGCATTAACATGTGTATTTTTATTGTGCAGATTAAATATAGTCCACTTGTCATTTTTTGGGTTTTTGTCAATTTTTCTA…	lcl|Egyetemi-14_merged.gam|PairedContig_6	5388	O
100x	O6	2278.0	from_ESC_GA9104AA_AS	wzx	Egyetemi-14_merged.gam	1239	O6-23-wzx	99.839	100.0	1239	O6-23-wzx	0.99839	6644	1	False	GTGCACAATTATTTAAGGCTTAAAGATAAAATAAAAAACGTATTTTTAGGGTTGTATATATTGCAGTTATTTAATTATATCGCGCCATTGGTAATTATCCCTATCCTGATAAAATATATTGGGTTGGGGGAATATGGGGAATTGGTCTATATTACATCTATTTATCAAATAGTGGCTTTGATTATTGATTTTGGCTTTACTTACACAGGACCTGTGGTTGCTGCGAGACATAGATGTGAGACCCAAAATTTACAGCGCTATTACTCAATAGTTGTTCTTTTAAAATCATTGCTTTTTATAATTGCATTAACATGTGTATTTTTATTGTGCAGATTAAATATAGTCCACTTGTCATTTTTTGGGTTTTTGTCAATTTTTCTATGCACTATTGGTAATATA…	lcl|Egyetemi-14_merged.gam|PairedContig_6	5406	O
100x	O6	2189.0	from_ESC_HA8385AA_AS	wzx	Egyetemi-14_merged.gam	1257	O6-13-wzx	98.091	100.0	1257	O6-13-wzx	0.9809099999999998	6644	1	False	ATGAATAGGATACAACGTGTGCACAATTATTTAAGGCTTAAAGATAAAATAAAAAACGTATTTTTAGGGTTGTATATATTGCAGTTATTTAATTATATCGCGCCATTGGTAATTATCCCTATCCTGATAAAATATATTGGGTTGGGGGAATATGGGGAATTGGTCTATATTACATCTATTTATCAAATAGTGGCTTTGATTATTGATTTTGGCTTTACTTACACAGGACCTGTGGTTGCTGCGAGACATAGATGTGAGACCCAAAATTTACAGCGCTATTACTCAATAGTTGTTCTTTTAAAATCATTGCTTTTTATAATTGCATTAACATGTGTATTTTTATTGTGCAGATTAAATATAGTCCACTTGTCATTTTTTGGGTTTTTGTCAATTTTTCTA…	lcl|Egyetemi-14_merged.gam|PairedContig_6	5388	O
100x	O6	2183.0	from_ESC_IA0140AA_AS	wzx	Egyetemi-14_merged.gam	1257	O6-15-wzx	98.011	100.0	1257	O6-15-wzx	0.98011	6644	1	False	ATGAATAGGATACAACGTGTGCACAATTATTTAAGGCTTAAAGATAAAATAAAAAACGTATTTTTAGGGTTGTATATATTGCAGTTATTTAATTATATCGCGCCATTGGTAATTATCCCTATCCTGATAAAATATATTGGGTTGGGGGAATATGGGGAATTGGTCTATATTACATCTATTTATCAAATAGTGGCTTTGATTATTGATTTTGGCTTTACTTACACAGGACCTGTGGTTGCTGCGAGACATAGATGTGAGACCCAAAATTTACAGCGCTATTACTCAATAGTTGTTCTTTTAAAATCATTGCTTTTTATAATTGCATTAACATGTGTATTTTTATTGTGCAGATTAAATATAGTCCACTTGTCATTTTTTGGGTTTTTGTCAATTTTTCTA…	lcl|Egyetemi-14_merged.gam|PairedContig_6	5388	O
100x	O6	2316.0	from_ESC_HA8490AA_AS	wzx	Egyetemi-14_merged.gam	1257	O6-9-wzx	99.92	100.0	1257	O6-9-wzx	0.9992	6644	1	False	ATGAATAGGATACAACGTGTGCACAATTATTTAAGGCTTAAAGATAAAATAAAAAACGTATTTTTAGGGTTGTATATATTGCAGTTATTTAATTATATCGCGCCATTGGTAATTATCCCTATCCTGATAAAATATATTGGGTTGGGGGAATATGGGGAATTGGTCTATATTACATCTATTTATCAAATAGTGGCTTTGATTATTGATTTTGGCTTTACTTACACAGGACCTGTGGTTGCTGCGAGACATAGATGTGAGACCCAAAATTTACAGCGCTATTACTCAATAGTTGTTCTTTTAAAATCATTGCTTTTTATAATTGCATTAACATGTGTATTTTTATTGTGCAGATTAAATATAGTCCACTTGTCATTTTTTGGGTTTTTGTCAATTTTTCTA…	lcl|Egyetemi-14_merged.gam|PairedContig_6	5388	O
100x	O6	2030.0	from_ESC_HA8370AA_AS	wzy	Egyetemi-14_merged.gam	1171	O6-31-wzy	97.95	87.0	1344	O6-31-wzy	0.852165	7814	1	False	ATGAAAGTGAAGGCGGTTCCTGCTATTACATTCTATTTAAGTTTAATGCTGACAATTTTAGTGTTACTGTTTGGTAATGAACCAAATAAATCACAATATATCCTTGTTATAGCAACGATAACAGTTTTTTATATCGCATATATCACTAATAAAATAACTTCTCCGGCCAGCCTTCTCGTTATATCATCTTTTGTGTTTTTAGGTTGTCGCCCTTTATTATCTTTGTTTGCAAACTATGATTATAGGATTGCCGATTGGTTTATTGAAGGATATATGGATGACGATGTGATTTTGGCTAACTATGCTATAACACTAATGTATTATGGTTATACATTGGGACTAATTCTATGCAAAAATACTGAAAAATTTTATCCGCATGGTCCTTATCCTGAAAAACAA…	lcl|Egyetemi-14_merged.gam|PairedContig_6	6644	O
100x	O6	2283.0	from_ESC_HA8378AA_AS	wzx	Egyetemi-14_merged.gam	1239	O6-22-wzx	99.919	100.0	1239	O6-22-wzx	0.9991899999999999	6644	1	False	GTGCACAATTATTTAAGGCTTAAAGATAAAATAAAAAACGTATTTTTAGGGTTGTATATATTGCAGTTATTTAATTATATCGCGCCATTGGTAATTATCCCTATCCTGATAAAATATATTGGGTTGGGGGAATATGGGGAATTGGTCTATATTACATCTATTTATCAAATAGTGGCTTTGATTATTGATTTTGGCTTTACTTACACAGGACCTGTGGTTGCTGCGAGACATAGATGTGAGACCCAAAATTTACAGCGCTATTACTCAATAGTTGTTCTTTTAAAATCATTGCTTTTTATAATTGCATTAACATGTGTATTTTTATTGTGCAGATTAAATATAGTCCACTTGTCATTTTTTGGGTTTTTGTCAATTTTTCTATGCACTATTGGTAATATA…	lcl|Egyetemi-14_merged.gam|PairedContig_6	5406	O
100x	O6	2163.0	wzy_166_AJ426423_O6	wzy	Egyetemi-14_merged.gam	1171	O6-7-wzy-origin	100.0	87.0	1344	O6-7-wzy-origin	0.87	7814	1	False	ATGAAAGTGAAGGCGGTTCCTGCTATTACATTCTATTTAAGTTTAATGCTGACAATTTTAGTGTTACTGTTTGGTAATGAACCAAATAAATCACAATATATCCTTGTTATAGCAACGATAACAGTTTTTTATATCGCATATATCACTAATAAAATAACTTCTCCGGCCAGCCTTCTCGTTATATCATCTTTTGTGTTTTTAGGTTGTCGCCCTTTATTATCTTTGTTTGCAAACTATGATTATAGGATTGCCGATTGGTTTATTGAAGGATATATGGATGACGATGTGATTTTGGCTAACTATGCTATAACACTAATGTATTATGGTTATACATTGGGACTAATTCTATGCAAAAATACTGAAAAATTTTATCCGCATGGTCCTTATCCTGAAAAACAA…	lcl|Egyetemi-14_merged.gam|PairedContig_6	6644	O
100x	O6	2030.0	from_ESC_GA6663AA_AS	wzy	Egyetemi-14_merged.gam	1171	O6-32-wzy	97.95	87.0	1344	O6-32-wzy	0.852165	7814	1	False	ATGAAAGTGAAGGCGGTTCCTGCTATTACATTCTATTTAAGTTTAATGCTGACAATTTTAGTGTTACTGTTTGGTAATGAACCAAATAAATCACAATATATCCTTGTTATAGCAACGATAACAGTTTTTTATATCGCATATATCACTAATAAAATAACTTCTCCGGCCAGCCTTCTCGTTATATCATCTTTTGTGTTTTTAGGTTGTCGCCCTTTATTATCTTTGTTTGCAAACTATGATTATAGGATTGCCGATTGGTTTATTGAAGGATATATGGATGACGATGTGATTTTGGCTAACTATGCTATAACACTAATGTATTATGGTTATACATTGGGACTAATTCTATGCAAAAATACTGAAAAATTTTATCCGCATGGTCCTTATCCTGAAAAACAA…	lcl|Egyetemi-14_merged.gam|PairedContig_6	6644	O
100x	O6	2316.0	8__wzx__wzx-O6__274 AB811597.1;O antigen flippase;O6	wzx	Egyetemi-14_merged.gam	1257	O6-3-wzx-origin	99.92	100.0	1257	O6-3-wzx-origin	0.9992	6644	1	False	ATGAATAGGATACAACGTGTGCACAATTATTTAAGGCTTAAAGATAAAATAAAAAACGTATTTTTAGGGTTGTATATATTGCAGTTATTTAATTATATCGCGCCATTGGTAATTATCCCTATCCTGATAAAATATATTGGGTTGGGGGAATATGGGGAATTGGTCTATATTACATCTATTTATCAAATAGTGGCTTTGATTATTGATTTTGGCTTTACTTACACAGGACCTGTGGTTGCTGCGAGACATAGATGTGAGACCCAAAATTTACAGCGCTATTACTCAATAGTTGTTCTTTTAAAATCATTGCTTTTTATAATTGCATTAACATGTGTATTTTTATTGTGCAGATTAAATATAGTCCACTTGTCATTTTTTGGGTTTTTGTCAATTTTTCTA…	lcl|Egyetemi-14_merged.gam|PairedContig_6	5388	O
100x	O6	2283.0	from_ESC_HA8236AA_AS	wzx	Egyetemi-14_merged.gam	1239	O6-18-wzx	99.919	100.0	1239	O6-18-wzx	0.9991899999999999	6644	1	False	GTGCACAATTATTTAAGGCTTAAAGATAAAATAAAAAACGTATTTTTAGGGTTGTATATATTGCAGTTATTTAATTATATCGCGCCATTGGTAATTATCCCTATCCTGATAAAATATATTGGGTTGGGGGAATATGGGGAATTGGTCTATATTACATCTATTTATCAAATAGTGGCTTTGATTATTGATTTTGGCTTTACTTACACAGGACCTGTGGTTGCTGCGAGACATAGATGTGAGACCCAAAATTTACAGCGCTATTACTCAATAGTTGTTCTTTTAAAATCATTGCTTTTTATAATTGCATTAACATGTGTATTTTTATTGTGCAGATTAAATATAGTCCACTTGTCATTTTTTGGGTTTTTGTCAATTTTTCTATGCACTATTGGTAATATA…	lcl|Egyetemi-14_merged.gam|PairedContig_6	5406	O
100x	O6	2036.0	9__wzy__wzy-O6__473 CP002185.1;O antigen polyermase;O6	wzy	Egyetemi-14_merged.gam	1171	O6-5-wzy-origin	98.036	87.0	1344	O6-5-wzy-origin	0.8529131999999999	7814	1	False	ATGAAAGTGAAGGCGGTTCCTGCTATTACATTCTATTTAAGTTTAATGCTGACAATTTTAGTGTTACTGTTTGGTAATGAACCAAATAAATCACAATATATCCTTGTTATAGCAACGATAACAGTTTTTTATATCGCATATATCACTAATAAAATAACTTCTCCGGCCAGCCTTCTCGTTATATCATCTTTTGTGTTTTTAGGTTGTCGCCCTTTATTATCTTTGTTTGCAAACTATGATTATAGGATTGCCGATTGGTTTATTGAAGGATATATGGATGACGATGTGATTTTGGCTAACTATGCTATAACACTAATGTATTATGGTTATACATTGGGACTAATTCTATGCAAAAATACTGAAAAATTTTATCCGCATGGTCCTTATCCTGAAAAACAA…	lcl|Egyetemi-14_merged.gam|PairedContig_6	6644	O
100x	O6	2283.0	from_ESC_IA2235AA_AS	wzx	Egyetemi-14_merged.gam	1239	O6-21-wzx	99.919	100.0	1239	O6-21-wzx	0.9991899999999999	6644	1	False	GTGCACAATTATTTAAGGCTTAAAGATAAAATAAAAAACGTATTTTTAGGGTTGTATATATTGCAGTTATTTAATTATATCGCGCCATTGGTAATTATCCCTATCCTGATAAAATATATTGGGTTGGGGGAATATGGGGAATTGGTCTATATTACATCTATTTATCAAATAGTGGCTTTGATTATTGATTTTGGCTTTACTTACACAGGACCTGTGGTTGCTGCGAGACATAGATGTGAGACCCAAAATTTACAGCGCTATTACTCAATAGTTGTTCTTTTAAAATCATTGCTTTTTATAATTGCATTAACATGTGTATTTTTATTGTGCAGATTAAATATAGTCCACTTGTCATTTTTTGGGTTTTTGTCAATTTTTCTATGCACTATTGGTAATATA…	lcl|Egyetemi-14_merged.gam|PairedContig_6	5406	O
100x	O6	2152.0	from_ESC_HA8236AA_AS	wzy	Egyetemi-14_merged.gam	1171	O6-28-wzy	99.829	87.0	1344	O6-28-wzy	0.8685122999999999	7814	1	False	ATGAAAGTGAAGGCGGTTCCTGCTATTACATTCTATTTAAGTTTAATGCTGACAATTTTAGTGTTACTGTTTGGTAATGAACCAAATAAATCACAATATATCCTTGTTATAGCAACGATAACAGTTTTTTATATCGCATATATCACTAATAAAATAACTTCTCCGGCCAGCCTTCTCGTTATATCATCTTTTGTGTTTTTAGGTTGTCGCCCTTTATTATCTTTGTTTGCAAACTATGATTATAGGATTGCCGATTGGTTTATTGAAGGATATATGGATGACGATGTGATTTTGGCTAACTATGCTATAACACTAATGTATTATGGTTATACATTGGGACTAATTCTATGCAAAAATACTGAAAAATTTTATCCGCATGGTCCTTATCCTGAAAAACAA…	lcl|Egyetemi-14_merged.gam|PairedContig_6	6644	O
100x	O6	2322.0	8__wzx__wzx-O6__272 AJ426045.2;O antigen flippase;O6	wzx	Egyetemi-14_merged.gam	1257	O6-1-wzx-origin	100.0	100.0	1257	O6-1-wzx-origin	1.0	6644	1	False	ATGAATAGGATACAACGTGTGCACAATTATTTAAGGCTTAAAGATAAAATAAAAAACGTATTTTTAGGGTTGTATATATTGCAGTTATTTAATTATATCGCGCCATTGGTAATTATCCCTATCCTGATAAAATATATTGGGTTGGGGGAATATGGGGAATTGGTCTATATTACATCTATTTATCAAATAGTGGCTTTGATTATTGATTTTGGCTTTACTTACACAGGACCTGTGGTTGCTGCGAGACATAGATGTGAGACCCAAAATTTACAGCGCTATTACTCAATAGTTGTTCTTTTAAAATCATTGCTTTTTATAATTGCATTAACATGTGTATTTTTATTGTGCAGATTAAATATAGTCCACTTGTCATTTTTTGGGTTTTTGTCAATTTTTCTA…	lcl|Egyetemi-14_merged.gam|PairedContig_6	5388	O
100x	O6	2156.0	from_ESC_HA8385AA_AS	wzx	Egyetemi-14_merged.gam	1239	O6-16-wzx	98.063	100.0	1239	O6-16-wzx	0.9806300000000001	6644	1	False	GTGCACAATTATTTAAGGCTTAAAGATAAAATAAAAAACGTATTTTTAGGGTTGTATATATTGCAGTTATTTAATTATATCGCGCCATTGGTAATTATCCCTATCCTGATAAAATATATTGGGTTGGGGGAATATGGGGAATTGGTCTATATTACATCTATTTATCAAATAGTGGCTTTGATTATTGATTTTGGCTTTACTTACACAGGACCTGTGGTTGCTGCGAGACATAGATGTGAGACCCAAAATTTACAGCGCTATTACTCAATAGTTGTTCTTTTAAAATCATTGCTTTTTATAATTGCATTAACATGTGTATTTTTATTGTGCAGATTAAATATAGTCCACTTGTCATTTTTTGGGTTTTTGTCAATTTTTCTATGCACTATTGGTAATATA…	lcl|Egyetemi-14_merged.gam|PairedContig_6	5406	O
100x	O6	2289.0	from_ESC_IA2238AA_AS	wzx	Egyetemi-14_merged.gam	1239	O6-19-wzx	100.0	100.0	1239	O6-19-wzx	1.0	6644	1	False	GTGCACAATTATTTAAGGCTTAAAGATAAAATAAAAAACGTATTTTTAGGGTTGTATATATTGCAGTTATTTAATTATATCGCGCCATTGGTAATTATCCCTATCCTGATAAAATATATTGGGTTGGGGGAATATGGGGAATTGGTCTATATTACATCTATTTATCAAATAGTGGCTTTGATTATTGATTTTGGCTTTACTTACACAGGACCTGTGGTTGCTGCGAGACATAGATGTGAGACCCAAAATTTACAGCGCTATTACTCAATAGTTGTTCTTTTAAAATCATTGCTTTTTATAATTGCATTAACATGTGTATTTTTATTGTGCAGATTAAATATAGTCCACTTGTCATTTTTTGGGTTTTTGTCAATTTTTCTATGCACTATTGGTAATATA…	lcl|Egyetemi-14_merged.gam|PairedContig_6	5406	O
100x	O6	2183.0	from_ESC_HA8799AA_AS	wzx	Egyetemi-14_merged.gam	1257	O6-14-wzx	98.011	100.0	1257	O6-14-wzx	0.98011	6644	1	False	ATGAATAGGATACAACGTGTGCACAATTATTTAAGGCTTAAAGATAAAATAAAAAACGTATTTTTAGGGTTGTATATATTGCAGTTATTTAATTATATCGCGCCATTGGTAATTATCCCTATCCTGATAAAATATATTGGGTTGGGGGAATATGGGGAATTGGTCTATATTACATCTATTTATCAAATAGTGGCTTTGATTATTGATTTTGGCTTTACTTACACAGGACCTGTGGTTGCTGCGAGACATAGATGTGAGACCCAAAATTTACAGCGCTATTACTCAATAGTTGTTCTTTTAAAATCATTGCTTTTTATAATTGCATTAACATGTGTATTTTTATTGTGCAGATTAAATATAGTCCACTTGTCATTTTTTGGGTTTTTGTCAATTTTTCTA…	lcl|Egyetemi-14_merged.gam|PairedContig_6	5388	O
100x	O6	2158.0	9__wzy__wzy-O6__474 AB811597.1;O antigen polyermase;O6	wzy	Egyetemi-14_merged.gam	1171	O6-6-wzy-origin	99.915	87.0	1344	O6-6-wzy-origin	0.8692605000000001	7814	1	False	ATGAAAGTGAAGGCGGTTCCTGCTATTACATTCTATTTAAGTTTAATGCTGACAATTTTAGTGTTACTGTTTGGTAATGAACCAAATAAATCACAATATATCCTTGTTATAGCAACGATAACAGTTTTTTATATCGCATATATCACTAATAAAATAACTTCTCCGGCCAGCCTTCTCGTTATATCATCTTTTGTGTTTTTAGGTTGTCGCCCTTTATTATCTTTGTTTGCAAACTATGATTATAGGATTGCCGATTGGTTTATTGAAGGATATATGGATGACGATGTGATTTTGGCTAACTATGCTATAACACTAATGTATTATGGTTATACATTGGGACTAATTCTATGCAAAAATACTGAAAAATTTTATCCGCATGGTCCTTATCCTGAAAAACAA…	lcl|Egyetemi-14_merged.gam|PairedContig_6	6644	O
100x	O6	2150.0	8__wzx__wzx-O6__273 CP002185.1;O antigen flippase;O6	wzx	Egyetemi-14_merged.gam	1239	O6-2-wzx-origin	97.982	100.0	1239	O6-2-wzx-origin	0.97982	6644	1	False	GTGCACAATTATTTAAGGCTTAAAGATAAAATAAAAAACGTATTTTTAGGGTTGTATATATTGCAGTTATTTAATTATATCGCGCCATTGGTAATTATCCCTATCCTGATAAAATATATTGGGTTGGGGGAATATGGGGAATTGGTCTATATTACATCTATTTATCAAATAGTGGCTTTGATTATTGATTTTGGCTTTACTTACACAGGACCTGTGGTTGCTGCGAGACATAGATGTGAGACCCAAAATTTACAGCGCTATTACTCAATAGTTGTTCTTTTAAAATCATTGCTTTTTATAATTGCATTAACATGTGTATTTTTATTGTGCAGATTAAATATAGTCCACTTGTCATTTTTTGGGTTTTTGTCAATTTTTCTATGCACTATTGGTAATATA…	lcl|Egyetemi-14_merged.gam|PairedContig_6	5406	O
100x	O6	2158.0	9__wzy__wzy-O6__472 AJ426045.2;O antigen polyermase;O6	wzy	Egyetemi-14_merged.gam	1171	O6-4-wzy-origin	99.915	87.0	1344	O6-4-wzy-origin	0.8692605000000001	7814	1	False	ATGAAAGTGAAGGCGGTTCCTGCTATTACATTCTATTTAAGTTTAATGCTGACAATTTTAGTGTTACTGTTTGGTAATGAACCAAATAAATCACAATATATCCTTGTTATAGCAACGATAACAGTTTTTTATATCGCATATATCACTAATAAAATAACTTCTCCGGCCAGCCTTCTCGTTATATCATCTTTTGTGTTTTTAGGTTGTCGCCCTTTATTATCTTTGTTTGCAAACTATGATTATAGGATTGCCGATTGGTTTATTGAAGGATATATGGATGACGATGTGATTTTGGCTAACTATGCTATAACACTAATGTATTATGGTTATACATTGGGACTAATTCTATGCAAAAATACTGAAAAATTTTATCCGCATGGTCCTTATCCTGAAAAACAA…	lcl|Egyetemi-14_merged.gam|PairedContig_6	6644	O
100x	O6	2150.0	from_ESC_HA8799AA_AS	wzx	Egyetemi-14_merged.gam	1239	O6-17-wzx	97.982	100.0	1239	O6-17-wzx	0.97982	6644	1	False	GTGCACAATTATTTAAGGCTTAAAGATAAAATAAAAAACGTATTTTTAGGGTTGTATATATTGCAGTTATTTAATTATATCGCGCCATTGGTAATTATCCCTATCCTGATAAAATATATTGGGTTGGGGGAATATGGGGAATTGGTCTATATTACATCTATTTATCAAATAGTGGCTTTGATTATTGATTTTGGCTTTACTTACACAGGACCTGTGGTTGCTGCGAGACATAGATGTGAGACCCAAAATTTACAGCGCTATTACTCAATAGTTGTTCTTTTAAAATCATTGCTTTTTATAATTGCATTAACATGTGTATTTTTATTGTGCAGATTAAATATAGTCCACTTGTCATTTTTTGGGTTTTTGTCAATTTTTCTATGCACTATTGGTAATATA…	lcl|Egyetemi-14_merged.gam|PairedContig_6	5406	O
100x	O6	2158.0	from_ESC_GA8803AA_AS	wzy	Egyetemi-14_merged.gam	1171	O6-26-wzy	99.915	87.0	1344	O6-26-wzy	0.8692605000000001	7814	1	False	ATGAAAGTGAAGGCGGTTCCTGCTATTACATTCTATTTAAGTTTAATGCTGACAATTTTAGTGTTACTGTTTGGTAATGAACCAAATAAATCACAATATATCCTTGTTATAGCAACGATAACAGTTTTTTATATCGCATATATCACTAATAAAATAACTTCTCCGGCCAGCCTTCTCGTTATATCATCTTTTGTGTTTTTAGGTTGTCGCCCTTTATTATCTTTGTTTGCAAACTATGATTATAGGATTGCCGATTGGTTTATTGAAGGATATATGGATGACGATGTGATTTTGGCTAACTATGCTATAACACTAATGTATTATGGTTATACATTGGGACTAATTCTATGCAAAAATACTGAAAAATTTTATCCGCATGGTCCTTATCCTGAAAAACAA…	lcl|Egyetemi-14_merged.gam|PairedContig_6	6644	O
100x	O6	2030.0	from_ESC_IA0006AA_AS	wzy	Egyetemi-14_merged.gam	1171	O6-30-wzy	97.95	87.0	1344	O6-30-wzy	0.852165	7814	1	False	ATGAAAGTGAAGGCGGTTCCTGCTATTACATTCTATTTAAGTTTAATGCTGACAATTTTAGTGTTACTGTTTGGTAATGAACCAAATAAATCACAATATATCCTTGTTATAGCAACGATAACAGTTTTTTATATCGCATATATCACTAATAAAATAACTTCTCCGGCCAGCCTTCTCGTTATATCATCTTTTGTGTTTTTAGGTTGTCGCCCTTTATTATCTTTGTTTGCAAACTATGATTATAGGATTGCCGATTGGTTTATTGAAGGATATATGGATGACGATGTGATTTTGGCTAACTATGCTATAACACTAATGTATTATGGTTATACATTGGGACTAATTCTATGCAAAAATACTGAAAAATTTTATCCGCATGGTCCTTATCCTGAAAAACAA…	lcl|Egyetemi-14_merged.gam|PairedContig_6	6644	O
100x	O6	2316.0	from_ESC_HA8378AA_AS	wzx	Egyetemi-14_merged.gam	1257	O6-11-wzx	99.92	100.0	1257	O6-11-wzx	0.9992	6644	1	False	ATGAATAGGATACAACGTGTGCACAATTATTTAAGGCTTAAAGATAAAATAAAAAACGTATTTTTAGGGTTGTATATATTGCAGTTATTTAATTATATCGCGCCATTGGTAATTATCCCTATCCTGATAAAATATATTGGGTTGGGGGAATATGGGGAATTGGTCTATATTACATCTATTTATCAAATAGTGGCTTTGATTATTGATTTTGGCTTTACTTACACAGGACCTGTGGTTGCTGCGAGACATAGATGTGAGACCCAAAATTTACAGCGCTATTACTCAATAGTTGTTCTTTTAAAATCATTGCTTTTTATAATTGCATTAACATGTGTATTTTTATTGTGCAGATTAAATATAGTCCACTTGTCATTTTTTGGGTTTTTGTCAATTTTTCTA…	lcl|Egyetemi-14_merged.gam|PairedContig_6	5388	O
100x	O6	2283.0	from_ESC_HA8490AA_AS	wzx	Egyetemi-14_merged.gam	1239	O6-20-wzx	99.919	100.0	1239	O6-20-wzx	0.9991899999999999	6644	1	False	GTGCACAATTATTTAAGGCTTAAAGATAAAATAAAAAACGTATTTTTAGGGTTGTATATATTGCAGTTATTTAATTATATCGCGCCATTGGTAATTATCCCTATCCTGATAAAATATATTGGGTTGGGGGAATATGGGGAATTGGTCTATATTACATCTATTTATCAAATAGTGGCTTTGATTATTGATTTTGGCTTTACTTACACAGGACCTGTGGTTGCTGCGAGACATAGATGTGAGACCCAAAATTTACAGCGCTATTACTCAATAGTTGTTCTTTTAAAATCATTGCTTTTTATAATTGCATTAACATGTGTATTTTTATTGTGCAGATTAAATATAGTCCACTTGTCATTTTTTGGGTTTTTGTCAATTTTTCTATGCACTATTGGTAATATA…	lcl|Egyetemi-14_merged.gam|PairedContig_6	5406	O
100x	H1	3230.0	from_ESC_BA4596AA_AS	fliC	Egyetemi-14_merged.gam	1788	H1-9-fliC	99.273	100.0	1788	H1-9-fliC	0.9927299999999999	34200	1	False	ATGGCACAAGTCATTAATACCAACAGCCTCTCGCTGATCACTCAAAATAATATCAACAAGAACCAGTCTGCGCTGTCGAGTTCTATCGAGCGTCTGTCTTCTGGCTTGCGTATTAACAGCGCGAAGGATGACGCCGCGGGTCAGGCGATTGCTAACCGTTTTACTTCTAACATTAAAGGCCTGACTCAGGCTGCACGTAACGCCAACGACGGTATTTCTGTTGCACAGACCACTGAAGGCGCGCTGTCCGAAATCAACAACAACTTACAGCGTATCCGTGAGCTGACGGTTCAGGCTTCTACCGGGACTAACTCTGATTCGGATCTGGACTCCATTCAGGACGAAATCAAATCCCGTCTCGACGAAATTGACCGCGTATCCGGTCAGACCCAGTTCAAC…	lcl|Egyetemi-14_merged.gam|PairedContig_81	32413	H
100x	H1	3291.0	from_ESC_HA8537AA_AS	fliC	Egyetemi-14_merged.gam	1788	H1-4-fliC	99.888	100.0	1788	H1-4-fliC	0.9988800000000001	34200	1	False	ATGGCACAAGTCATTAATACCAACAGCCTCTCGCTGATCACTCAAAATAATATCAACAAGAACCAGTCTGCGCTGTCGAGTTCTATCGAGCGTCTGTCTTCTGGCTTGCGTATTAACAGCGCGAAGGATGACGCCGCGGGTCAGGCGATTGCTAACCGTTTTACTTCTAACATTAAAGGCCTGACTCAGGCTGCACGTAACGCCAACGACGGTATTTCTGTTGCACAGACCACTGAAGGCGCGCTGTCCGAAATCAACAACAACTTACAGCGTATCCGTGAGCTGACGGTTCAGGCTTCTACCGGGACTAACTCTGATTCGGATCTGGACTCCATTCAGGACGAAATCAAATCCCGTCTCGACGAAATTGACCGCGTATCCGGTCAGACCCAGTTCAAC…	lcl|Egyetemi-14_merged.gam|PairedContig_81	32413	H
100x	H12	3064.0	from_ESC_GA9370AA_AS	fliC	Egyetemi-14_merged.gam	1788	H12-8-fliC	97.595	100.0	1788	H12-8-fliC	0.97595	34200	1	False	ATGGCACAAGTCATTAATACCAACAGCCTCTCGCTGATCACTCAAAATAATATCAACAAGAACCAGTCTGCGCTGTCGAGTTCTATCGAGCGTCTGTCTTCTGGCTTGCGTATTAACAGCGCGAAGGATGACGCCGCGGGTCAGGCGATTGCTAACCGTTTTACTTCTAACATTAAAGGCCTGACTCAGGCTGCACGTAACGCCAACGACGGTATTTCTGTTGCACAGACCACTGAAGGCGCGCTGTCCGAAATCAACAACAACTTACAGCGTATCCGTGAGCTGACGGTTCAGGCTTCTACCGGGACTAACTCTGATTCGGATCTGGACTCCATTCAGGACGAAATCAAATCCCGTCTCGACGAAATTGACCGCGTATCCGGTCAGACCCAGTTCAAC…	lcl|Egyetemi-14_merged.gam|PairedContig_81	32413	H
100x	H12	3070.0	fliC_83_AIFX01000055_H12	fliC	Egyetemi-14_merged.gam	1788	H12-4-fliC-origin	97.651	100.0	1788	H12-4-fliC-origin	0.97651	34200	1	False	ATGGCACAAGTCATTAATACCAACAGCCTCTCGCTGATCACTCAAAATAATATCAACAAGAACCAGTCTGCGCTGTCGAGTTCTATCGAGCGTCTGTCTTCTGGCTTGCGTATTAACAGCGCGAAGGATGACGCCGCGGGTCAGGCGATTGCTAACCGTTTTACTTCTAACATTAAAGGCCTGACTCAGGCTGCACGTAACGCCAACGACGGTATTTCTGTTGCACAGACCACTGAAGGCGCGCTGTCCGAAATCAACAACAACTTACAGCGTATCCGTGAGCTGACGGTTCAGGCTTCTACCGGGACTAACTCTGATTCGGATCTGGACTCCATTCAGGACGAAATCAAATCCCGTCTCGACGAAATTGACCGCGTATCCGGTCAGACCCAGTTCAAC…	lcl|Egyetemi-14_merged.gam|PairedContig_81	32413	H
100x	H1	3131.0	from_ESC_IA2263AA_AS	fliC	Egyetemi-14_merged.gam	1788	H1-11-fliC	98.266	100.0	1788	H1-11-fliC	0.9826600000000001	34200	1	False	ATGGCACAAGTCATTAATACCAACAGCCTCTCGCTGATCACTCAAAATAATATCAACAAGAACCAGTCTGCGCTGTCGAGTTCTATCGAGCGTCTGTCTTCTGGCTTGCGTATTAACAGCGCGAAGGATGACGCCGCGGGTCAGGCGATTGCTAACCGTTTTACTTCTAACATTAAAGGCCTGACTCAGGCTGCACGTAACGCCAACGACGGTATTTCTGTTGCACAGACCACTGAAGGCGCGCTGTCCGAAATCAACAACAACTTACAGCGTATCCGTGAGCTGACGGTTCAGGCTTCTACCGGGACTAACTCTGATTCGGATCTGGACTCCATTCAGGACGAAATCAAATCCCGTCTCGACGAAATTGACCGCGTATCCGGTCAGACCCAGTTCAAC…	lcl|Egyetemi-14_merged.gam|PairedContig_81	32413	H
100x	H1	3286.0	from_ESC_GA9155AA_AS	fliC	Egyetemi-14_merged.gam	1788	H1-8-fliC	99.832	100.0	1788	H1-8-fliC	0.9983199999999999	34200	1	False	ATGGCACAAGTCATTAATACCAACAGCCTCTCGCTGATCACTCAAAATAATATCAACAAGAACCAGTCTGCGCTGTCGAGTTCTATCGAGCGTCTGTCTTCTGGCTTGCGTATTAACAGCGCGAAGGATGACGCCGCGGGTCAGGCGATTGCTAACCGTTTTACTTCTAACATTAAAGGCCTGACTCAGGCTGCACGTAACGCCAACGACGGTATTTCTGTTGCACAGACCACTGAAGGCGCGCTGTCCGAAATCAACAACAACTTACAGCGTATCCGTGAGCTGACGGTTCAGGCTTCTACCGGGACTAACTCTGATTCGGATCTGGACTCCATTCAGGACGAAATCAAATCCCGTCTCGACGAAATTGACCGCGTATCCGGTCAGACCCAGTTCAAC…	lcl|Egyetemi-14_merged.gam|PairedContig_81	32413	H
100x	H12	3031.0	from_ESC_HA8169AA_AS	fliC	Egyetemi-14_merged.gam	1788	H12-10-fliC	97.26	100.0	1788	H12-10-fliC	0.9726	34200	1	False	ATGGCACAAGTCATTAATACCAACAGCCTCTCGCTGATCACTCAAAATAATATCAACAAGAACCAGTCTGCGCTGTCGAGTTCTATCGAGCGTCTGTCTTCTGGCTTGCGTATTAACAGCGCGAAGGATGACGCCGCGGGTCAGGCGATTGCTAACCGTTTTACTTCTAACATTAAAGGCCTGACTCAGGCTGCACGTAACGCCAACGACGGTATTTCTGTTGCACAGACCACTGAAGGCGCGCTGTCCGAAATCAACAACAACTTACAGCGTATCCGTGAGCTGACGGTTCAGGCTTCTACCGGGACTAACTCTGATTCGGATCTGGACTCCATTCAGGACGAAATCAAATCCCGTCTCGACGAAATTGACCGCGTATCCGGTCAGACCCAGTTCAAC…	lcl|Egyetemi-14_merged.gam|PairedContig_81	32413	H
100x	H1	3291.0	from_ESC_IA2245AA_AS	fliC	Egyetemi-14_merged.gam	1788	H1-3-fliC	99.888	100.0	1788	H1-3-fliC	0.9988800000000001	34200	1	False	ATGGCACAAGTCATTAATACCAACAGCCTCTCGCTGATCACTCAAAATAATATCAACAAGAACCAGTCTGCGCTGTCGAGTTCTATCGAGCGTCTGTCTTCTGGCTTGCGTATTAACAGCGCGAAGGATGACGCCGCGGGTCAGGCGATTGCTAACCGTTTTACTTCTAACATTAAAGGCCTGACTCAGGCTGCACGTAACGCCAACGACGGTATTTCTGTTGCACAGACCACTGAAGGCGCGCTGTCCGAAATCAACAACAACTTACAGCGTATCCGTGAGCTGACGGTTCAGGCTTCTACCGGGACTAACTCTGATTCGGATCTGGACTCCATTCAGGACGAAATCAAATCCCGTCTCGACGAAATTGACCGCGTATCCGGTCAGACCCAGTTCAAC…	lcl|Egyetemi-14_merged.gam|PairedContig_81	32413	H
100x	H12	3064.0	from_ESC_IA0652AA_AS	fliC	Egyetemi-14_merged.gam	1788	H12-6-fliC	97.595	100.0	1788	H12-6-fliC	0.97595	34200	1	False	ATGGCACAAGTCATTAATACCAACAGCCTCTCGCTGATCACTCAAAATAATATCAACAAGAACCAGTCTGCGCTGTCGAGTTCTATCGAGCGTCTGTCTTCTGGCTTGCGTATTAACAGCGCGAAGGATGACGCCGCGGGTCAGGCGATTGCTAACCGTTTTACTTCTAACATTAAAGGCCTGACTCAGGCTGCACGTAACGCCAACGACGGTATTTCTGTTGCACAGACCACTGAAGGCGCGCTGTCCGAAATCAACAACAACTTACAGCGTATCCGTGAGCTGACGGTTCAGGCTTCTACCGGGACTAACTCTGATTCGGATCTGGACTCCATTCAGGACGAAATCAAATCCCGTCTCGACGAAATTGACCGCGTATCCGGTCAGACCCAGTTCAAC…	lcl|Egyetemi-14_merged.gam|PairedContig_81	32413	H
100x	H1	3280.0	1__fliC__fliC-H1__2 L07387.1;flagellin;H1	fliC	Egyetemi-14_merged.gam	1788	H1-2-fliC-origin	99.776	100.0	1788	H1-2-fliC-origin	0.9977600000000001	34200	1	False	ATGGCACAAGTCATTAATACCAACAGCCTCTCGCTGATCACTCAAAATAATATCAACAAGAACCAGTCTGCGCTGTCGAGTTCTATCGAGCGTCTGTCTTCTGGCTTGCGTATTAACAGCGCGAAGGATGACGCCGCGGGTCAGGCGATTGCTAACCGTTTTACTTCTAACATTAAAGGCCTGACTCAGGCTGCACGTAACGCCAACGACGGTATTTCTGTTGCACAGACCACTGAAGGCGCGCTGTCCGAAATCAACAACAACTTACAGCGTATCCGTGAGCTGACGGTTCAGGCTTCTACCGGGACTAACTCTGATTCGGATCTGGACTCCATTCAGGACGAAATCAAATCCCGTCTCGACGAAATTGACCGCGTATCCGGTCAGACCCAGTTCAAC…	lcl|Egyetemi-14_merged.gam|PairedContig_81	32413	H
100x	H1	3291.0	from_ESC_IA2248AA_AS	fliC	Egyetemi-14_merged.gam	1788	H1-6-fliC	99.888	100.0	1788	H1-6-fliC	0.9988800000000001	34200	1	False	ATGGCACAAGTCATTAATACCAACAGCCTCTCGCTGATCACTCAAAATAATATCAACAAGAACCAGTCTGCGCTGTCGAGTTCTATCGAGCGTCTGTCTTCTGGCTTGCGTATTAACAGCGCGAAGGATGACGCCGCGGGTCAGGCGATTGCTAACCGTTTTACTTCTAACATTAAAGGCCTGACTCAGGCTGCACGTAACGCCAACGACGGTATTTCTGTTGCACAGACCACTGAAGGCGCGCTGTCCGAAATCAACAACAACTTACAGCGTATCCGTGAGCTGACGGTTCAGGCTTCTACCGGGACTAACTCTGATTCGGATCTGGACTCCATTCAGGACGAAATCAAATCCCGTCTCGACGAAATTGACCGCGTATCCGGTCAGACCCAGTTCAAC…	lcl|Egyetemi-14_merged.gam|PairedContig_81	32413	H
100x	H12	3070.0	1__fliC__fliC-H12__8 AY337471.1;flagellin;H12	fliC	Egyetemi-14_merged.gam	1788	H12-1-fliC-origin	97.651	100.0	1788	H12-1-fliC-origin	0.97651	34200	1	False	ATGGCACAAGTCATTAATACCAACAGCCTCTCGCTGATCACTCAAAATAATATCAACAAGAACCAGTCTGCGCTGTCGAGTTCTATCGAGCGTCTGTCTTCTGGCTTGCGTATTAACAGCGCGAAGGATGACGCCGCGGGTCAGGCGATTGCTAACCGTTTTACTTCTAACATTAAAGGCCTGACTCAGGCTGCACGTAACGCCAACGACGGTATTTCTGTTGCACAGACCACTGAAGGCGCGCTGTCCGAAATCAACAACAACTTACAGCGTATCCGTGAGCTGACGGTTCAGGCTTCTACCGGGACTAACTCTGATTCGGATCTGGACTCCATTCAGGACGAAATCAAATCCCGTCTCGACGAAATTGACCGCGTATCCGGTCAGACCCAGTTCAAC…	lcl|Egyetemi-14_merged.gam|PairedContig_81	32413	H
100x	H12	3057.0	1__fliC__fliC-H12__9 AY337474.1;flagellin;H12	fliC	Egyetemi-14_merged.gam	1787	H12-2-fliC-origin	97.538	99.0	1788	H12-2-fliC-origin	0.9656261999999999	34199	1	False	ATGGCACAAGTCATTAATACCAACAGCCTCTCGCTGATCACTCAAAATAATATCAACAAGAACCAGTCTGCGCTGTCGAGTTCTATCGAGCGTCTGTCTTCTGGCTTGCGTATTAACAGCGCGAAGGATGACGCCGCGGGTCAGGCGATTGCTAACCGTTTTACTTCTAACATTAAAGGCCTGACTCAGGCTGCACGTAACGCCAACGACGGTATTTCTGTTGCACAGACCACTGAAGGCGCGCTGTCCGAAATCAACAACAACTTACAGCGTATCCGTGAGCTGACGGTTCAGGCTTCTACCGGGACTAACTCTGATTCGGATCTGGACTCCATTCAGGACGAAATCAAATCCCGTCTCGACGAAATTGACCGCGTATCCGGTCAGACCCAGTTCAAC…	lcl|Egyetemi-14_merged.gam|PairedContig_81	32413	H
100x	H12	3025.0	from_ESC_LA5721AA_AS	fliC	Egyetemi-14_merged.gam	1788	H12-11-fliC	97.204	100.0	1788	H12-11-fliC	0.97204	34200	1	False	ATGGCACAAGTCATTAATACCAACAGCCTCTCGCTGATCACTCAAAATAATATCAACAAGAACCAGTCTGCGCTGTCGAGTTCTATCGAGCGTCTGTCTTCTGGCTTGCGTATTAACAGCGCGAAGGATGACGCCGCGGGTCAGGCGATTGCTAACCGTTTTACTTCTAACATTAAAGGCCTGACTCAGGCTGCACGTAACGCCAACGACGGTATTTCTGTTGCACAGACCACTGAAGGCGCGCTGTCCGAAATCAACAACAACTTACAGCGTATCCGTGAGCTGACGGTTCAGGCTTCTACCGGGACTAACTCTGATTCGGATCTGGACTCCATTCAGGACGAAATCAAATCCCGTCTCGACGAAATTGACCGCGTATCCGGTCAGACCCAGTTCAAC…	lcl|Egyetemi-14_merged.gam|PairedContig_81	32413	H
100x	H12	3053.0	1__fliC__fliC-H12__10 AY249997.1;flagellin;H12	fliC	Egyetemi-14_merged.gam	1788	H12-3-fliC-origin	97.483	100.0	1788	H12-3-fliC-origin	0.9748300000000001	34200	1	False	ATGGCACAAGTCATTAATACCAACAGCCTCTCGCTGATCACTCAAAATAATATCAACAAGAACCAGTCTGCGCTGTCGAGTTCTATCGAGCGTCTGTCTTCTGGCTTGCGTATTAACAGCGCGAAGGATGACGCCGCGGGTCAGGCGATTGCTAACCGTTTTACTTCTAACATTAAAGGCCTGACTCAGGCTGCACGTAACGCCAACGACGGTATTTCTGTTGCACAGACCACTGAAGGCGCGCTGTCCGAAATCAACAACAACTTACAGCGTATCCGTGAGCTGACGGTTCAGGCTTCTACCGGGACTAACTCTGATTCGGATCTGGACTCCATTCAGGACGAAATCAAATCCCGTCTCGACGAAATTGACCGCGTATCCGGTCAGACCCAGTTCAAC…	lcl|Egyetemi-14_merged.gam|PairedContig_81	32413	H
100x	H1	3048.0	from_ESC_HA7415AA_AS	fliC	Egyetemi-14_merged.gam	1788	H1-12-fliC	97.427	100.0	1788	H1-12-fliC	0.9742700000000001	34200	1	False	ATGGCACAAGTCATTAATACCAACAGCCTCTCGCTGATCACTCAAAATAATATCAACAAGAACCAGTCTGCGCTGTCGAGTTCTATCGAGCGTCTGTCTTCTGGCTTGCGTATTAACAGCGCGAAGGATGACGCCGCGGGTCAGGCGATTGCTAACCGTTTTACTTCTAACATTAAAGGCCTGACTCAGGCTGCACGTAACGCCAACGACGGTATTTCTGTTGCACAGACCACTGAAGGCGCGCTGTCCGAAATCAACAACAACTTACAGCGTATCCGTGAGCTGACGGTTCAGGCTTCTACCGGGACTAACTCTGATTCGGATCTGGACTCCATTCAGGACGAAATCAAATCCCGTCTCGACGAAATTGACCGCGTATCCGGTCAGACCCAGTTCAAC…	lcl|Egyetemi-14_merged.gam|PairedContig_81	32413	H
100x	H1	3291.0	from_ESC_IA0005AA_AS	fliC	Egyetemi-14_merged.gam	1788	H1-5-fliC	99.888	100.0	1788	H1-5-fliC	0.9988800000000001	34200	1	False	ATGGCACAAGTCATTAATACCAACAGCCTCTCGCTGATCACTCAAAATAATATCAACAAGAACCAGTCTGCGCTGTCGAGTTCTATCGAGCGTCTGTCTTCTGGCTTGCGTATTAACAGCGCGAAGGATGACGCCGCGGGTCAGGCGATTGCTAACCGTTTTACTTCTAACATTAAAGGCCTGACTCAGGCTGCACGTAACGCCAACGACGGTATTTCTGTTGCACAGACCACTGAAGGCGCGCTGTCCGAAATCAACAACAACTTACAGCGTATCCGTGAGCTGACGGTTCAGGCTTCTACCGGGACTAACTCTGATTCGGATCTGGACTCCATTCAGGACGAAATCAAATCCCGTCTCGACGAAATTGACCGCGTATCCGGTCAGACCCAGTTCAAC…	lcl|Egyetemi-14_merged.gam|PairedContig_81	32413	H
100x	H12	3064.0	from_ESC_GA6832AA_AS	fliC	Egyetemi-14_merged.gam	1788	H12-7-fliC	97.595	100.0	1788	H12-7-fliC	0.97595	34200	1	False	ATGGCACAAGTCATTAATACCAACAGCCTCTCGCTGATCACTCAAAATAATATCAACAAGAACCAGTCTGCGCTGTCGAGTTCTATCGAGCGTCTGTCTTCTGGCTTGCGTATTAACAGCGCGAAGGATGACGCCGCGGGTCAGGCGATTGCTAACCGTTTTACTTCTAACATTAAAGGCCTGACTCAGGCTGCACGTAACGCCAACGACGGTATTTCTGTTGCACAGACCACTGAAGGCGCGCTGTCCGAAATCAACAACAACTTACAGCGTATCCGTGAGCTGACGGTTCAGGCTTCTACCGGGACTAACTCTGATTCGGATCTGGACTCCATTCAGGACGAAATCAAATCCCGTCTCGACGAAATTGACCGCGTATCCGGTCAGACCCAGTTCAAC…	lcl|Egyetemi-14_merged.gam|PairedContig_81	32413	H
100x	H1	3291.0	from_ESC_GA8790AA_AS	fliC	Egyetemi-14_merged.gam	1788	H1-7-fliC	99.888	100.0	1788	H1-7-fliC	0.9988800000000001	34200	1	False	ATGGCACAAGTCATTAATACCAACAGCCTCTCGCTGATCACTCAAAATAATATCAACAAGAACCAGTCTGCGCTGTCGAGTTCTATCGAGCGTCTGTCTTCTGGCTTGCGTATTAACAGCGCGAAGGATGACGCCGCGGGTCAGGCGATTGCTAACCGTTTTACTTCTAACATTAAAGGCCTGACTCAGGCTGCACGTAACGCCAACGACGGTATTTCTGTTGCACAGACCACTGAAGGCGCGCTGTCCGAAATCAACAACAACTTACAGCGTATCCGTGAGCTGACGGTTCAGGCTTCTACCGGGACTAACTCTGATTCGGATCTGGACTCCATTCAGGACGAAATCAAATCCCGTCTCGACGAAATTGACCGCGTATCCGGTCAGACCCAGTTCAAC…	lcl|Egyetemi-14_merged.gam|PairedContig_81	32413	H
100x	H1	3297.0	1__fliC__fliC-H1__1 AB028471.1;flagellin;H1	fliC	Egyetemi-14_merged.gam	1788	H1-1-fliC-origin	99.944	100.0	1788	H1-1-fliC-origin	0.99944	34200	1	False	ATGGCACAAGTCATTAATACCAACAGCCTCTCGCTGATCACTCAAAATAATATCAACAAGAACCAGTCTGCGCTGTCGAGTTCTATCGAGCGTCTGTCTTCTGGCTTGCGTATTAACAGCGCGAAGGATGACGCCGCGGGTCAGGCGATTGCTAACCGTTTTACTTCTAACATTAAAGGCCTGACTCAGGCTGCACGTAACGCCAACGACGGTATTTCTGTTGCACAGACCACTGAAGGCGCGCTGTCCGAAATCAACAACAACTTACAGCGTATCCGTGAGCTGACGGTTCAGGCTTCTACCGGGACTAACTCTGATTCGGATCTGGACTCCATTCAGGACGAAATCAAATCCCGTCTCGACGAAATTGACCGCGTATCCGGTCAGACCCAGTTCAAC…	lcl|Egyetemi-14_merged.gam|PairedContig_81	32413	H
100x	H1	3131.0	from_ESC_IA0127AA_AS	fliC	Egyetemi-14_merged.gam	1788	H1-10-fliC	98.266	100.0	1788	H1-10-fliC	0.9826600000000001	34200	1	False	ATGGCACAAGTCATTAATACCAACAGCCTCTCGCTGATCACTCAAAATAATATCAACAAGAACCAGTCTGCGCTGTCGAGTTCTATCGAGCGTCTGTCTTCTGGCTTGCGTATTAACAGCGCGAAGGATGACGCCGCGGGTCAGGCGATTGCTAACCGTTTTACTTCTAACATTAAAGGCCTGACTCAGGCTGCACGTAACGCCAACGACGGTATTTCTGTTGCACAGACCACTGAAGGCGCGCTGTCCGAAATCAACAACAACTTACAGCGTATCCGTGAGCTGACGGTTCAGGCTTCTACCGGGACTAACTCTGATTCGGATCTGGACTCCATTCAGGACGAAATCAAATCCCGTCTCGACGAAATTGACCGCGTATCCGGTCAGACCCAGTTCAAC…	lcl|Egyetemi-14_merged.gam|PairedContig_81	32413	H
1000x	O6	2167.0	from_ESC_IA2235AA_AS	wzx	Egyetemi-15_merged.gam	1176	O6-10-wzx	99.915	94.0	1257	O6-10-wzx	0.9392010000000001	426	-1	False	CAGTTATTTAATTATATCGCGCCATTGGTAATTATCCCTATCCTGATAAAATATATTGGGTTGGGGGAATATGGGGAATTGGTCTATATTACATCTATTTATCAAATAGTGGCTTTGATTATTGATTTTGGCTTTACTTACACAGGACCTGTGGTTGCTGCGAGACATAGATGTGAGACCCAAAATTTACAGCGCTATTACTCAATAGTTGTTCTTTTAAAATCATTGCTTTTTATAATTGCATTAACATGTGTATTTTTATTGTGCAGATTAAATATAGTCCACTTGTCATTTTTTGGGTTTTTGTCAATTTTTCTATGCACTATTGGTAATATATTATCGCCCAATTGGTTTTTGCAGGGGATTGGTGATTTTAAAAAACTTTCATACTCACAAGTA…	lcl|Egyetemi-15_merged.gam|PairedContig_68	1601	O
1000x	O6	2161.0	from_ESC_GA9104AA_AS	wzx	Egyetemi-15_merged.gam	1176	O6-12-wzx	99.83	94.0	1257	O6-12-wzx	0.9384020000000001	426	-1	False	CAGTTATTTAATTATATCGCGCCATTGGTAATTATCCCTATCCTGATAAAATATATTGGGTTGGGGGAATATGGGGAATTGGTCTATATTACATCTATTTATCAAATAGTGGCTTTGATTATTGATTTTGGCTTTACTTACACAGGACCTGTGGTTGCTGCGAGACATAGATGTGAGACCCAAAATTTACAGCGCTATTACTCAATAGTTGTTCTTTTAAAATCATTGCTTTTTATAATTGCATTAACATGTGTATTTTTATTGTGCAGATTAAATATAGTCCACTTGTCATTTTTTGGGTTTTTGTCAATTTTTCTATGCACTATTGGTAATATATTATCGCCCAATTGGTTTTTGCAGGGGATTGGTGATTTTAAAAAACTTTCATACTCACAAGTA…	lcl|Egyetemi-15_merged.gam|PairedContig_68	1601	O
1000x	O6	2161.0	from_ESC_GA9104AA_AS	wzx	Egyetemi-15_merged.gam	1176	O6-23-wzx	99.83	95.0	1239	O6-23-wzx	0.948385	426	-1	False	CAGTTATTTAATTATATCGCGCCATTGGTAATTATCCCTATCCTGATAAAATATATTGGGTTGGGGGAATATGGGGAATTGGTCTATATTACATCTATTTATCAAATAGTGGCTTTGATTATTGATTTTGGCTTTACTTACACAGGACCTGTGGTTGCTGCGAGACATAGATGTGAGACCCAAAATTTACAGCGCTATTACTCAATAGTTGTTCTTTTAAAATCATTGCTTTTTATAATTGCATTAACATGTGTATTTTTATTGTGCAGATTAAATATAGTCCACTTGTCATTTTTTGGGTTTTTGTCAATTTTTCTATGCACTATTGGTAATATATTATCGCCCAATTGGTTTTTGCAGGGGATTGGTGATTTTAAAAAACTTTCATACTCACAAGTA…	lcl|Egyetemi-15_merged.gam|PairedContig_68	1601	O
1000x	O6	2050.0	from_ESC_HA8385AA_AS	wzx	Egyetemi-15_merged.gam	1176	O6-13-wzx	98.129	94.0	1257	O6-13-wzx	0.9224126	426	-1	False	CAGTTATTTAATTATATCGCGCCATTGGTAATTATCCCTATCCTGATAAAATATATTGGGTTGGGGGAATATGGGGAATTGGTCTATATTACATCTATTTATCAAATAGTGGCTTTGATTATTGATTTTGGCTTTACTTACACAGGACCTGTGGTTGCTGCGAGACATAGATGTGAGACCCAAAATTTACAGCGCTATTACTCAATAGTTGTTCTTTTAAAATCATTGCTTTTTATAATTGCATTAACATGTGTATTTTTATTGTGCAGATTAAATATAGTCCACTTGTCATTTTTTGGGTTTTTGTCAATTTTTCTATGCACTATTGGTAATATATTATCGCCCAATTGGTTTTTGCAGGGGATTGGTGATTTTAAAAAACTTTCATACTCACAAGTA…	lcl|Egyetemi-15_merged.gam|PairedContig_68	1601	O
1000x	O6	2045.0	from_ESC_IA0140AA_AS	wzx	Egyetemi-15_merged.gam	1176	O6-15-wzx	98.044	94.0	1257	O6-15-wzx	0.9216136	426	-1	False	CAGTTATTTAATTATATCGCGCCATTGGTAATTATCCCTATCCTGATAAAATATATTGGGTTGGGGGAATATGGGGAATTGGTCTATATTACATCTATTTATCAAATAGTGGCTTTGATTATTGATTTTGGCTTTACTTACACAGGACCTGTGGTTGCTGCGAGACATAGATGTGAGACCCAAAATTTACAGCGCTATTACTCAATAGTTGTTCTTTTAAAATCATTGCTTTTTATAATTGCATTAACATGTGTATTTTTATTGTGCAGATTAAATATAGTCCACTTGTCATTTTTTGGGTTTTTGTCAATTTTTCTATGCACTATTGGTAATATATTATCGCCCAATTGGTTTTTGCAGGGGATTGGTGATTTTAAAAAACTTTCATACTCACAAGTA…	lcl|Egyetemi-15_merged.gam|PairedContig_68	1601	O
1000x	O6	2167.0	from_ESC_HA8490AA_AS	wzx	Egyetemi-15_merged.gam	1176	O6-9-wzx	99.915	94.0	1257	O6-9-wzx	0.9392010000000001	426	-1	False	CAGTTATTTAATTATATCGCGCCATTGGTAATTATCCCTATCCTGATAAAATATATTGGGTTGGGGGAATATGGGGAATTGGTCTATATTACATCTATTTATCAAATAGTGGCTTTGATTATTGATTTTGGCTTTACTTACACAGGACCTGTGGTTGCTGCGAGACATAGATGTGAGACCCAAAATTTACAGCGCTATTACTCAATAGTTGTTCTTTTAAAATCATTGCTTTTTATAATTGCATTAACATGTGTATTTTTATTGTGCAGATTAAATATAGTCCACTTGTCATTTTTTGGGTTTTTGTCAATTTTTCTATGCACTATTGGTAATATATTATCGCCCAATTGGTTTTTGCAGGGGATTGGTGATTTTAAAAAACTTTCATACTCACAAGTA…	lcl|Egyetemi-15_merged.gam|PairedContig_68	1601	O
1000x	O6	2167.0	from_ESC_HA8378AA_AS	wzx	Egyetemi-15_merged.gam	1176	O6-22-wzx	99.915	95.0	1239	O6-22-wzx	0.9491925000000001	426	-1	False	CAGTTATTTAATTATATCGCGCCATTGGTAATTATCCCTATCCTGATAAAATATATTGGGTTGGGGGAATATGGGGAATTGGTCTATATTACATCTATTTATCAAATAGTGGCTTTGATTATTGATTTTGGCTTTACTTACACAGGACCTGTGGTTGCTGCGAGACATAGATGTGAGACCCAAAATTTACAGCGCTATTACTCAATAGTTGTTCTTTTAAAATCATTGCTTTTTATAATTGCATTAACATGTGTATTTTTATTGTGCAGATTAAATATAGTCCACTTGTCATTTTTTGGGTTTTTGTCAATTTTTCTATGCACTATTGGTAATATATTATCGCCCAATTGGTTTTTGCAGGGGATTGGTGATTTTAAAAAACTTTCATACTCACAAGTA…	lcl|Egyetemi-15_merged.gam|PairedContig_68	1601	O
1000x	O6	2167.0	8__wzx__wzx-O6__274 AB811597.1;O antigen flippase;O6	wzx	Egyetemi-15_merged.gam	1176	O6-3-wzx-origin	99.915	94.0	1257	O6-3-wzx-origin	0.9392010000000001	426	-1	False	CAGTTATTTAATTATATCGCGCCATTGGTAATTATCCCTATCCTGATAAAATATATTGGGTTGGGGGAATATGGGGAATTGGTCTATATTACATCTATTTATCAAATAGTGGCTTTGATTATTGATTTTGGCTTTACTTACACAGGACCTGTGGTTGCTGCGAGACATAGATGTGAGACCCAAAATTTACAGCGCTATTACTCAATAGTTGTTCTTTTAAAATCATTGCTTTTTATAATTGCATTAACATGTGTATTTTTATTGTGCAGATTAAATATAGTCCACTTGTCATTTTTTGGGTTTTTGTCAATTTTTCTATGCACTATTGGTAATATATTATCGCCCAATTGGTTTTTGCAGGGGATTGGTGATTTTAAAAAACTTTCATACTCACAAGTA…	lcl|Egyetemi-15_merged.gam|PairedContig_68	1601	O
1000x	O6	2167.0	from_ESC_HA8236AA_AS	wzx	Egyetemi-15_merged.gam	1176	O6-18-wzx	99.915	95.0	1239	O6-18-wzx	0.9491925000000001	426	-1	False	CAGTTATTTAATTATATCGCGCCATTGGTAATTATCCCTATCCTGATAAAATATATTGGGTTGGGGGAATATGGGGAATTGGTCTATATTACATCTATTTATCAAATAGTGGCTTTGATTATTGATTTTGGCTTTACTTACACAGGACCTGTGGTTGCTGCGAGACATAGATGTGAGACCCAAAATTTACAGCGCTATTACTCAATAGTTGTTCTTTTAAAATCATTGCTTTTTATAATTGCATTAACATGTGTATTTTTATTGTGCAGATTAAATATAGTCCACTTGTCATTTTTTGGGTTTTTGTCAATTTTTCTATGCACTATTGGTAATATATTATCGCCCAATTGGTTTTTGCAGGGGATTGGTGATTTTAAAAAACTTTCATACTCACAAGTA…	lcl|Egyetemi-15_merged.gam|PairedContig_68	1601	O
1000x	O6	2167.0	from_ESC_IA2235AA_AS	wzx	Egyetemi-15_merged.gam	1176	O6-21-wzx	99.915	95.0	1239	O6-21-wzx	0.9491925000000001	426	-1	False	CAGTTATTTAATTATATCGCGCCATTGGTAATTATCCCTATCCTGATAAAATATATTGGGTTGGGGGAATATGGGGAATTGGTCTATATTACATCTATTTATCAAATAGTGGCTTTGATTATTGATTTTGGCTTTACTTACACAGGACCTGTGGTTGCTGCGAGACATAGATGTGAGACCCAAAATTTACAGCGCTATTACTCAATAGTTGTTCTTTTAAAATCATTGCTTTTTATAATTGCATTAACATGTGTATTTTTATTGTGCAGATTAAATATAGTCCACTTGTCATTTTTTGGGTTTTTGTCAATTTTTCTATGCACTATTGGTAATATATTATCGCCCAATTGGTTTTTGCAGGGGATTGGTGATTTTAAAAAACTTTCATACTCACAAGTA…	lcl|Egyetemi-15_merged.gam|PairedContig_68	1601	O
1000x	O6	2172.0	8__wzx__wzx-O6__272 AJ426045.2;O antigen flippase;O6	wzx	Egyetemi-15_merged.gam	1176	O6-1-wzx-origin	100.0	94.0	1257	O6-1-wzx-origin	0.94	426	-1	False	CAGTTATTTAATTATATCGCGCCATTGGTAATTATCCCTATCCTGATAAAATATATTGGGTTGGGGGAATATGGGGAATTGGTCTATATTACATCTATTTATCAAATAGTGGCTTTGATTATTGATTTTGGCTTTACTTACACAGGACCTGTGGTTGCTGCGAGACATAGATGTGAGACCCAAAATTTACAGCGCTATTACTCAATAGTTGTTCTTTTAAAATCATTGCTTTTTATAATTGCATTAACATGTGTATTTTTATTGTGCAGATTAAATATAGTCCACTTGTCATTTTTTGGGTTTTTGTCAATTTTTCTATGCACTATTGGTAATATATTATCGCCCAATTGGTTTTTGCAGGGGATTGGTGATTTTAAAAAACTTTCATACTCACAAGTA…	lcl|Egyetemi-15_merged.gam|PairedContig_68	1601	O
1000x	O6	2050.0	from_ESC_HA8385AA_AS	wzx	Egyetemi-15_merged.gam	1176	O6-16-wzx	98.129	95.0	1239	O6-16-wzx	0.9322255000000002	426	-1	False	CAGTTATTTAATTATATCGCGCCATTGGTAATTATCCCTATCCTGATAAAATATATTGGGTTGGGGGAATATGGGGAATTGGTCTATATTACATCTATTTATCAAATAGTGGCTTTGATTATTGATTTTGGCTTTACTTACACAGGACCTGTGGTTGCTGCGAGACATAGATGTGAGACCCAAAATTTACAGCGCTATTACTCAATAGTTGTTCTTTTAAAATCATTGCTTTTTATAATTGCATTAACATGTGTATTTTTATTGTGCAGATTAAATATAGTCCACTTGTCATTTTTTGGGTTTTTGTCAATTTTTCTATGCACTATTGGTAATATATTATCGCCCAATTGGTTTTTGCAGGGGATTGGTGATTTTAAAAAACTTTCATACTCACAAGTA…	lcl|Egyetemi-15_merged.gam|PairedContig_68	1601	O
1000x	O6	2172.0	from_ESC_IA2238AA_AS	wzx	Egyetemi-15_merged.gam	1176	O6-19-wzx	100.0	95.0	1239	O6-19-wzx	0.95	426	-1	False	CAGTTATTTAATTATATCGCGCCATTGGTAATTATCCCTATCCTGATAAAATATATTGGGTTGGGGGAATATGGGGAATTGGTCTATATTACATCTATTTATCAAATAGTGGCTTTGATTATTGATTTTGGCTTTACTTACACAGGACCTGTGGTTGCTGCGAGACATAGATGTGAGACCCAAAATTTACAGCGCTATTACTCAATAGTTGTTCTTTTAAAATCATTGCTTTTTATAATTGCATTAACATGTGTATTTTTATTGTGCAGATTAAATATAGTCCACTTGTCATTTTTTGGGTTTTTGTCAATTTTTCTATGCACTATTGGTAATATATTATCGCCCAATTGGTTTTTGCAGGGGATTGGTGATTTTAAAAAACTTTCATACTCACAAGTA…	lcl|Egyetemi-15_merged.gam|PairedContig_68	1601	O
1000x	O6	2045.0	from_ESC_HA8799AA_AS	wzx	Egyetemi-15_merged.gam	1176	O6-14-wzx	98.044	94.0	1257	O6-14-wzx	0.9216136	426	-1	False	CAGTTATTTAATTATATCGCGCCATTGGTAATTATCCCTATCCTGATAAAATATATTGGGTTGGGGGAATATGGGGAATTGGTCTATATTACATCTATTTATCAAATAGTGGCTTTGATTATTGATTTTGGCTTTACTTACACAGGACCTGTGGTTGCTGCGAGACATAGATGTGAGACCCAAAATTTACAGCGCTATTACTCAATAGTTGTTCTTTTAAAATCATTGCTTTTTATAATTGCATTAACATGTGTATTTTTATTGTGCAGATTAAATATAGTCCACTTGTCATTTTTTGGGTTTTTGTCAATTTTTCTATGCACTATTGGTAATATATTATCGCCCAATTGGTTTTTGCAGGGGATTGGTGATTTTAAAAAACTTTCATACTCACAAGTA…	lcl|Egyetemi-15_merged.gam|PairedContig_68	1601	O
1000x	O6	2045.0	8__wzx__wzx-O6__273 CP002185.1;O antigen flippase;O6	wzx	Egyetemi-15_merged.gam	1176	O6-2-wzx-origin	98.044	95.0	1239	O6-2-wzx-origin	0.9314180000000001	426	-1	False	CAGTTATTTAATTATATCGCGCCATTGGTAATTATCCCTATCCTGATAAAATATATTGGGTTGGGGGAATATGGGGAATTGGTCTATATTACATCTATTTATCAAATAGTGGCTTTGATTATTGATTTTGGCTTTACTTACACAGGACCTGTGGTTGCTGCGAGACATAGATGTGAGACCCAAAATTTACAGCGCTATTACTCAATAGTTGTTCTTTTAAAATCATTGCTTTTTATAATTGCATTAACATGTGTATTTTTATTGTGCAGATTAAATATAGTCCACTTGTCATTTTTTGGGTTTTTGTCAATTTTTCTATGCACTATTGGTAATATATTATCGCCCAATTGGTTTTTGCAGGGGATTGGTGATTTTAAAAAACTTTCATACTCACAAGTA…	lcl|Egyetemi-15_merged.gam|PairedContig_68	1601	O
1000x	O6	2045.0	from_ESC_HA8799AA_AS	wzx	Egyetemi-15_merged.gam	1176	O6-17-wzx	98.044	95.0	1239	O6-17-wzx	0.9314180000000001	426	-1	False	CAGTTATTTAATTATATCGCGCCATTGGTAATTATCCCTATCCTGATAAAATATATTGGGTTGGGGGAATATGGGGAATTGGTCTATATTACATCTATTTATCAAATAGTGGCTTTGATTATTGATTTTGGCTTTACTTACACAGGACCTGTGGTTGCTGCGAGACATAGATGTGAGACCCAAAATTTACAGCGCTATTACTCAATAGTTGTTCTTTTAAAATCATTGCTTTTTATAATTGCATTAACATGTGTATTTTTATTGTGCAGATTAAATATAGTCCACTTGTCATTTTTTGGGTTTTTGTCAATTTTTCTATGCACTATTGGTAATATATTATCGCCCAATTGGTTTTTGCAGGGGATTGGTGATTTTAAAAAACTTTCATACTCACAAGTA…	lcl|Egyetemi-15_merged.gam|PairedContig_68	1601	O
1000x	O6	2167.0	from_ESC_HA8378AA_AS	wzx	Egyetemi-15_merged.gam	1176	O6-11-wzx	99.915	94.0	1257	O6-11-wzx	0.9392010000000001	426	-1	False	CAGTTATTTAATTATATCGCGCCATTGGTAATTATCCCTATCCTGATAAAATATATTGGGTTGGGGGAATATGGGGAATTGGTCTATATTACATCTATTTATCAAATAGTGGCTTTGATTATTGATTTTGGCTTTACTTACACAGGACCTGTGGTTGCTGCGAGACATAGATGTGAGACCCAAAATTTACAGCGCTATTACTCAATAGTTGTTCTTTTAAAATCATTGCTTTTTATAATTGCATTAACATGTGTATTTTTATTGTGCAGATTAAATATAGTCCACTTGTCATTTTTTGGGTTTTTGTCAATTTTTCTATGCACTATTGGTAATATATTATCGCCCAATTGGTTTTTGCAGGGGATTGGTGATTTTAAAAAACTTTCATACTCACAAGTA…	lcl|Egyetemi-15_merged.gam|PairedContig_68	1601	O
1000x	O6	2167.0	from_ESC_HA8490AA_AS	wzx	Egyetemi-15_merged.gam	1176	O6-20-wzx	99.915	95.0	1239	O6-20-wzx	0.9491925000000001	426	-1	False	CAGTTATTTAATTATATCGCGCCATTGGTAATTATCCCTATCCTGATAAAATATATTGGGTTGGGGGAATATGGGGAATTGGTCTATATTACATCTATTTATCAAATAGTGGCTTTGATTATTGATTTTGGCTTTACTTACACAGGACCTGTGGTTGCTGCGAGACATAGATGTGAGACCCAAAATTTACAGCGCTATTACTCAATAGTTGTTCTTTTAAAATCATTGCTTTTTATAATTGCATTAACATGTGTATTTTTATTGTGCAGATTAAATATAGTCCACTTGTCATTTTTTGGGTTTTTGTCAATTTTTCTATGCACTATTGGTAATATATTATCGCCCAATTGGTTTTTGCAGGGGATTGGTGATTTTAAAAAACTTTCATACTCACAAGTA…	lcl|Egyetemi-15_merged.gam|PairedContig_68	1601	O
1000x	H1	3230.0	from_ESC_BA4596AA_AS	fliC	Egyetemi-15_merged.gam	1788	H1-9-fliC	99.273	100.0	1788	H1-9-fliC	0.9927299999999999	33844	1	False	ATGGCACAAGTCATTAATACCAACAGCCTCTCGCTGATCACTCAAAATAATATCAACAAGAACCAGTCTGCGCTGTCGAGTTCTATCGAGCGTCTGTCTTCTGGCTTGCGTATTAACAGCGCGAAGGATGACGCCGCGGGTCAGGCGATTGCTAACCGTTTTACTTCTAACATTAAAGGCCTGACTCAGGCTGCACGTAACGCCAACGACGGTATTTCTGTTGCACAGACCACTGAAGGCGCGCTGTCCGAAATCAACAACAACTTACAGCGTATCCGTGAGCTGACGGTTCAGGCTTCTACCGGGACTAACTCTGATTCGGATCTGGACTCCATTCAGGACGAAATCAAATCCCGTCTCGACGAAATTGACCGCGTATCCGGTCAGACCCAGTTCAAC…	lcl|Egyetemi-15_merged.gam|PairedContig_122	32057	H
1000x	H1	3291.0	from_ESC_HA8537AA_AS	fliC	Egyetemi-15_merged.gam	1788	H1-4-fliC	99.888	100.0	1788	H1-4-fliC	0.9988800000000001	33844	1	False	ATGGCACAAGTCATTAATACCAACAGCCTCTCGCTGATCACTCAAAATAATATCAACAAGAACCAGTCTGCGCTGTCGAGTTCTATCGAGCGTCTGTCTTCTGGCTTGCGTATTAACAGCGCGAAGGATGACGCCGCGGGTCAGGCGATTGCTAACCGTTTTACTTCTAACATTAAAGGCCTGACTCAGGCTGCACGTAACGCCAACGACGGTATTTCTGTTGCACAGACCACTGAAGGCGCGCTGTCCGAAATCAACAACAACTTACAGCGTATCCGTGAGCTGACGGTTCAGGCTTCTACCGGGACTAACTCTGATTCGGATCTGGACTCCATTCAGGACGAAATCAAATCCCGTCTCGACGAAATTGACCGCGTATCCGGTCAGACCCAGTTCAAC…	lcl|Egyetemi-15_merged.gam|PairedContig_122	32057	H
1000x	H12	3064.0	from_ESC_GA9370AA_AS	fliC	Egyetemi-15_merged.gam	1788	H12-8-fliC	97.595	100.0	1788	H12-8-fliC	0.97595	33844	1	False	ATGGCACAAGTCATTAATACCAACAGCCTCTCGCTGATCACTCAAAATAATATCAACAAGAACCAGTCTGCGCTGTCGAGTTCTATCGAGCGTCTGTCTTCTGGCTTGCGTATTAACAGCGCGAAGGATGACGCCGCGGGTCAGGCGATTGCTAACCGTTTTACTTCTAACATTAAAGGCCTGACTCAGGCTGCACGTAACGCCAACGACGGTATTTCTGTTGCACAGACCACTGAAGGCGCGCTGTCCGAAATCAACAACAACTTACAGCGTATCCGTGAGCTGACGGTTCAGGCTTCTACCGGGACTAACTCTGATTCGGATCTGGACTCCATTCAGGACGAAATCAAATCCCGTCTCGACGAAATTGACCGCGTATCCGGTCAGACCCAGTTCAAC…	lcl|Egyetemi-15_merged.gam|PairedContig_122	32057	H
1000x	H12	3070.0	fliC_83_AIFX01000055_H12	fliC	Egyetemi-15_merged.gam	1788	H12-4-fliC-origin	97.651	100.0	1788	H12-4-fliC-origin	0.97651	33844	1	False	ATGGCACAAGTCATTAATACCAACAGCCTCTCGCTGATCACTCAAAATAATATCAACAAGAACCAGTCTGCGCTGTCGAGTTCTATCGAGCGTCTGTCTTCTGGCTTGCGTATTAACAGCGCGAAGGATGACGCCGCGGGTCAGGCGATTGCTAACCGTTTTACTTCTAACATTAAAGGCCTGACTCAGGCTGCACGTAACGCCAACGACGGTATTTCTGTTGCACAGACCACTGAAGGCGCGCTGTCCGAAATCAACAACAACTTACAGCGTATCCGTGAGCTGACGGTTCAGGCTTCTACCGGGACTAACTCTGATTCGGATCTGGACTCCATTCAGGACGAAATCAAATCCCGTCTCGACGAAATTGACCGCGTATCCGGTCAGACCCAGTTCAAC…	lcl|Egyetemi-15_merged.gam|PairedContig_122	32057	H
1000x	H1	3131.0	from_ESC_IA2263AA_AS	fliC	Egyetemi-15_merged.gam	1788	H1-11-fliC	98.266	100.0	1788	H1-11-fliC	0.9826600000000001	33844	1	False	ATGGCACAAGTCATTAATACCAACAGCCTCTCGCTGATCACTCAAAATAATATCAACAAGAACCAGTCTGCGCTGTCGAGTTCTATCGAGCGTCTGTCTTCTGGCTTGCGTATTAACAGCGCGAAGGATGACGCCGCGGGTCAGGCGATTGCTAACCGTTTTACTTCTAACATTAAAGGCCTGACTCAGGCTGCACGTAACGCCAACGACGGTATTTCTGTTGCACAGACCACTGAAGGCGCGCTGTCCGAAATCAACAACAACTTACAGCGTATCCGTGAGCTGACGGTTCAGGCTTCTACCGGGACTAACTCTGATTCGGATCTGGACTCCATTCAGGACGAAATCAAATCCCGTCTCGACGAAATTGACCGCGTATCCGGTCAGACCCAGTTCAAC…	lcl|Egyetemi-15_merged.gam|PairedContig_122	32057	H
1000x	H1	3286.0	from_ESC_GA9155AA_AS	fliC	Egyetemi-15_merged.gam	1788	H1-8-fliC	99.832	100.0	1788	H1-8-fliC	0.9983199999999999	33844	1	False	ATGGCACAAGTCATTAATACCAACAGCCTCTCGCTGATCACTCAAAATAATATCAACAAGAACCAGTCTGCGCTGTCGAGTTCTATCGAGCGTCTGTCTTCTGGCTTGCGTATTAACAGCGCGAAGGATGACGCCGCGGGTCAGGCGATTGCTAACCGTTTTACTTCTAACATTAAAGGCCTGACTCAGGCTGCACGTAACGCCAACGACGGTATTTCTGTTGCACAGACCACTGAAGGCGCGCTGTCCGAAATCAACAACAACTTACAGCGTATCCGTGAGCTGACGGTTCAGGCTTCTACCGGGACTAACTCTGATTCGGATCTGGACTCCATTCAGGACGAAATCAAATCCCGTCTCGACGAAATTGACCGCGTATCCGGTCAGACCCAGTTCAAC…	lcl|Egyetemi-15_merged.gam|PairedContig_122	32057	H
1000x	H12	3031.0	from_ESC_HA8169AA_AS	fliC	Egyetemi-15_merged.gam	1788	H12-10-fliC	97.26	100.0	1788	H12-10-fliC	0.9726	33844	1	False	ATGGCACAAGTCATTAATACCAACAGCCTCTCGCTGATCACTCAAAATAATATCAACAAGAACCAGTCTGCGCTGTCGAGTTCTATCGAGCGTCTGTCTTCTGGCTTGCGTATTAACAGCGCGAAGGATGACGCCGCGGGTCAGGCGATTGCTAACCGTTTTACTTCTAACATTAAAGGCCTGACTCAGGCTGCACGTAACGCCAACGACGGTATTTCTGTTGCACAGACCACTGAAGGCGCGCTGTCCGAAATCAACAACAACTTACAGCGTATCCGTGAGCTGACGGTTCAGGCTTCTACCGGGACTAACTCTGATTCGGATCTGGACTCCATTCAGGACGAAATCAAATCCCGTCTCGACGAAATTGACCGCGTATCCGGTCAGACCCAGTTCAAC…	lcl|Egyetemi-15_merged.gam|PairedContig_122	32057	H
1000x	H1	3291.0	from_ESC_IA2245AA_AS	fliC	Egyetemi-15_merged.gam	1788	H1-3-fliC	99.888	100.0	1788	H1-3-fliC	0.9988800000000001	33844	1	False	ATGGCACAAGTCATTAATACCAACAGCCTCTCGCTGATCACTCAAAATAATATCAACAAGAACCAGTCTGCGCTGTCGAGTTCTATCGAGCGTCTGTCTTCTGGCTTGCGTATTAACAGCGCGAAGGATGACGCCGCGGGTCAGGCGATTGCTAACCGTTTTACTTCTAACATTAAAGGCCTGACTCAGGCTGCACGTAACGCCAACGACGGTATTTCTGTTGCACAGACCACTGAAGGCGCGCTGTCCGAAATCAACAACAACTTACAGCGTATCCGTGAGCTGACGGTTCAGGCTTCTACCGGGACTAACTCTGATTCGGATCTGGACTCCATTCAGGACGAAATCAAATCCCGTCTCGACGAAATTGACCGCGTATCCGGTCAGACCCAGTTCAAC…	lcl|Egyetemi-15_merged.gam|PairedContig_122	32057	H
1000x	H12	3064.0	from_ESC_IA0652AA_AS	fliC	Egyetemi-15_merged.gam	1788	H12-6-fliC	97.595	100.0	1788	H12-6-fliC	0.97595	33844	1	False	ATGGCACAAGTCATTAATACCAACAGCCTCTCGCTGATCACTCAAAATAATATCAACAAGAACCAGTCTGCGCTGTCGAGTTCTATCGAGCGTCTGTCTTCTGGCTTGCGTATTAACAGCGCGAAGGATGACGCCGCGGGTCAGGCGATTGCTAACCGTTTTACTTCTAACATTAAAGGCCTGACTCAGGCTGCACGTAACGCCAACGACGGTATTTCTGTTGCACAGACCACTGAAGGCGCGCTGTCCGAAATCAACAACAACTTACAGCGTATCCGTGAGCTGACGGTTCAGGCTTCTACCGGGACTAACTCTGATTCGGATCTGGACTCCATTCAGGACGAAATCAAATCCCGTCTCGACGAAATTGACCGCGTATCCGGTCAGACCCAGTTCAAC…	lcl|Egyetemi-15_merged.gam|PairedContig_122	32057	H
1000x	H1	3280.0	1__fliC__fliC-H1__2 L07387.1;flagellin;H1	fliC	Egyetemi-15_merged.gam	1788	H1-2-fliC-origin	99.776	100.0	1788	H1-2-fliC-origin	0.9977600000000001	33844	1	False	ATGGCACAAGTCATTAATACCAACAGCCTCTCGCTGATCACTCAAAATAATATCAACAAGAACCAGTCTGCGCTGTCGAGTTCTATCGAGCGTCTGTCTTCTGGCTTGCGTATTAACAGCGCGAAGGATGACGCCGCGGGTCAGGCGATTGCTAACCGTTTTACTTCTAACATTAAAGGCCTGACTCAGGCTGCACGTAACGCCAACGACGGTATTTCTGTTGCACAGACCACTGAAGGCGCGCTGTCCGAAATCAACAACAACTTACAGCGTATCCGTGAGCTGACGGTTCAGGCTTCTACCGGGACTAACTCTGATTCGGATCTGGACTCCATTCAGGACGAAATCAAATCCCGTCTCGACGAAATTGACCGCGTATCCGGTCAGACCCAGTTCAAC…	lcl|Egyetemi-15_merged.gam|PairedContig_122	32057	H
1000x	H1	3291.0	from_ESC_IA2248AA_AS	fliC	Egyetemi-15_merged.gam	1788	H1-6-fliC	99.888	100.0	1788	H1-6-fliC	0.9988800000000001	33844	1	False	ATGGCACAAGTCATTAATACCAACAGCCTCTCGCTGATCACTCAAAATAATATCAACAAGAACCAGTCTGCGCTGTCGAGTTCTATCGAGCGTCTGTCTTCTGGCTTGCGTATTAACAGCGCGAAGGATGACGCCGCGGGTCAGGCGATTGCTAACCGTTTTACTTCTAACATTAAAGGCCTGACTCAGGCTGCACGTAACGCCAACGACGGTATTTCTGTTGCACAGACCACTGAAGGCGCGCTGTCCGAAATCAACAACAACTTACAGCGTATCCGTGAGCTGACGGTTCAGGCTTCTACCGGGACTAACTCTGATTCGGATCTGGACTCCATTCAGGACGAAATCAAATCCCGTCTCGACGAAATTGACCGCGTATCCGGTCAGACCCAGTTCAAC…	lcl|Egyetemi-15_merged.gam|PairedContig_122	32057	H
1000x	H12	3070.0	1__fliC__fliC-H12__8 AY337471.1;flagellin;H12	fliC	Egyetemi-15_merged.gam	1788	H12-1-fliC-origin	97.651	100.0	1788	H12-1-fliC-origin	0.97651	33844	1	False	ATGGCACAAGTCATTAATACCAACAGCCTCTCGCTGATCACTCAAAATAATATCAACAAGAACCAGTCTGCGCTGTCGAGTTCTATCGAGCGTCTGTCTTCTGGCTTGCGTATTAACAGCGCGAAGGATGACGCCGCGGGTCAGGCGATTGCTAACCGTTTTACTTCTAACATTAAAGGCCTGACTCAGGCTGCACGTAACGCCAACGACGGTATTTCTGTTGCACAGACCACTGAAGGCGCGCTGTCCGAAATCAACAACAACTTACAGCGTATCCGTGAGCTGACGGTTCAGGCTTCTACCGGGACTAACTCTGATTCGGATCTGGACTCCATTCAGGACGAAATCAAATCCCGTCTCGACGAAATTGACCGCGTATCCGGTCAGACCCAGTTCAAC…	lcl|Egyetemi-15_merged.gam|PairedContig_122	32057	H
1000x	H12	3057.0	1__fliC__fliC-H12__9 AY337474.1;flagellin;H12	fliC	Egyetemi-15_merged.gam	1787	H12-2-fliC-origin	97.538	99.0	1788	H12-2-fliC-origin	0.9656261999999999	33843	1	False	ATGGCACAAGTCATTAATACCAACAGCCTCTCGCTGATCACTCAAAATAATATCAACAAGAACCAGTCTGCGCTGTCGAGTTCTATCGAGCGTCTGTCTTCTGGCTTGCGTATTAACAGCGCGAAGGATGACGCCGCGGGTCAGGCGATTGCTAACCGTTTTACTTCTAACATTAAAGGCCTGACTCAGGCTGCACGTAACGCCAACGACGGTATTTCTGTTGCACAGACCACTGAAGGCGCGCTGTCCGAAATCAACAACAACTTACAGCGTATCCGTGAGCTGACGGTTCAGGCTTCTACCGGGACTAACTCTGATTCGGATCTGGACTCCATTCAGGACGAAATCAAATCCCGTCTCGACGAAATTGACCGCGTATCCGGTCAGACCCAGTTCAAC…	lcl|Egyetemi-15_merged.gam|PairedContig_122	32057	H
1000x	H12	3025.0	from_ESC_LA5721AA_AS	fliC	Egyetemi-15_merged.gam	1788	H12-11-fliC	97.204	100.0	1788	H12-11-fliC	0.97204	33844	1	False	ATGGCACAAGTCATTAATACCAACAGCCTCTCGCTGATCACTCAAAATAATATCAACAAGAACCAGTCTGCGCTGTCGAGTTCTATCGAGCGTCTGTCTTCTGGCTTGCGTATTAACAGCGCGAAGGATGACGCCGCGGGTCAGGCGATTGCTAACCGTTTTACTTCTAACATTAAAGGCCTGACTCAGGCTGCACGTAACGCCAACGACGGTATTTCTGTTGCACAGACCACTGAAGGCGCGCTGTCCGAAATCAACAACAACTTACAGCGTATCCGTGAGCTGACGGTTCAGGCTTCTACCGGGACTAACTCTGATTCGGATCTGGACTCCATTCAGGACGAAATCAAATCCCGTCTCGACGAAATTGACCGCGTATCCGGTCAGACCCAGTTCAAC…	lcl|Egyetemi-15_merged.gam|PairedContig_122	32057	H
1000x	H12	3053.0	1__fliC__fliC-H12__10 AY249997.1;flagellin;H12	fliC	Egyetemi-15_merged.gam	1788	H12-3-fliC-origin	97.483	100.0	1788	H12-3-fliC-origin	0.9748300000000001	33844	1	False	ATGGCACAAGTCATTAATACCAACAGCCTCTCGCTGATCACTCAAAATAATATCAACAAGAACCAGTCTGCGCTGTCGAGTTCTATCGAGCGTCTGTCTTCTGGCTTGCGTATTAACAGCGCGAAGGATGACGCCGCGGGTCAGGCGATTGCTAACCGTTTTACTTCTAACATTAAAGGCCTGACTCAGGCTGCACGTAACGCCAACGACGGTATTTCTGTTGCACAGACCACTGAAGGCGCGCTGTCCGAAATCAACAACAACTTACAGCGTATCCGTGAGCTGACGGTTCAGGCTTCTACCGGGACTAACTCTGATTCGGATCTGGACTCCATTCAGGACGAAATCAAATCCCGTCTCGACGAAATTGACCGCGTATCCGGTCAGACCCAGTTCAAC…	lcl|Egyetemi-15_merged.gam|PairedContig_122	32057	H
1000x	H1	3048.0	from_ESC_HA7415AA_AS	fliC	Egyetemi-15_merged.gam	1788	H1-12-fliC	97.427	100.0	1788	H1-12-fliC	0.9742700000000001	33844	1	False	ATGGCACAAGTCATTAATACCAACAGCCTCTCGCTGATCACTCAAAATAATATCAACAAGAACCAGTCTGCGCTGTCGAGTTCTATCGAGCGTCTGTCTTCTGGCTTGCGTATTAACAGCGCGAAGGATGACGCCGCGGGTCAGGCGATTGCTAACCGTTTTACTTCTAACATTAAAGGCCTGACTCAGGCTGCACGTAACGCCAACGACGGTATTTCTGTTGCACAGACCACTGAAGGCGCGCTGTCCGAAATCAACAACAACTTACAGCGTATCCGTGAGCTGACGGTTCAGGCTTCTACCGGGACTAACTCTGATTCGGATCTGGACTCCATTCAGGACGAAATCAAATCCCGTCTCGACGAAATTGACCGCGTATCCGGTCAGACCCAGTTCAAC…	lcl|Egyetemi-15_merged.gam|PairedContig_122	32057	H
1000x	H1	3291.0	from_ESC_IA0005AA_AS	fliC	Egyetemi-15_merged.gam	1788	H1-5-fliC	99.888	100.0	1788	H1-5-fliC	0.9988800000000001	33844	1	False	ATGGCACAAGTCATTAATACCAACAGCCTCTCGCTGATCACTCAAAATAATATCAACAAGAACCAGTCTGCGCTGTCGAGTTCTATCGAGCGTCTGTCTTCTGGCTTGCGTATTAACAGCGCGAAGGATGACGCCGCGGGTCAGGCGATTGCTAACCGTTTTACTTCTAACATTAAAGGCCTGACTCAGGCTGCACGTAACGCCAACGACGGTATTTCTGTTGCACAGACCACTGAAGGCGCGCTGTCCGAAATCAACAACAACTTACAGCGTATCCGTGAGCTGACGGTTCAGGCTTCTACCGGGACTAACTCTGATTCGGATCTGGACTCCATTCAGGACGAAATCAAATCCCGTCTCGACGAAATTGACCGCGTATCCGGTCAGACCCAGTTCAAC…	lcl|Egyetemi-15_merged.gam|PairedContig_122	32057	H
1000x	H12	3064.0	from_ESC_GA6832AA_AS	fliC	Egyetemi-15_merged.gam	1788	H12-7-fliC	97.595	100.0	1788	H12-7-fliC	0.97595	33844	1	False	ATGGCACAAGTCATTAATACCAACAGCCTCTCGCTGATCACTCAAAATAATATCAACAAGAACCAGTCTGCGCTGTCGAGTTCTATCGAGCGTCTGTCTTCTGGCTTGCGTATTAACAGCGCGAAGGATGACGCCGCGGGTCAGGCGATTGCTAACCGTTTTACTTCTAACATTAAAGGCCTGACTCAGGCTGCACGTAACGCCAACGACGGTATTTCTGTTGCACAGACCACTGAAGGCGCGCTGTCCGAAATCAACAACAACTTACAGCGTATCCGTGAGCTGACGGTTCAGGCTTCTACCGGGACTAACTCTGATTCGGATCTGGACTCCATTCAGGACGAAATCAAATCCCGTCTCGACGAAATTGACCGCGTATCCGGTCAGACCCAGTTCAAC…	lcl|Egyetemi-15_merged.gam|PairedContig_122	32057	H
1000x	H1	3291.0	from_ESC_GA8790AA_AS	fliC	Egyetemi-15_merged.gam	1788	H1-7-fliC	99.888	100.0	1788	H1-7-fliC	0.9988800000000001	33844	1	False	ATGGCACAAGTCATTAATACCAACAGCCTCTCGCTGATCACTCAAAATAATATCAACAAGAACCAGTCTGCGCTGTCGAGTTCTATCGAGCGTCTGTCTTCTGGCTTGCGTATTAACAGCGCGAAGGATGACGCCGCGGGTCAGGCGATTGCTAACCGTTTTACTTCTAACATTAAAGGCCTGACTCAGGCTGCACGTAACGCCAACGACGGTATTTCTGTTGCACAGACCACTGAAGGCGCGCTGTCCGAAATCAACAACAACTTACAGCGTATCCGTGAGCTGACGGTTCAGGCTTCTACCGGGACTAACTCTGATTCGGATCTGGACTCCATTCAGGACGAAATCAAATCCCGTCTCGACGAAATTGACCGCGTATCCGGTCAGACCCAGTTCAAC…	lcl|Egyetemi-15_merged.gam|PairedContig_122	32057	H
1000x	H1	3297.0	1__fliC__fliC-H1__1 AB028471.1;flagellin;H1	fliC	Egyetemi-15_merged.gam	1788	H1-1-fliC-origin	99.944	100.0	1788	H1-1-fliC-origin	0.99944	33844	1	False	ATGGCACAAGTCATTAATACCAACAGCCTCTCGCTGATCACTCAAAATAATATCAACAAGAACCAGTCTGCGCTGTCGAGTTCTATCGAGCGTCTGTCTTCTGGCTTGCGTATTAACAGCGCGAAGGATGACGCCGCGGGTCAGGCGATTGCTAACCGTTTTACTTCTAACATTAAAGGCCTGACTCAGGCTGCACGTAACGCCAACGACGGTATTTCTGTTGCACAGACCACTGAAGGCGCGCTGTCCGAAATCAACAACAACTTACAGCGTATCCGTGAGCTGACGGTTCAGGCTTCTACCGGGACTAACTCTGATTCGGATCTGGACTCCATTCAGGACGAAATCAAATCCCGTCTCGACGAAATTGACCGCGTATCCGGTCAGACCCAGTTCAAC…	lcl|Egyetemi-15_merged.gam|PairedContig_122	32057	H
1000x	H1	3131.0	from_ESC_IA0127AA_AS	fliC	Egyetemi-15_merged.gam	1788	H1-10-fliC	98.266	100.0	1788	H1-10-fliC	0.9826600000000001	33844	1	False	ATGGCACAAGTCATTAATACCAACAGCCTCTCGCTGATCACTCAAAATAATATCAACAAGAACCAGTCTGCGCTGTCGAGTTCTATCGAGCGTCTGTCTTCTGGCTTGCGTATTAACAGCGCGAAGGATGACGCCGCGGGTCAGGCGATTGCTAACCGTTTTACTTCTAACATTAAAGGCCTGACTCAGGCTGCACGTAACGCCAACGACGGTATTTCTGTTGCACAGACCACTGAAGGCGCGCTGTCCGAAATCAACAACAACTTACAGCGTATCCGTGAGCTGACGGTTCAGGCTTCTACCGGGACTAACTCTGATTCGGATCTGGACTCCATTCAGGACGAAATCAAATCCCGTCTCGACGAAATTGACCGCGTATCCGGTCAGACCCAGTTCAAC…	lcl|Egyetemi-15_merged.gam|PairedContig_122	32057	H

## Sheet: MGE
Minta	IMGE	IMGE_contig	IMGE_start	IMGE_end	ARG_contig	ARG_start	ARG_end	ARG_gene	Distance_start	Distance_end	within_1000bp	within_10000bp	within_50000bp
0x	ISEc42	PairedContig_206	105160	106450	PairedContig_206	30045	31277	Escherichia_coli_mdfA	75115	31277	no	no	yes
0x	ISEc53	PairedContig_208	18956	20840	PairedContig_208	1988	3154	ugd	16968	3154	no	yes	yes
1x	ISEc42	PairedContig_189	105169	106459	PairedContig_189	30054	31286	Escherichia_coli_mdfA	75115	31286	no	no	yes
1x	ISEc41	PairedContig_190	15302	17142	PairedContig_190	19388	20207	bacA	4086	20207	no	yes	yes
10x	ISEc41	PairedContig_42	106721	108561	PairedContig_42	81802	83289	tolC	24919	83289	no	no	yes
10x	ISEc41	PairedContig_42	106721	108561	PairedContig_42	110807	111626	bacA	4086	111626	no	yes	yes
10x	ISEc42	PairedContig_43	105164	106454	PairedContig_43	30049	31281	Escherichia_coli_mdfA	75115	31281	no	no	yes
10x	IS30	PairedContig_53	148268	149488	PairedContig_53	14854	15987	Escherichia_coli_ampC	133414	15987	no	no	yes
10x	ISEc53	PairedContig_79	19246	21130	PairedContig_79	2278	3444	ugd	16968	3444	no	yes	yes
10x	ICEEcIHE3034-1	PairedContig_110	449617	501067	PairedContig_110	351302	351634	Escherichia_coli_emrE	98315	351634	no	no	no
100x	ISEc53	PairedContig_14	19879	21763	PairedContig_14	2911	4077	ugd	16968	4077	no	yes	yes
100x	IS629	PairedContig_14	34542	35850	PairedContig_14	2911	4077	ugd	31631	4077	no	yes	yes
100x	ISEc36	PairedContig_14	24798	26115	PairedContig_14	2911	4077	ugd	21887	4077	no	yes	yes
100x	ISEc41	PairedContig_30	74253	76093	PairedContig_30	71188	72007	bacA	3065	72007	no	yes	yes
100x	ISEc41	PairedContig_30	74253	76093	PairedContig_30	99525	101012	tolC	25272	101012	no	no	yes
100x	ISEc42	PairedContig_54	199697	200987	PairedContig_54	132290	132962	kdpE	67407	132962	no	no	no
100x	MITEEc1	PairedContig_54	195205	195327	PairedContig_54	132290	132962	kdpE	62915	132962	no	no	no
100x	cn_14006_ISEc53	PairedContig_14	19878	33884	PairedContig_14	2911	4077	ugd	16967	4077	no	yes	yes
1000x	ISEc41	PairedContig_26	21113	22953	PairedContig_26	25199	26018	bacA	4086	26018	no	yes	yes
1000x	ISEc42	PairedContig_71	105148	106438	PairedContig_71	30034	31266	Escherichia_coli_mdfA	75114	31266	no	no	yes
1000x	ISEc53	PairedContig_109	424	2308	PairedContig_109	18110	19276	ugd	17686	19276	no	no	yes

## Sheet: Plasmid
gam_assemblies/Egyetemi-13_merged.gam.fasta	PairedContig_64	36776	37933	+	Escherichia_coli_ampH	1-1158/1158	===============	0/0	100.00	97.50	card	AP012030.1:396711-395553	AmpH	is	a	class	C	ampC-like	beta-lactamase	and	penicillin-binding	protein	identified	in	Escherichia	coli.	cephalosporin;penam

## Sheet: Phage
Minta	Phage_contig	Phage_start	Phage_end	Phage	ARG_contig	ARG_start	ARG_end	ARG_gene	Distance_start	Distance_end	within_1000bp	within_10000bp	within_50000bp
0x	PairedContig_0	95127	93430	PHAGE_Entero_YYZ_2008_NC_011356-gi|209427798|ref|YP_002274211.1|	PairedContig_0	30786	32033	mdtA	62644	63094	no	no	no
0x	PairedContig_0	95127	93430	PHAGE_Entero_YYZ_2008_NC_011356-gi|209427798|ref|YP_002274211.1|	PairedContig_0	32033	35155	mdtB	61397	59972	no	no	no
0x	PairedContig_0	95127	93430	PHAGE_Entero_YYZ_2008_NC_011356-gi|209427798|ref|YP_002274211.1|	PairedContig_0	35156	38233	mdtC	58274	56894	no	no	no
0x	PairedContig_0	95127	93430	PHAGE_Entero_YYZ_2008_NC_011356-gi|209427798|ref|YP_002274211.1|	PairedContig_0	39646	41049	baeS	53784	54078	no	no	no
0x	PairedContig_0	95127	93430	PHAGE_Entero_YYZ_2008_NC_011356-gi|209427798|ref|YP_002274211.1|	PairedContig_0	41046	41767	baeR	52384	53360	no	no	no
0x	PairedContig_0	95127	93430	PHAGE_Entero_YYZ_2008_NC_011356-gi|209427798|ref|YP_002274211.1|	PairedContig_0	194160	195803	yojI	100730	100676	no	no	no
0x	PairedContig_0	95127	93430	PHAGE_Entero_YYZ_2008_NC_011356-gi|209427798|ref|YP_002274211.1|	PairedContig_0	253699	254667	pmrF	160269	159540	no	no	no
0x	PairedContig_22	117784	118611	PROPHAGE_Escher_MG1655-gi|49176353|ref|YP_026220.1|	PairedContig_22	1304	2128	gadX	117307	115656	no	no	no
0x	PairedContig_22	117784	118611	PROPHAGE_Escher_MG1655-gi|49176353|ref|YP_026220.1|	PairedContig_22	2497	3225	gadW	116114	114559	no	no	no
0x	PairedContig_22	117784	118611	PROPHAGE_Escher_MG1655-gi|49176353|ref|YP_026220.1|	PairedContig_22	3588	6701	mdtF	115023	111083	no	no	no
0x	PairedContig_22	117784	118611	PROPHAGE_Escher_MG1655-gi|49176353|ref|YP_026220.1|	PairedContig_22	6726	7883	mdtE	111885	109901	no	no	no
0x	PairedContig_22	117784	118611	PROPHAGE_Escher_MG1655-gi|49176353|ref|YP_026220.1|	PairedContig_22	187720	188352	CRP	69109	70568	no	no	no
0x	PairedContig_24	36177	37394	PROPHAGE_Escher_CFT073-gi|26248244|ref|NP_754284.1|	PairedContig_24	5456	5788	Escherichia_coli_emrE	31938	30389	no	no	yes
0x	PairedContig_48	44092	42161	PROPHAGE_Escher_MG1655-gi|16131068|ref|NP_417645.1|	PairedContig_48	128098	128760	acrS	85937	84668	no	no	no
0x	PairedContig_48	44092	42161	PROPHAGE_Escher_MG1655-gi|16131068|ref|NP_417645.1|	PairedContig_48	129159	130316	acrE	86998	86224	no	no	no
0x	PairedContig_48	44092	42161	PROPHAGE_Escher_MG1655-gi|16131068|ref|NP_417645.1|	PairedContig_48	130328	133432	acrF	88167	89340	no	no	no
0x	PairedContig_48	99026	97584	PROPHAGE_Escher_Sakai-gi|15833371|ref|NP_312144.1|	PairedContig_48	128098	128760	acrS	30514	29734	no	no	yes
0x	PairedContig_48	99026	97584	PROPHAGE_Escher_Sakai-gi|15833371|ref|NP_312144.1|	PairedContig_48	129159	130316	acrE	31575	31290	no	no	yes
0x	PairedContig_48	99026	97584	PROPHAGE_Escher_Sakai-gi|15833371|ref|NP_312144.1|	PairedContig_48	130328	133432	acrF	32744	34406	no	no	yes
0x	PairedContig_48	87749	89113	PROPHAGE_Escher_MG1655-gi|16131124|ref|NP_417701.1|	PairedContig_48	128098	128760	acrS	38985	41011	no	no	yes
0x	PairedContig_48	87749	89113	PROPHAGE_Escher_MG1655-gi|16131124|ref|NP_417701.1|	PairedContig_48	129159	130316	acrE	40046	42567	no	no	yes
0x	PairedContig_48	87749	89113	PROPHAGE_Escher_MG1655-gi|16131124|ref|NP_417701.1|	PairedContig_48	130328	133432	acrF	41215	45683	no	no	yes
0x	PairedContig_48	89206	90270	PROPHAGE_Escher_MG1655-gi|16131125|ref|NP_417702.1|	PairedContig_48	128098	128760	acrS	37828	39554	no	no	yes
0x	PairedContig_48	89206	90270	PROPHAGE_Escher_MG1655-gi|16131125|ref|NP_417702.1|	PairedContig_48	129159	130316	acrE	38889	41110	no	no	yes
0x	PairedContig_48	89206	90270	PROPHAGE_Escher_MG1655-gi|16131125|ref|NP_417702.1|	PairedContig_48	130328	133432	acrF	40058	44226	no	no	yes
0x	PairedContig_48	19647	20522	PROPHAGE_Escher_MG1655-gi|90111549|ref|NP_417628.2|	PairedContig_48	128098	128760	acrS	107576	109113	no	no	no
0x	PairedContig_48	19647	20522	PROPHAGE_Escher_MG1655-gi|90111549|ref|NP_417628.2|	PairedContig_48	129159	130316	acrE	108637	110669	no	no	no
0x	PairedContig_48	19647	20522	PROPHAGE_Escher_MG1655-gi|90111549|ref|NP_417628.2|	PairedContig_48	130328	133432	acrF	109806	113785	no	no	no
0x	PairedContig_67	153412	151139	PROPHAGE_Escher_EDL933-gi|15800640|ref|NP_286654.1|	PairedContig_67	111478	113226	msbA	39661	40186	no	no	yes
0x	PairedContig_67	3207	2008	PROPHAGE_Escher_CFT073-gi|26247050|ref|NP_753090.1|	PairedContig_67	111478	113226	msbA	109470	110019	no	no	no
0x	PairedContig_87	20193	21851	PHAGE_Escher_500465_1_NC_049342-gi|100050|ref|YP_009949249.1|	PairedContig_87	48697	49227	emrR	26846	29034	no	no	yes
0x	PairedContig_87	20193	21851	PHAGE_Escher_500465_1_NC_049342-gi|100050|ref|YP_009949249.1|	PairedContig_87	49354	50526	emrA	27503	30333	no	no	yes
0x	PairedContig_87	20193	21851	PHAGE_Escher_500465_1_NC_049342-gi|100050|ref|YP_009949249.1|	PairedContig_87	50543	52081	emrB	28692	31888	no	no	yes
0x	PairedContig_87	17235	18455	PHAGE_Escher_500465_1_NC_049342-gi|100055|ref|YP_009949254.1|	PairedContig_87	48697	49227	emrR	30242	31992	no	no	yes
0x	PairedContig_87	17235	18455	PHAGE_Escher_500465_1_NC_049342-gi|100055|ref|YP_009949254.1|	PairedContig_87	49354	50526	emrA	30899	33291	no	no	yes
0x	PairedContig_87	17235	18455	PHAGE_Escher_500465_1_NC_049342-gi|100055|ref|YP_009949254.1|	PairedContig_87	50543	52081	emrB	32088	34846	no	no	yes
0x	PairedContig_87	16193	15231	PHAGE_Escher_500465_1_NC_049342-gi|100057|ref|YP_009949256.1|	PairedContig_87	48697	49227	emrR	33466	33034	no	no	yes
0x	PairedContig_87	16193	15231	PHAGE_Escher_500465_1_NC_049342-gi|100057|ref|YP_009949256.1|	PairedContig_87	49354	50526	emrA	34123	34333	no	no	yes
0x	PairedContig_87	16193	15231	PHAGE_Escher_500465_1_NC_049342-gi|100057|ref|YP_009949256.1|	PairedContig_87	50543	52081	emrB	35312	35888	no	no	yes
0x	PairedContig_87	16360	17148	PHAGE_Escher_500465_1_NC_049342-gi|100056|ref|YP_009949255.1|	PairedContig_87	48697	49227	emrR	31549	32867	no	no	yes
0x	PairedContig_87	16360	17148	PHAGE_Escher_500465_1_NC_049342-gi|100056|ref|YP_009949255.1|	PairedContig_87	49354	50526	emrA	32206	34166	no	no	yes
0x	PairedContig_87	16360	17148	PHAGE_Escher_500465_1_NC_049342-gi|100056|ref|YP_009949255.1|	PairedContig_87	50543	52081	emrB	33395	35721	no	no	yes
0x	PairedContig_162	57262	58590	PROPHAGE_Escher_MG1655-gi|16131769|ref|NP_418366.1|	PairedContig_162	74070	75443	cpxA	15480	18181	no	no	yes
0x	PairedContig_208	17685	18851	PHAGE_Stx2_c_1717_NC_011357-gi|209447203|ref|YP_002274288.1|	PairedContig_208	1988	3154	ugd	16863	14531	no	no	yes
1x	PairedContig_19	33222	34439	PROPHAGE_Escher_CFT073-gi|26248244|ref|NP_754284.1|	PairedContig_19	2501	2833	Escherichia_coli_emrE	31938	30389	no	no	yes
1x	PairedContig_33	14617	15834	PHAGE_Escher_500465_2_NC_049343-gi|100041|ref|YP_009949297.1|	PairedContig_33	83596	84564	pmrF	67762	69947	no	no	no
1x	PairedContig_33	14617	15834	PHAGE_Escher_500465_2_NC_049343-gi|100041|ref|YP_009949297.1|	PairedContig_33	142460	144103	yojI	126626	129486	no	no	no
1x	PairedContig_33	16102	17277	PHAGE_Escher_500465_2_NC_049343-gi|100040|ref|YP_009949296.1|	PairedContig_33	83596	84564	pmrF	66319	68462	no	no	no
1x	PairedContig_33	16102	17277	PHAGE_Escher_500465_2_NC_049343-gi|100040|ref|YP_009949296.1|	PairedContig_33	142460	144103	yojI	125183	128001	no	no	no
1x	PairedContig_75	116844	117671	PROPHAGE_Escher_MG1655-gi|49176353|ref|YP_026220.1|	PairedContig_75	364	1188	gadX	117307	115656	no	no	no
1x	PairedContig_75	116844	117671	PROPHAGE_Escher_MG1655-gi|49176353|ref|YP_026220.1|	PairedContig_75	1557	2285	gadW	116114	114559	no	no	no
1x	PairedContig_75	116844	117671	PROPHAGE_Escher_MG1655-gi|49176353|ref|YP_026220.1|	PairedContig_75	2648	5761	mdtF	115023	111083	no	no	no
1x	PairedContig_75	116844	117671	PROPHAGE_Escher_MG1655-gi|49176353|ref|YP_026220.1|	PairedContig_75	5786	6943	mdtE	111885	109901	no	no	no
1x	PairedContig_75	116844	117671	PROPHAGE_Escher_MG1655-gi|49176353|ref|YP_026220.1|	PairedContig_75	186780	187412	CRP	69109	70568	no	no	no
1x	PairedContig_81	94441	96372	PROPHAGE_Escher_MG1655-gi|16131068|ref|NP_417645.1|	PairedContig_81	5101	8205	acrF	91271	86236	no	no	no
1x	PairedContig_81	94441	96372	PROPHAGE_Escher_MG1655-gi|16131068|ref|NP_417645.1|	PairedContig_81	8217	9374	acrE	88155	85067	no	no	no
1x	PairedContig_81	94441	96372	PROPHAGE_Escher_MG1655-gi|16131068|ref|NP_417645.1|	PairedContig_81	9773	10435	acrS	86599	84006	no	no	no
1x	PairedContig_81	39507	40949	PROPHAGE_Escher_Sakai-gi|15833371|ref|NP_312144.1|	PairedContig_81	5101	8205	acrF	35848	31302	no	no	yes
1x	PairedContig_81	39507	40949	PROPHAGE_Escher_Sakai-gi|15833371|ref|NP_312144.1|	PairedContig_81	8217	9374	acrE	32732	30133	no	no	yes
1x	PairedContig_81	39507	40949	PROPHAGE_Escher_Sakai-gi|15833371|ref|NP_312144.1|	PairedContig_81	9773	10435	acrS	31176	29072	no	no	yes
1x	PairedContig_81	50784	49420	PROPHAGE_Escher_MG1655-gi|16131124|ref|NP_417701.1|	PairedContig_81	5101	8205	acrF	44319	42579	no	no	yes
1x	PairedContig_81	50784	49420	PROPHAGE_Escher_MG1655-gi|16131124|ref|NP_417701.1|	PairedContig_81	8217	9374	acrE	41203	41410	no	no	yes
1x	PairedContig_81	50784	49420	PROPHAGE_Escher_MG1655-gi|16131124|ref|NP_417701.1|	PairedContig_81	9773	10435	acrS	39647	40349	no	no	yes
1x	PairedContig_81	49327	48263	PROPHAGE_Escher_MG1655-gi|16131125|ref|NP_417702.1|	PairedContig_81	5101	8205	acrF	43162	41122	no	no	yes
1x	PairedContig_81	49327	48263	PROPHAGE_Escher_MG1655-gi|16131125|ref|NP_417702.1|	PairedContig_81	8217	9374	acrE	40046	39953	no	no	yes
1x	PairedContig_81	49327	48263	PROPHAGE_Escher_MG1655-gi|16131125|ref|NP_417702.1|	PairedContig_81	9773	10435	acrS	38490	38892	no	no	yes
1x	PairedContig_81	118886	118011	PROPHAGE_Escher_MG1655-gi|90111549|ref|NP_417628.2|	PairedContig_81	5101	8205	acrF	112910	110681	no	no	no
1x	PairedContig_81	118886	118011	PROPHAGE_Escher_MG1655-gi|90111549|ref|NP_417628.2|	PairedContig_81	8217	9374	acrE	109794	109512	no	no	no
1x	PairedContig_81	118886	118011	PROPHAGE_Escher_MG1655-gi|90111549|ref|NP_417628.2|	PairedContig_81	9773	10435	acrS	108238	108451	no	no	no
1x	PairedContig_121	8064	10337	PROPHAGE_Escher_EDL933-gi|15800640|ref|NP_286654.1|	PairedContig_121	48250	49998	msbA	37913	41934	no	no	yes
1x	PairedContig_121	158269	159468	PROPHAGE_Escher_CFT073-gi|26247050|ref|NP_753090.1|	PairedContig_121	48250	49998	msbA	111218	108271	no	no	no
1x	PairedContig_122	14640	16337	PHAGE_Entero_YYZ_2008_NC_011356-gi|209427798|ref|YP_002274211.1|	PairedContig_122	68000	68721	baeR	51663	54081	no	no	no
1x	PairedContig_122	14640	16337	PHAGE_Entero_YYZ_2008_NC_011356-gi|209427798|ref|YP_002274211.1|	PairedContig_122	68718	70121	baeS	52381	55481	no	no	no
1x	PairedContig_122	14640	16337	PHAGE_Entero_YYZ_2008_NC_011356-gi|209427798|ref|YP_002274211.1|	PairedContig_122	71534	74611	mdtC	55197	59971	no	no	no
1x	PairedContig_122	14640	16337	PHAGE_Entero_YYZ_2008_NC_011356-gi|209427798|ref|YP_002274211.1|	PairedContig_122	74612	77734	mdtB	58275	63094	no	no	no
1x	PairedContig_122	14640	16337	PHAGE_Entero_YYZ_2008_NC_011356-gi|209427798|ref|YP_002274211.1|	PairedContig_122	77734	78981	mdtA	61397	64341	no	no	no
1x	PairedContig_146	37607	35949	PHAGE_Escher_500465_1_NC_049342-gi|100050|ref|YP_009949249.1|	PairedContig_146	5719	7257	emrB	30230	30350	no	no	yes
1x	PairedContig_146	37607	35949	PHAGE_Escher_500465_1_NC_049342-gi|100050|ref|YP_009949249.1|	PairedContig_146	7274	8446	emrA	28675	29161	no	no	yes
1x	PairedContig_146	37607	35949	PHAGE_Escher_500465_1_NC_049342-gi|100050|ref|YP_009949249.1|	PairedContig_146	8573	9103	emrR	27376	28504	no	no	yes
1x	PairedContig_146	40565	39345	PHAGE_Escher_500465_1_NC_049342-gi|100055|ref|YP_009949254.1|	PairedContig_146	5719	7257	emrB	33626	33308	no	no	yes
1x	PairedContig_146	40565	39345	PHAGE_Escher_500465_1_NC_049342-gi|100055|ref|YP_009949254.1|	PairedContig_146	7274	8446	emrA	32071	32119	no	no	yes
1x	PairedContig_146	40565	39345	PHAGE_Escher_500465_1_NC_049342-gi|100055|ref|YP_009949254.1|	PairedContig_146	8573	9103	emrR	30772	31462	no	no	yes
1x	PairedContig_146	41607	42569	PHAGE_Escher_500465_1_NC_049342-gi|100057|ref|YP_009949256.1|	PairedContig_146	5719	7257	emrB	36850	34350	no	no	yes
1x	PairedContig_146	41607	42569	PHAGE_Escher_500465_1_NC_049342-gi|100057|ref|YP_009949256.1|	PairedContig_146	7274	8446	emrA	35295	33161	no	no	yes
1x	PairedContig_146	41607	42569	PHAGE_Escher_500465_1_NC_049342-gi|100057|ref|YP_009949256.1|	PairedContig_146	8573	9103	emrR	33996	32504	no	no	yes
1x	PairedContig_146	41440	40652	PHAGE_Escher_500465_1_NC_049342-gi|100056|ref|YP_009949255.1|	PairedContig_146	5719	7257	emrB	34933	34183	no	no	yes
1x	PairedContig_146	41440	40652	PHAGE_Escher_500465_1_NC_049342-gi|100056|ref|YP_009949255.1|	PairedContig_146	7274	8446	emrA	33378	32994	no	no	yes
1x	PairedContig_146	41440	40652	PHAGE_Escher_500465_1_NC_049342-gi|100056|ref|YP_009949255.1|	PairedContig_146	8573	9103	emrR	32079	32337	no	no	yes
1x	PairedContig_190	29124	30962	PHAGE_Klebsi_ST147_VIM1phi7.1_NC_049451-gi|100040|ref|YP_009882596.1|	PairedContig_190	19388	20207	bacA	11574	8917	no	yes	yes
1x	PairedContig_190	26620	25610	PROPHAGE_Escher_MG1655-gi|16130960|ref|NP_417536.1|	PairedContig_190	19388	20207	bacA	6222	6413	no	yes	yes
1x	PairedContig_191	57401	58729	PROPHAGE_Escher_MG1655-gi|16131769|ref|NP_418366.1|	PairedContig_191	74209	75582	cpxA	15480	18181	no	no	yes
1x	PairedContig_216	1271	105	PHAGE_Stx2_c_1717_NC_011357-gi|209447203|ref|YP_002274288.1|	PairedContig_216	15802	16968	ugd	15697	15697	no	no	yes
10x	PairedContig_0	265270	266487	PHAGE_Escher_500465_2_NC_049343-gi|100041|ref|YP_009949297.1|	PairedContig_0	127202	130315	acrD	139285	134955	no	no	no
10x	PairedContig_0	265270	266487	PHAGE_Escher_500465_2_NC_049343-gi|100041|ref|YP_009949297.1|	PairedContig_0	218320	221913	evgS	48167	43357	no	no	yes
10x	PairedContig_0	265270	266487	PHAGE_Escher_500465_2_NC_049343-gi|100041|ref|YP_009949297.1|	PairedContig_0	221918	222532	evgA	44569	42738	no	no	yes
10x	PairedContig_0	265270	266487	PHAGE_Escher_500465_2_NC_049343-gi|100041|ref|YP_009949297.1|	PairedContig_0	223056	224111	emrK	43431	41159	no	no	yes
10x	PairedContig_0	265270	266487	PHAGE_Escher_500465_2_NC_049343-gi|100041|ref|YP_009949297.1|	PairedContig_0	224111	225649	emrY	42376	39621	no	no	yes
10x	PairedContig_0	265270	266487	PHAGE_Escher_500465_2_NC_049343-gi|100041|ref|YP_009949297.1|	PairedContig_0	334158	335126	pmrF	67671	69856	no	no	no
10x	PairedContig_0	265270	266487	PHAGE_Escher_500465_2_NC_049343-gi|100041|ref|YP_009949297.1|	PairedContig_0	393022	394665	yojI	126535	129395	no	no	no
10x	PairedContig_0	266755	267930	PHAGE_Escher_500465_2_NC_049343-gi|100040|ref|YP_009949296.1|	PairedContig_0	127202	130315	acrD	140728	136440	no	no	no
10x	PairedContig_0	266755	267930	PHAGE_Escher_500465_2_NC_049343-gi|100040|ref|YP_009949296.1|	PairedContig_0	218320	221913	evgS	49610	44842	no	no	yes
10x	PairedContig_0	266755	267930	PHAGE_Escher_500465_2_NC_049343-gi|100040|ref|YP_009949296.1|	PairedContig_0	221918	222532	evgA	46012	44223	no	no	yes
10x	PairedContig_0	266755	267930	PHAGE_Escher_500465_2_NC_049343-gi|100040|ref|YP_009949296.1|	PairedContig_0	223056	224111	emrK	44874	42644	no	no	yes
10x	PairedContig_0	266755	267930	PHAGE_Escher_500465_2_NC_049343-gi|100040|ref|YP_009949296.1|	PairedContig_0	224111	225649	emrY	43819	41106	no	no	yes
10x	PairedContig_0	266755	267930	PHAGE_Escher_500465_2_NC_049343-gi|100040|ref|YP_009949296.1|	PairedContig_0	334158	335126	pmrF	66228	68371	no	no	no
10x	PairedContig_0	266755	267930	PHAGE_Escher_500465_2_NC_049343-gi|100040|ref|YP_009949296.1|	PairedContig_0	393022	394665	yojI	125092	127910	no	no	no
10x	PairedContig_1	85458	84631	PROPHAGE_Escher_MG1655-gi|49176353|ref|YP_026220.1|	PairedContig_1	14890	15522	CRP	69741	69936	no	no	no
10x	PairedContig_1	85458	84631	PROPHAGE_Escher_MG1655-gi|49176353|ref|YP_026220.1|	PairedContig_1	195359	196516	mdtE	110728	111058	no	no	no
10x	PairedContig_1	85458	84631	PROPHAGE_Escher_MG1655-gi|49176353|ref|YP_026220.1|	PairedContig_1	196541	199654	mdtF	111910	114196	no	no	no
10x	PairedContig_1	85458	84631	PROPHAGE_Escher_MG1655-gi|49176353|ref|YP_026220.1|	PairedContig_1	200017	200745	gadW	115386	115287	no	no	no
10x	PairedContig_1	85458	84631	PROPHAGE_Escher_MG1655-gi|49176353|ref|YP_026220.1|	PairedContig_1	201114	201938	gadX	116483	116480	no	no	no
10x	PairedContig_29	131829	132887	PROPHAGE_Escher_MG1655-gi|16130606|ref|NP_417179.1|	PairedContig_29	142945	144483	emrB	10058	12654	no	no	yes
10x	PairedContig_29	131829	132887	PROPHAGE_Escher_MG1655-gi|16130606|ref|NP_417179.1|	PairedContig_29	144500	145672	emrA	11613	13843	no	no	yes
10x	PairedContig_29	131829	132887	PROPHAGE_Escher_MG1655-gi|16130606|ref|NP_417179.1|	PairedContig_29	145799	146329	emrR	12912	14500	no	no	yes
10x	PairedContig_42	120543	122381	PHAGE_Klebsi_ST147_VIM1phi7.1_NC_049451-gi|100040|ref|YP_009882596.1|	PairedContig_42	81802	83289	tolC	40579	37254	no	no	yes
10x	PairedContig_42	120543	122381	PHAGE_Klebsi_ST147_VIM1phi7.1_NC_049451-gi|100040|ref|YP_009882596.1|	PairedContig_42	110807	111626	bacA	11574	8917	no	yes	yes
10x	PairedContig_42	118039	117029	PROPHAGE_Escher_MG1655-gi|16130960|ref|NP_417536.1|	PairedContig_42	81802	83289	tolC	35227	34750	no	no	yes
10x	PairedContig_42	118039	117029	PROPHAGE_Escher_MG1655-gi|16130960|ref|NP_417536.1|	PairedContig_42	110807	111626	bacA	6222	6413	no	yes	yes
10x	PairedContig_53	149426	148278	PROPHAGE_Escher_MG1655-gi|16132105|ref|NP_418704.1|	PairedContig_53	14854	15987	Escherichia_coli_ampC	133424	133439	no	no	no
10x	PairedContig_61	94441	96372	PROPHAGE_Escher_MG1655-gi|16131068|ref|NP_417645.1|	PairedContig_61	5101	8205	acrF	91271	86236	no	no	no
10x	PairedContig_61	94441	96372	PROPHAGE_Escher_MG1655-gi|16131068|ref|NP_417645.1|	PairedContig_61	8217	9374	acrE	88155	85067	no	no	no
10x	PairedContig_61	94441	96372	PROPHAGE_Escher_MG1655-gi|16131068|ref|NP_417645.1|	PairedContig_61	9773	10435	acrS	86599	84006	no	no	no
10x	PairedContig_61	39507	40949	PROPHAGE_Escher_Sakai-gi|15833371|ref|NP_312144.1|	PairedContig_61	5101	8205	acrF	35848	31302	no	no	yes
10x	PairedContig_61	39507	40949	PROPHAGE_Escher_Sakai-gi|15833371|ref|NP_312144.1|	PairedContig_61	8217	9374	acrE	32732	30133	no	no	yes
10x	PairedContig_61	39507	40949	PROPHAGE_Escher_Sakai-gi|15833371|ref|NP_312144.1|	PairedContig_61	9773	10435	acrS	31176	29072	no	no	yes
10x	PairedContig_61	50784	49420	PROPHAGE_Escher_MG1655-gi|16131124|ref|NP_417701.1|	PairedContig_61	5101	8205	acrF	44319	42579	no	no	yes
10x	PairedContig_61	50784	49420	PROPHAGE_Escher_MG1655-gi|16131124|ref|NP_417701.1|	PairedContig_61	8217	9374	acrE	41203	41410	no	no	yes
10x	PairedContig_61	50784	49420	PROPHAGE_Escher_MG1655-gi|16131124|ref|NP_417701.1|	PairedContig_61	9773	10435	acrS	39647	40349	no	no	yes
10x	PairedContig_61	49327	48263	PROPHAGE_Escher_MG1655-gi|16131125|ref|NP_417702.1|	PairedContig_61	5101	8205	acrF	43162	41122	no	no	yes
10x	PairedContig_61	49327	48263	PROPHAGE_Escher_MG1655-gi|16131125|ref|NP_417702.1|	PairedContig_61	8217	9374	acrE	40046	39953	no	no	yes
10x	PairedContig_61	49327	48263	PROPHAGE_Escher_MG1655-gi|16131125|ref|NP_417702.1|	PairedContig_61	9773	10435	acrS	38490	38892	no	no	yes
10x	PairedContig_61	118886	118011	PROPHAGE_Escher_MG1655-gi|90111549|ref|NP_417628.2|	PairedContig_61	5101	8205	acrF	112910	110681	no	no	no
10x	PairedContig_61	118886	118011	PROPHAGE_Escher_MG1655-gi|90111549|ref|NP_417628.2|	PairedContig_61	8217	9374	acrE	109794	109512	no	no	no
10x	PairedContig_61	118886	118011	PROPHAGE_Escher_MG1655-gi|90111549|ref|NP_417628.2|	PairedContig_61	9773	10435	acrS	108238	108451	no	no	no
10x	PairedContig_75	8045	10318	PROPHAGE_Escher_EDL933-gi|15800640|ref|NP_286654.1|	PairedContig_75	48231	49979	msbA	37913	41934	no	no	yes
10x	PairedContig_75	158250	159449	PROPHAGE_Escher_CFT073-gi|26247050|ref|NP_753090.1|	PairedContig_75	48231	49979	msbA	111218	108271	no	no	no
10x	PairedContig_76	57293	58621	PROPHAGE_Escher_MG1655-gi|16131769|ref|NP_418366.1|	PairedContig_76	74101	75474	cpxA	15480	18181	no	no	yes
10x	PairedContig_79	17975	19141	PHAGE_Stx2_c_1717_NC_011357-gi|209447203|ref|YP_002274288.1|	PairedContig_79	2278	3444	ugd	16863	14531	no	no	yes
10x	PairedContig_99	14596	16293	PHAGE_Entero_YYZ_2008_NC_011356-gi|209427798|ref|YP_002274211.1|	PairedContig_99	67956	68677	baeR	51663	54081	no	no	no
10x	PairedContig_99	14596	16293	PHAGE_Entero_YYZ_2008_NC_011356-gi|209427798|ref|YP_002274211.1|	PairedContig_99	68674	70077	baeS	52381	55481	no	no	no
10x	PairedContig_99	14596	16293	PHAGE_Entero_YYZ_2008_NC_011356-gi|209427798|ref|YP_002274211.1|	PairedContig_99	71490	74567	mdtC	55197	59971	no	no	no
10x	PairedContig_99	14596	16293	PHAGE_Entero_YYZ_2008_NC_011356-gi|209427798|ref|YP_002274211.1|	PairedContig_99	74568	77690	mdtB	58275	63094	no	no	no
10x	PairedContig_99	14596	16293	PHAGE_Entero_YYZ_2008_NC_011356-gi|209427798|ref|YP_002274211.1|	PairedContig_99	77690	78937	mdtA	61397	64341	no	no	no
10x	PairedContig_110	268739	266682	PROPHAGE_Escher_MG1655-gi|16129798|ref|NP_416359.1|	PairedContig_110	351302	351634	Escherichia_coli_emrE	84620	82895	no	no	no
10x	PairedContig_110	254716	252671	PROPHAGE_Escher_MG1655-gi|16129784|ref|NP_416344.1|	PairedContig_110	351302	351634	Escherichia_coli_emrE	98631	96918	no	no	no
10x	PairedContig_110	194294	196147	PROPHAGE_Escher_MG1655-gi|16129720|ref|NP_416280.1|	PairedContig_110	351302	351634	Escherichia_coli_emrE	155155	157340	no	no	no
10x	PairedContig_110	382023	383240	PROPHAGE_Escher_CFT073-gi|26248244|ref|NP_754284.1|	PairedContig_110	351302	351634	Escherichia_coli_emrE	31938	30389	no	no	yes
10x	PairedContig_110	405890	406930	PROPHAGE_Escher_CFT073-gi|26248270|ref|NP_754310.1|	PairedContig_110	351302	351634	Escherichia_coli_emrE	55628	54256	no	no	no
10x	PairedContig_110	231167	230475	PROPHAGE_Escher_MG1655-gi|16129761|ref|NP_416321.1|	PairedContig_110	351302	351634	Escherichia_coli_emrE	120827	120467	no	no	no
100x	PairedContig_11	14491	15708	PHAGE_Escher_500465_2_NC_049343-gi|100041|ref|YP_009949297.1|	PairedContig_11	83470	84438	pmrF	67762	69947	no	no	no
100x	PairedContig_11	14491	15708	PHAGE_Escher_500465_2_NC_049343-gi|100041|ref|YP_009949297.1|	PairedContig_11	142334	143977	yojI	126626	129486	no	no	no
100x	PairedContig_11	15976	17151	PHAGE_Escher_500465_2_NC_049343-gi|100040|ref|YP_009949296.1|	PairedContig_11	83470	84438	pmrF	66319	68462	no	no	no
100x	PairedContig_11	15976	17151	PHAGE_Escher_500465_2_NC_049343-gi|100040|ref|YP_009949296.1|	PairedContig_11	142334	143977	yojI	125183	128001	no	no	no
100x	PairedContig_14	18608	19774	PHAGE_Stx2_c_1717_NC_011357-gi|209447203|ref|YP_002274288.1|	PairedContig_14	2911	4077	ugd	16863	14531	no	no	yes
100x	PairedContig_14	25206	26108	PROPHAGE_Escher_CFT073-gi|26249446|ref|NP_755486.1|	PairedContig_14	2911	4077	ugd	23197	21129	no	no	yes
100x	PairedContig_14	33160	33747	PROPHAGE_Escher_CFT073-gi|26249432|ref|NP_755472.1|	PairedContig_14	2911	4077	ugd	30836	29083	no	no	yes
100x	PairedContig_30	62271	60433	PHAGE_Klebsi_ST147_VIM1phi7.1_NC_049451-gi|100040|ref|YP_009882596.1|	PairedContig_30	71188	72007	bacA	10755	9736	no	yes	yes
100x	PairedContig_30	62271	60433	PHAGE_Klebsi_ST147_VIM1phi7.1_NC_049451-gi|100040|ref|YP_009882596.1|	PairedContig_30	99525	101012	tolC	39092	38741	no	no	yes
100x	PairedContig_30	64775	65785	PROPHAGE_Escher_MG1655-gi|16130960|ref|NP_417536.1|	PairedContig_30	71188	72007	bacA	5403	7232	no	yes	yes
100x	PairedContig_30	64775	65785	PROPHAGE_Escher_MG1655-gi|16130960|ref|NP_417536.1|	PairedContig_30	99525	101012	tolC	33740	36237	no	no	yes
100x	PairedContig_31	94799	93102	PHAGE_Entero_YYZ_2008_NC_011356-gi|209427798|ref|YP_002274211.1|	PairedContig_31	30458	31705	mdtA	62644	63094	no	no	no
100x	PairedContig_31	94799	93102	PHAGE_Entero_YYZ_2008_NC_011356-gi|209427798|ref|YP_002274211.1|	PairedContig_31	31705	34827	mdtB	61397	59972	no	no	no
100x	PairedContig_31	94799	93102	PHAGE_Entero_YYZ_2008_NC_011356-gi|209427798|ref|YP_002274211.1|	PairedContig_31	34828	37905	mdtC	58274	56894	no	no	no
100x	PairedContig_31	94799	93102	PHAGE_Entero_YYZ_2008_NC_011356-gi|209427798|ref|YP_002274211.1|	PairedContig_31	39318	40721	baeS	53784	54078	no	no	no
100x	PairedContig_31	94799	93102	PHAGE_Entero_YYZ_2008_NC_011356-gi|209427798|ref|YP_002274211.1|	PairedContig_31	40718	41439	baeR	52384	53360	no	no	no
100x	PairedContig_63	131940	132998	PROPHAGE_Escher_MG1655-gi|16130606|ref|NP_417179.1|	PairedContig_63	142916	144454	emrB	9918	12514	no	yes	yes
100x	PairedContig_63	131940	132998	PROPHAGE_Escher_MG1655-gi|16130606|ref|NP_417179.1|	PairedContig_63	144471	145643	emrA	11473	13703	no	no	yes
100x	PairedContig_63	131940	132998	PROPHAGE_Escher_MG1655-gi|16130606|ref|NP_417179.1|	PairedContig_63	145770	146300	emrR	12772	14360	no	no	yes
100x	PairedContig_79	163137	160864	PROPHAGE_Escher_EDL933-gi|15800640|ref|NP_286654.1|	PairedContig_79	121203	122951	msbA	39661	40186	no	no	yes
100x	PairedContig_79	13033	11834	PROPHAGE_Escher_CFT073-gi|26247050|ref|NP_753090.1|	PairedContig_79	121203	122951	msbA	109369	109918	no	no	no
100x	PairedContig_80	44504	42573	PROPHAGE_Escher_MG1655-gi|16131068|ref|NP_417645.1|	PairedContig_80	128510	129172	acrS	85937	84668	no	no	no
100x	PairedContig_80	44504	42573	PROPHAGE_Escher_MG1655-gi|16131068|ref|NP_417645.1|	PairedContig_80	129571	130728	acrE	86998	86224	no	no	no
100x	PairedContig_80	44504	42573	PROPHAGE_Escher_MG1655-gi|16131068|ref|NP_417645.1|	PairedContig_80	130740	133844	acrF	88167	89340	no	no	no
100x	PairedContig_80	99438	97996	PROPHAGE_Escher_Sakai-gi|15833371|ref|NP_312144.1|	PairedContig_80	128510	129172	acrS	30514	29734	no	no	yes
100x	PairedContig_80	99438	97996	PROPHAGE_Escher_Sakai-gi|15833371|ref|NP_312144.1|	PairedContig_80	129571	130728	acrE	31575	31290	no	no	yes
100x	PairedContig_80	99438	97996	PROPHAGE_Escher_Sakai-gi|15833371|ref|NP_312144.1|	PairedContig_80	130740	133844	acrF	32744	34406	no	no	yes
100x	PairedContig_80	88161	89525	PROPHAGE_Escher_MG1655-gi|16131124|ref|NP_417701.1|	PairedContig_80	128510	129172	acrS	38985	41011	no	no	yes
100x	PairedContig_80	88161	89525	PROPHAGE_Escher_MG1655-gi|16131124|ref|NP_417701.1|	PairedContig_80	129571	130728	acrE	40046	42567	no	no	yes
100x	PairedContig_80	88161	89525	PROPHAGE_Escher_MG1655-gi|16131124|ref|NP_417701.1|	PairedContig_80	130740	133844	acrF	41215	45683	no	no	yes
100x	PairedContig_80	89618	90682	PROPHAGE_Escher_MG1655-gi|16131125|ref|NP_417702.1|	PairedContig_80	128510	129172	acrS	37828	39554	no	no	yes
100x	PairedContig_80	89618	90682	PROPHAGE_Escher_MG1655-gi|16131125|ref|NP_417702.1|	PairedContig_80	129571	130728	acrE	38889	41110	no	no	yes
100x	PairedContig_80	89618	90682	PROPHAGE_Escher_MG1655-gi|16131125|ref|NP_417702.1|	PairedContig_80	130740	133844	acrF	40058	44226	no	no	yes
100x	PairedContig_80	20059	20934	PROPHAGE_Escher_MG1655-gi|90111549|ref|NP_417628.2|	PairedContig_80	128510	129172	acrS	107576	109113	no	no	no
100x	PairedContig_80	20059	20934	PROPHAGE_Escher_MG1655-gi|90111549|ref|NP_417628.2|	PairedContig_80	129571	130728	acrE	108637	110669	no	no	no
100x	PairedContig_80	20059	20934	PROPHAGE_Escher_MG1655-gi|90111549|ref|NP_417628.2|	PairedContig_80	130740	133844	acrF	109806	113785	no	no	no
100x	PairedContig_108	57280	58608	PROPHAGE_Escher_MG1655-gi|16131769|ref|NP_418366.1|	PairedContig_108	74088	75461	cpxA	15480	18181	no	no	yes
100x	PairedContig_119	34336	35163	PROPHAGE_Escher_MG1655-gi|49176353|ref|YP_026220.1|	PairedContig_119	104272	104904	CRP	69109	70568	no	no	no
1000x	PairedContig_1	58116	57544	PROPHAGE_Escher_MG1655-gi|16129505|ref|NP_416064.1|	PairedContig_1	37534	37917	marA	20010	20199	no	no	yes
1000x	PairedContig_26	141859	139928	PROPHAGE_Escher_MG1655-gi|16131068|ref|NP_417645.1|	PairedContig_26	25199	26018	bacA	114729	115841	no	no	no
1000x	PairedContig_26	34935	36773	PHAGE_Klebsi_ST147_VIM1phi7.1_NC_049451-gi|100040|ref|YP_009882596.1|	PairedContig_26	25199	26018	bacA	11574	8917	no	yes	yes
1000x	PairedContig_26	196793	195351	PROPHAGE_Escher_Sakai-gi|15833371|ref|NP_312144.1|	PairedContig_26	25199	26018	bacA	170152	170775	no	no	no
1000x	PairedContig_26	185516	186880	PROPHAGE_Escher_MG1655-gi|16131124|ref|NP_417701.1|	PairedContig_26	25199	26018	bacA	161681	159498	no	no	no
1000x	PairedContig_26	186973	188037	PROPHAGE_Escher_MG1655-gi|16131125|ref|NP_417702.1|	PairedContig_26	25199	26018	bacA	162838	160955	no	no	no
1000x	PairedContig_26	32431	31421	PROPHAGE_Escher_MG1655-gi|16130960|ref|NP_417536.1|	PairedContig_26	25199	26018	bacA	6222	6413	no	yes	yes
1000x	PairedContig_26	117413	118288	PROPHAGE_Escher_MG1655-gi|90111549|ref|NP_417628.2|	PairedContig_26	25199	26018	bacA	93089	91395	no	no	no
1000x	PairedContig_54	115927	116985	PROPHAGE_Escher_MG1655-gi|16130606|ref|NP_417179.1|	PairedContig_54	126908	128446	emrB	9923	12519	no	yes	yes
1000x	PairedContig_54	115927	116985	PROPHAGE_Escher_MG1655-gi|16130606|ref|NP_417179.1|	PairedContig_54	128463	129635	emrA	11478	13708	no	no	yes
1000x	PairedContig_54	115927	116985	PROPHAGE_Escher_MG1655-gi|16130606|ref|NP_417179.1|	PairedContig_54	129762	130292	emrR	12777	14365	no	no	yes
1000x	PairedContig_55	60570	58297	PROPHAGE_Escher_EDL933-gi|15800640|ref|NP_286654.1|	PairedContig_55	18636	20384	msbA	39661	40186	no	no	yes
1000x	PairedContig_109	3579	2413	PHAGE_Stx2_c_1717_NC_011357-gi|209447203|ref|YP_002274288.1|	PairedContig_109	18110	19276	ugd	15697	15697	no	no	yes
1000x	PairedContig_120	85593	84766	PROPHAGE_Escher_MG1655-gi|49176353|ref|YP_026220.1|	PairedContig_120	15025	15657	CRP	69741	69936	no	no	no
1000x	PairedContig_141	30173	28845	PROPHAGE_Escher_MG1655-gi|16131769|ref|NP_418366.1|	PairedContig_141	11992	13365	cpxA	16853	16808	no	no	yes

## Sheet: Mutation
Minta	CHROM	POS	TYPE	REF	ALT	EVIDENCE	FTYPE		NT_POS	AA_POS	EFFECT	LOCUS_TAG	GENE	PRODUCT
0x	NZ_CP087958	14278	snp	T	G	G:20 T:0	CDS	+	1219/1596	407/531	missense_variant c.1219T>G p.Ser407Ala	LOH55_RS00065	ydiF	acyl CoA:acetate/3-ketoacid CoA transferase
0x	NZ_CP087958	65167	snp	G	T	T:20 G:0	CDS	-	947/1035	316/344	stop_gained c.947C>A p.Ser316*	LOH55_RS00325	astA	arginine N-succinyltransferase
0x	NZ_CP087958	107367	snp	G	C	C:20 G:0	CDS	+	1724/1935	575/644	missense_variant c.1724G>C p.Ser575Thr	LOH55_RS00515	yeaG	protein kinase YeaG
0x	NZ_CP087958	109513	snp	C	A	A:20 C:0	CDS	+	393/1476	131/491	synonymous_variant c.393C>A p.Gly131Gly	LOH55_RS00525	cdgI	GGDEF domain-containing protein
0x	NZ_CP087958	158575	del	GC	G	G:20 GC:0
0x	NZ_CP087958	165318	snp	G	A	A:20 G:0	CDS	-	615/642	205/213	synonymous_variant c.615C>T p.Arg205Arg	LOH55_RS00850	kdgA	bifunctional 4-hydroxy-2-oxoglutarate aldolase/2-dehydro-3-deoxy-phosphogluconate aldolase
0x	NZ_CP087958	173142	snp	G	A	A:20 G:0	CDS	-	229/972	77/323	missense_variant c.229C>T p.Arg77Cys	LOH55_RS00875	lpxM	lauroyl-Kdo(2)-lipid IV(A) myristoyltransferase
0x	NZ_CP087958	221856	snp	A	G	G:20 A:0
0x	NZ_CP087958	223679	snp	G	A	A:20 G:0	CDS	-	672/2430	224/809	synonymous_variant c.672C>T p.Ala224Ala	LOH55_RS01205	torZ	trimethylamine N-oxide reductase TorZ
0x	NZ_CP087958	231112	del	GT	G	G:20 GT:0	CDS	-	550/2080	184/692	frameshift_variant c.550delA p.Thr184fs	LOH55_RS01235	flhA	flagellar biosynthesis protein FlhA
0x	NZ_CP087958	232467	del	GC	G	G:20 GC:0	CDS	-	337/1150	113/382	frameshift_variant c.337delG p.Ala113fs	LOH55_RS01240	flhB	flagellar biosynthesis protein FlhB
0x	NZ_CP087958	256509	snp	C	T	T:20 C:0
0x	NZ_CP087958	281438	complex	TGGCTGCC	CGGTCGCT	CGGTCGCT:18 TGGCTGCC:0	CDS	+	1362/1659	454/552	missense_variant c.1362_1369delTGGCTGCCinsCGGTCGCT p.CysArg456ArgTrp	LOH55_RS01525	fliF	flagellar basal-body MS-ring/collar protein FliF
0x	NZ_CP087958	292353	snp	G	A	A:20 G:0	CDS	-	735/918	245/305	synonymous_variant c.735C>T p.Gly245Gly	LOH55_RS01600	yedI	DUF808 domain-containing protein
0x	NZ_CP087958	296614	snp	A	G	G:20 A:0	CDS	-	187/651	63/216	synonymous_variant c.187T>C p.Leu63Leu	LOH55_RS01620	yedJ	phosphohydrolase
0x	NZ_CP087958	360087	snp	G	T	T:20 G:0	CDS	+	1712/2022	571/673	missense_variant c.1712G>T p.Arg571Leu	LOH55_RS01865	fyuA	siderophore yersiniabactin receptor FyuA
0x	NZ_CP087958	362412	snp	A	G	G:20 A:0	CDS	+	692/2123	231/706	missense_variant c.692A>G p.Lys231Arg	LOH55_RS01875		Ig-like domain-containing protein
0x	NZ_CP087958	370875	snp	G	A	A:20 G:0	CDS	+	709/918	237/305	missense_variant c.709G>A p.Val237Ile	LOH55_RS01905	nac	nitrogen assimilation transcriptional regulator NAC
0x	NZ_CP087958	373700	snp	G	A	A:20 G:0	CDS	+	1447/1644	483/547	missense_variant c.1447G>A p.Gly483Ser	LOH55_RS01920	yeeO	toxic metabolite efflux MATE transporter YeeO
0x	NZ_CP087958	375142	snp	G	T	T:20 G:0	CDS	+	908/1272	303/423	missense_variant c.908G>T p.Gly303Val	LOH55_RS01930		tyrosine-type recombinase/integrase
0x	NZ_CP087958	393172	snp	A	G	G:20 A:0	CDS	-	1679/6465	560/2154	missense_variant c.1679T>C p.Phe560Ser	LOH55_RS01970	clbK	colibactin hybrid non-ribosomal peptide synthetase/type I polyketide synthase ClbK
0x	NZ_CP087958	412917	del	GC	G	G:18 GC:0	CDS	-	2571/2602	857/866	frameshift_variant c.2571delG p.Arg858fs	LOH55_RS02010	clbC	colibactin polyketide synthase ClbC
0x	NZ_CP087958	435937	snp	G	T	T:20 G:0
0x	NZ_CP087958	443101	snp	A	G	G:10 A:0
0x	NZ_CP087958	443108	complex	TGATT	CGGTG	CGGTG:10 TGATT:0
0x	NZ_CP087958	443117	complex	ATTA	GTTG	GTTG:11 ATTA:0
0x	NZ_CP087958	447933	snp	A	G	G:13 A:0	CDS	-	1379/1621	460/539	missense_variant c.1379T>C p.Leu460Pro	LOH55_RS02135		ISL3 family transposase
0x	NZ_CP087958	448176	del	TC	T	T:13 TC:0	CDS	-	1135/1621	379/539	frameshift_variant c.1135delG p.Asp379fs	LOH55_RS02135		ISL3 family transposase
0x	NZ_CP087958	451878	snp	A	G	G:20 A:0	CDS	-	32/141	11/46	missense_variant c.32T>C p.Leu11Pro	LOH55_RS02160		Hha/YmoA family nucleoid-associated regulatory protein
0x	NZ_CP087958	454556	snp	C	T	T:12 C:0	CDS	+	156/603	52/200	synonymous_variant c.156C>T p.Gly52Gly	LOH55_RS02175		hypothetical protein
0x	NZ_CP087958	497087	snp	G	A	A:20 G:0	CDS	-	130/978	44/325	synonymous_variant c.130C>T p.Leu44Leu	LOH55_RS02425	wzzB	LPS O-antigen chain length determinant protein WzzB
0x	NZ_CP087958	503521	snp	A	G	G:20 A:0	CDS	-	911/1206	304/401	missense_variant c.911T>C p.Leu304Pro	LOH55_RS02450		glycosyltransferase family 4 protein
0x	NZ_CP087958	516505	snp	A	G	G:11 A:0
0x	NZ_CP087958	516520	snp	A	G	G:10 A:0
0x	NZ_CP087958	526183	snp	T	C	C:20 T:0	CDS	-	631/1122	211/373	missense_variant c.631A>G p.Arg211Gly	LOH55_RS02540	gmd	GDP-mannose 4,6-dehydratase
0x	NZ_CP087958	528152	snp	T	C	C:20 T:0
0x	NZ_CP087958	528791	snp	A	G	G:20 A:0	CDS	-	588/1218	196/405	synonymous_variant c.588T>C p.Ile196Ile	LOH55_RS02555	wcaD	colanic acid polymerase WcaD
0x	NZ_CP087958	537995	snp	G	T	T:20 G:0
0x	NZ_CP087958	542794	snp	C	A	A:20 C:0	CDS	+	1235/3318	412/1105	missense_variant c.1235C>A p.Ala412Glu	LOH55_RS02615	dgcE	diguanylate cyclase
0x	NZ_CP087958	551308	snp	T	A	A:28 T:0
0x	NZ_CP087958	551358	snp	G	T	T:24 G:0
0x	NZ_CP087958	551367	snp	T	C	C:22 T:0
0x	NZ_CP087958	557798	snp	C	A	A:20 C:0	CDS	+	1860/3078	620/1025	missense_variant c.1860C>A p.Ser620Arg	LOH55_RS02665	mdtC	multidrug efflux RND transporter permease subunit MdtC
0x	NZ_CP087958	569774	snp	A	G	G:20 A:0
0x	NZ_CP087958	584014	snp	C	T	T:20 C:0	CDS	-	566/819	189/272	missense_variant c.566G>A p.Gly189Glu	LOH55_RS02785	yegX	glycoside hydrolase family 25 protein
0x	NZ_CP087958	594381	snp	G	C	C:20 G:0	CDS	-	718/1110	240/369	missense_variant c.718C>G p.Leu240Val	LOH55_RS02840	apbC	iron-sulfur cluster carrier protein ApbC
0x	NZ_CP087958	628866	snp	A	T	T:20 A:0	CDS	-	1115/1437	372/478	missense_variant c.1115T>A p.Ile372Asn	LOH55_RS02965	mdtQ	multidrug resistance outer membrane protein MdtQ
0x	NZ_CP087958	630541	snp	A	G	G:20 A:0
0x	NZ_CP087958	637785	snp	T	G	G:20 T:0
0x	NZ_CP087958	637918	snp	A	C	C:20 A:0
0x	NZ_CP087958	637927	snp	C	T	T:20 C:0
0x	NZ_CP087958	675063	del	GA	G	G:19 GA:0	CDS	+	816/1096	272/364	frameshift_variant c.816delA p.Lys272fs	LOH55_RS03165	yejB	microcin C ABC transporter permease YejB
0x	NZ_CP087958	684968	snp	C	A	A:20 C:0	CDS	+	513/1761	171/586	synonymous_variant c.513C>A p.Arg171Arg	LOH55_RS03215	yejM	LPS biosynthesis-modulating metalloenzyme YejM
0x	NZ_CP087958	724874	snp	G	T	T:20 G:0
0x	NZ_CP087958	751935	snp	G	C	C:20 G:0	CDS	-	135/3759	45/1252	synonymous_variant c.135C>G p.Ala45Ala	LOH55_RS03520	yfaL	AIDA-I family autotransporter adhesin YfaL/EhaC
0x	NZ_CP087958	752095	ins	A	AT	AT:20 A:0
0x	NZ_CP087958	754412	snp	G	A	A:20 G:0	CDS	+	1662/2286	554/761	synonymous_variant c.1662G>A p.Ala554Ala	LOH55_RS03525	nrdA	ribonucleoside-diphosphate reductase subunit alpha
0x	NZ_CP087958	773279	snp	G	A	A:20 G:0
0x	NZ_CP087958	803652	snp	T	C	C:20 T:0	CDS	-	48/2727	16/908	synonymous_variant c.48A>G p.Ala16Ala	LOH55_RS03750	nuoG	NADH-quinone oxidoreductase subunit NuoG
0x	NZ_CP087958	809863	del	ACCGAT	A	A:18 ACCGAT:0	CDS	-	317/945	105/314	frameshift_variant c.313_317delATCGG p.Ile105fs	LOH55_RS03780	lrhA	transcriptional regulator LrhA
0x	NZ_CP087958	810133	del	ATCGAGG	A	A:18 ATCGAGG:0	CDS	-	47/945	14/314	disruptive_inframe_deletion c.42_47delCCTCGA p.Leu15_Asp16del	LOH55_RS03780	lrhA	transcriptional regulator LrhA
0x	NZ_CP087958	823660	snp	T	C	C:20 T:0	CDS	-	364/645	122/214	missense_variant c.364A>G p.Thr122Ala	LOH55_RS03840	yfcF	glutathione transferase
0x	NZ_CP087958	859057	snp	C	A	A:20 C:0
0x	NZ_CP087958	860188	snp	G	A	A:20 G:0	CDS	-	1970/2145	657/714	missense_variant c.1970C>T p.Pro657Leu	LOH55_RS04030	fadJ	fatty acid oxidation complex subunit alpha FadJ
0x	NZ_CP087958	877827	snp	G	A	A:20 G:0	CDS	-	567/630	189/209	synonymous_variant c.567C>T p.Asp189Asp	LOH55_RS04080	ipuA	tyrosine-type DNA invertase IpuA
0x	NZ_CP087958	914771	snp	C	A	A:20 C:0
0x	NZ_CP087958	968448	snp	G	A	A:20 G:0	CDS	-	1722/2280	574/759	synonymous_variant c.1722C>T p.Arg574Arg	LOH55_RS04535	maeB	NADP-dependent oxaloacetate-decarboxylating malate dehydrogenase
0x	NZ_CP087958	973443	snp	T	G	G:20 T:0
0x	NZ_CP087958	1045117	snp	C	T	T:20 C:0	CDS	-	576/1284	192/427	synonymous_variant c.576G>A p.Leu192Leu	LOH55_RS04805	pepB	aminopeptidase PepB
0x	NZ_CP087958	1057747	snp	A	G	G:20 A:0
0x	NZ_CP087958	1059623	snp	G	A	A:20 G:0	CDS	-	187/1095	63/364	missense_variant c.187C>T p.Arg63Cys	LOH55_RS04885	yphC	zinc-binding dehydrogenase
0x	NZ_CP087958	1096333	snp	T	A	A:20 T:0	CDS	-	332/738	111/245	missense_variant c.332A>T p.Gln111Leu	LOH55_RS05045	trmN	tRNA(1)(Val) (adenine(37)-N(6))-methyltransferase TrmN
0x	NZ_CP087958	1122573	snp	G	C	C:20 G:0
0x	NZ_CP087958	1139250	snp	C	T	T:20 C:0	tmRNA	+			intragenic_variant n.1139250C>T	LOH55_RS05270	ssrA	transfer-messenger RNA
0x	NZ_CP087958	1150822	complex	AGT	TGG	TGG:20 AGT:0
0x	NZ_CP087958	1161262	complex	TA	GG	GG:19 TA:0
0x	NZ_CP087958	1169033	snp	A	G	G:20 A:0	CDS	+	867/1113	289/370	synonymous_variant c.867A>G p.Lys289Lys	LOH55_RS05425		ATP-binding protein
0x	NZ_CP087958	1183541	snp	T	G	G:20 T:0	CDS	+	77/360	26/119	missense_variant c.77T>G p.Leu26Arg	LOH55_RS05525	gutM	transcriptional regulator GutM
0x	NZ_CP087958	1190052	snp	T	A	A:20 T:0
0x	NZ_CP087958	1193727	snp	T	C	C:20 T:0	CDS	+	298/300	100/99	stop_lost&splice_region_variant c.298T>C p.Ter100Glnext*?	LOH55_RS05565		DUF4259 domain-containing protein
0x	NZ_CP087958	1222263	del	TC	T	T:19 TC:0	CDS	-	865/993	289/330	frameshift_variant c.865delG p.Glu289fs	LOH55_RS05720	rpoS	RNA polymerase sigma factor RpoS
0x	NZ_CP087958	1248500	snp	G	A	A:20 G:0	CDS	+	451/1479	151/492	missense_variant c.451G>A p.Asp151Asn	LOH55_RS05855	ygcE	FGGY-family carbohydrate kinase
0x	NZ_CP087958	1284535	del	GA	G	G:20 GA:0	CDS	+	475/1777	159/591	frameshift_variant c.475delA p.Thr159fs	LOH55_RS05995	fucI	L-fucose isomerase
0x	NZ_CP087958	1295725	snp	C	A	A:15 C:0	tRNA	+			intragenic_variant n.1295725C>A	LOH55_RS06055		tRNA-Met
0x	NZ_CP087958	1299000	snp	C	T	T:20 C:0	CDS	+	243/1338	81/445	synonymous_variant c.243C>T p.Val81Val	LOH55_RS06080	tssK	type VI secretion system baseplate subunit TssK
0x	NZ_CP087958	1307264	snp	C	T	T:20 C:0	CDS	+	1454/2463	485/820	missense_variant c.1454C>T p.Thr485Ile	LOH55_RS06105	vgrG	type VI secretion system Vgr family protein
0x	NZ_CP087958	1373099	snp	A	G	G:20 A:0	CDS	-	1412/1779	471/592	missense_variant c.1412T>C p.Leu471Pro	LOH55_RS06355	ygeV	sigma-54-dependent Fis family transcriptional regulator
0x	NZ_CP087958	1386900	snp	T	C	C:20 T:0	CDS	+	2295/3099	765/1032	synonymous_variant c.2295T>C p.Arg765Arg	LOH55_RS06400	ygfK	putative selenate reductase subunit YgfK
0x	NZ_CP087958	1430662	snp	T	C	C:20 T:0	CDS	-	558/741	186/246	synonymous_variant c.558A>G p.Val186Val	LOH55_RS06620	yggE	oxidative stress defense protein
0x	NZ_CP087958	1430812	snp	A	T	T:20 A:0	CDS	-	408/741	136/246	synonymous_variant c.408T>A p.Gly136Gly	LOH55_RS06620	yggE	oxidative stress defense protein
0x	NZ_CP087958	1430821	snp	T	C	C:20 T:0	CDS	-	399/741	133/246	synonymous_variant c.399A>G p.Leu133Leu	LOH55_RS06620	yggE	oxidative stress defense protein
0x	NZ_CP087958	1430830	snp	G	A	A:20 G:0	CDS	-	390/741	130/246	synonymous_variant c.390C>T p.Asp130Asp	LOH55_RS06620	yggE	oxidative stress defense protein
0x	NZ_CP087958	1430887	complex	TGCG	AGCA	AGCA:19 TGCG:0	CDS	-	333/741	110/246	synonymous_variant c.330_333delCGCAinsTGCT p.112	LOH55_RS06620	yggE	oxidative stress defense protein
0x	NZ_CP087958	1430941	snp	A	G	G:20 A:0	CDS	-	279/741	93/246	synonymous_variant c.279T>C p.Thr93Thr	LOH55_RS06620	yggE	oxidative stress defense protein
0x	NZ_CP087958	1430989	snp	C	T	T:20 C:0	CDS	-	231/741	77/246	synonymous_variant c.231G>A p.Glu77Glu	LOH55_RS06620	yggE	oxidative stress defense protein
0x	NZ_CP087958	1431025	snp	T	C	C:20 T:0	CDS	-	195/741	65/246	synonymous_variant c.195A>G p.Ala65Ala	LOH55_RS06620	yggE	oxidative stress defense protein
0x	NZ_CP087958	1431639	snp	G	A	A:20 G:0	CDS	-	309/636	103/211	synonymous_variant c.309C>T p.Val103Val	LOH55_RS06625	argO	arginine exporter ArgO
0x	NZ_CP087958	1431933	snp	G	A	A:20 G:0	CDS	-	15/636	5/211	synonymous_variant c.15C>T p.Tyr5Tyr	LOH55_RS06625	argO	arginine exporter ArgO
0x	NZ_CP087958	1432635	snp	G	A	A:20 G:0	CDS	-	312/861	104/286	synonymous_variant c.312C>T p.Gly104Gly	LOH55_RS06630	mscS	small-conductance mechanosensitive channel MscS
0x	NZ_CP087958	1432686	snp	C	T	T:20 C:0	CDS	-	261/861	87/286	synonymous_variant c.261G>A p.Gly87Gly	LOH55_RS06630	mscS	small-conductance mechanosensitive channel MscS
0x	NZ_CP087958	1432695	snp	A	T	T:20 A:0	CDS	-	252/861	84/286	synonymous_variant c.252T>A p.Ala84Ala	LOH55_RS06630	mscS	small-conductance mechanosensitive channel MscS
0x	NZ_CP087958	1433040	snp	T	C	C:20 T:0
0x	NZ_CP087958	1433428	snp	T	G	G:20 T:0	CDS	-	789/1080	263/359	synonymous_variant c.789A>C p.Val263Val	LOH55_RS06635	fbaA	class II fructose-bisphosphate aldolase
0x	NZ_CP087958	1433512	snp	A	C	C:20 A:0	CDS	-	705/1080	235/359	synonymous_variant c.705T>G p.Val235Val	LOH55_RS06635	fbaA	class II fructose-bisphosphate aldolase
0x	NZ_CP087958	1433533	snp	T	A	A:20 T:0	CDS	-	684/1080	228/359	synonymous_variant c.684A>T p.Gly228Gly	LOH55_RS06635	fbaA	class II fructose-bisphosphate aldolase
0x	NZ_CP087958	1433875	snp	C	T	T:20 C:0	CDS	-	342/1080	114/359	synonymous_variant c.342G>A p.Lys114Lys	LOH55_RS06635	fbaA	class II fructose-bisphosphate aldolase
0x	NZ_CP087958	1433890	complex	GGTG	AGTA	AGTA:20 GGTG:0	CDS	-	327/1080	108/359	synonymous_variant c.324_327delCACCinsTACT p.110	LOH55_RS06635	fbaA	class II fructose-bisphosphate aldolase
0x	NZ_CP087958	1433902	snp	A	C	C:20 A:0	CDS	-	315/1080	105/359	synonymous_variant c.315T>G p.Val105Val	LOH55_RS06635	fbaA	class II fructose-bisphosphate aldolase
0x	NZ_CP087958	1433914	complex	ATAA	GTAG	GTAG:20 ATAA:0	CDS	-	303/1080	100/359	synonymous_variant c.300_303delTTATinsCTAC p.102	LOH55_RS06635	fbaA	class II fructose-bisphosphate aldolase
0x	NZ_CP087958	1434290	snp	A	C	C:20 A:0
0x	NZ_CP087958	1434317	complex	AT	CTG	CTG:19 AT:0
0x	NZ_CP087958	1434330	snp	T	G	G:20 T:0
0x	NZ_CP087958	1434383	snp	T	C	C:20 T:0
0x	NZ_CP087958	1434397	snp	C	A	A:20 C:0
0x	NZ_CP087958	1434681	snp	A	G	G:20 A:0	CDS	-	913/1164	305/387	synonymous_variant c.913T>C p.Leu305Leu	LOH55_RS06640	pgk	phosphoglycerate kinase
0x	NZ_CP087958	1434781	snp	C	T	T:20 C:0	CDS	-	813/1164	271/387	synonymous_variant c.813G>A p.Leu271Leu	LOH55_RS06640	pgk	phosphoglycerate kinase
0x	NZ_CP087958	1434882	snp	G	A	A:20 G:0	CDS	-	712/1164	238/387	synonymous_variant c.712C>T p.Leu238Leu	LOH55_RS06640	pgk	phosphoglycerate kinase
0x	NZ_CP087958	1434925	snp	T	C	C:20 T:0	CDS	-	669/1164	223/387	synonymous_variant c.669A>G p.Ala223Ala	LOH55_RS06640	pgk	phosphoglycerate kinase
0x	NZ_CP087958	1434943	snp	A	G	G:20 A:0	CDS	-	651/1164	217/387	synonymous_variant c.651T>C p.Ile217Ile	LOH55_RS06640	pgk	phosphoglycerate kinase
0x	NZ_CP087958	1434952	snp	A	G	G:20 A:0	CDS	-	642/1164	214/387	synonymous_variant c.642T>C p.Gly214Gly	LOH55_RS06640	pgk	phosphoglycerate kinase
0x	NZ_CP087958	1435006	snp	A	G	G:20 A:0	CDS	-	588/1164	196/387	synonymous_variant c.588T>C p.Thr196Thr	LOH55_RS06640	pgk	phosphoglycerate kinase
0x	NZ_CP087958	1435456	snp	A	C	C:20 A:0	CDS	-	138/1164	46/387	synonymous_variant c.138T>G p.Leu46Leu	LOH55_RS06640	pgk	phosphoglycerate kinase
0x	NZ_CP087958	1435763	snp	G	A	A:20 G:0	CDS	-	900/1020	300/339	synonymous_variant c.900C>T p.Thr300Thr	LOH55_RS06645	epd	erythrose-4-phosphate dehydrogenase
0x	NZ_CP087958	1435970	snp	T	C	C:20 T:0	CDS	-	693/1020	231/339	synonymous_variant c.693A>G p.Glu231Glu	LOH55_RS06645	epd	erythrose-4-phosphate dehydrogenase
0x	NZ_CP087958	1436048	snp	G	A	A:20 G:0	CDS	-	615/1020	205/339	synonymous_variant c.615C>T p.Ser205Ser	LOH55_RS06645	epd	erythrose-4-phosphate dehydrogenase
0x	NZ_CP087958	1436060	snp	G	A	A:20 G:0	CDS	-	603/1020	201/339	synonymous_variant c.603C>T p.Thr201Thr	LOH55_RS06645	epd	erythrose-4-phosphate dehydrogenase
0x	NZ_CP087958	1436255	snp	G	A	A:20 G:0	CDS	-	408/1020	136/339	synonymous_variant c.408C>T p.Tyr136Tyr	LOH55_RS06645	epd	erythrose-4-phosphate dehydrogenase
0x	NZ_CP087958	1436269	snp	C	T	T:20 C:0	CDS	-	394/1020	132/339	missense_variant c.394G>A p.Ala132Thr	LOH55_RS06645	epd	erythrose-4-phosphate dehydrogenase
0x	NZ_CP087958	1436312	snp	G	A	A:20 G:0	CDS	-	351/1020	117/339	synonymous_variant c.351C>T p.Ala117Ala	LOH55_RS06645	epd	erythrose-4-phosphate dehydrogenase
0x	NZ_CP087958	1436327	complex	ATGC	GTGT	GTGT:19 ATGC:0	CDS	-	336/1020	111/339	synonymous_variant c.333_336delGCATinsACAC p.113	LOH55_RS06645	epd	erythrose-4-phosphate dehydrogenase
0x	NZ_CP087958	1436336	snp	G	A	A:20 G:0	CDS	-	327/1020	109/339	synonymous_variant c.327C>T p.Gly109Gly	LOH55_RS06645	epd	erythrose-4-phosphate dehydrogenase
0x	NZ_CP087958	1436345	snp	A	G	G:20 A:0	CDS	-	318/1020	106/339	synonymous_variant c.318T>C p.Arg106Arg	LOH55_RS06645	epd	erythrose-4-phosphate dehydrogenase
0x	NZ_CP087958	1436435	snp	G	A	A:20 G:0	CDS	-	228/1020	76/339	synonymous_variant c.228C>T p.Arg76Arg	LOH55_RS06645	epd	erythrose-4-phosphate dehydrogenase
0x	NZ_CP087958	1436582	snp	C	A	A:20 C:0	CDS	-	81/1020	27/339	synonymous_variant c.81G>T p.Arg27Arg	LOH55_RS06645	epd	erythrose-4-phosphate dehydrogenase
0x	NZ_CP087958	1437210	snp	A	G	G:20 A:0	CDS	+	177/429	59/142	synonymous_variant c.177A>G p.Gly59Gly	LOH55_RS06650		DNA-binding protein
0x	NZ_CP087958	1437451	del	TC	T	T:19 TC:0	CDS	+	424/429	142/142	frameshift_variant c.424delC p.Arg142fs	LOH55_RS06650		DNA-binding protein
0x	NZ_CP087958	1437463	snp	A	C	C:20 A:0
0x	NZ_CP087958	1437470	snp	C	T	T:20 C:0
0x	NZ_CP087958	1437477	snp	T	A	A:20 T:0
0x	NZ_CP087958	1437518	complex	AT	GC	GC:20 AT:0	CDS	+	30/579	10/192	synonymous_variant c.30_31delATinsGC p.12	LOH55_RS06655		ECF transporter S component
0x	NZ_CP087958	1437536	snp	C	A	A:20 C:0	CDS	+	48/579	16/192	synonymous_variant c.48C>A p.Ile16Ile	LOH55_RS06655		ECF transporter S component
0x	NZ_CP087958	1437593	snp	T	A	A:20 T:0	CDS	+	105/579	35/192	synonymous_variant c.105T>A p.Ile35Ile	LOH55_RS06655		ECF transporter S component
0x	NZ_CP087958	1437606	snp	A	G	G:20 A:0	CDS	+	118/579	40/192	missense_variant c.118A>G p.Ile40Val	LOH55_RS06655		ECF transporter S component
0x	NZ_CP087958	1437626	snp	G	A	A:20 G:0	CDS	+	138/579	46/192	synonymous_variant c.138G>A p.Ala46Ala	LOH55_RS06655		ECF transporter S component
0x	NZ_CP087958	1437656	snp	A	G	G:20 A:0	CDS	+	168/579	56/192	synonymous_variant c.168A>G p.Leu56Leu	LOH55_RS06655		ECF transporter S component
0x	NZ_CP087958	1437662	snp	T	C	C:20 T:0	CDS	+	174/579	58/192	synonymous_variant c.174T>C p.Gly58Gly	LOH55_RS06655		ECF transporter S component
0x	NZ_CP087958	1437900	snp	G	A	A:20 G:0	CDS	+	412/579	138/192	missense_variant c.412G>A p.Ala138Thr	LOH55_RS06655		ECF transporter S component
0x	NZ_CP087958	1438043	snp	T	C	C:20 T:0	CDS	+	555/579	185/192	synonymous_variant c.555T>C p.Phe185Phe	LOH55_RS06655		ECF transporter S component
0x	NZ_CP087958	1438186	snp	C	T	T:20 C:0	CDS	+	119/708	40/235	missense_variant c.119C>T p.Pro40Leu	LOH55_RS06660		energy-coupling factor transporter transmembrane component T
0x	NZ_CP087958	1438254	snp	C	T	T:20 C:0	CDS	+	187/708	63/235	synonymous_variant c.187C>T p.Leu63Leu	LOH55_RS06660		energy-coupling factor transporter transmembrane component T
0x	NZ_CP087958	1438259	snp	G	A	A:20 G:0	CDS	+	192/708	64/235	synonymous_variant c.192G>A p.Val64Val	LOH55_RS06660		energy-coupling factor transporter transmembrane component T
0x	NZ_CP087958	1438267	snp	A	G	G:20 A:0	CDS	+	200/708	67/235	missense_variant c.200A>G p.Asp67Gly	LOH55_RS06660		energy-coupling factor transporter transmembrane component T
0x	NZ_CP087958	1438779	snp	A	T	T:20 A:0	CDS	+	17/678	6/225	missense_variant c.17A>T p.Gln6Leu	LOH55_RS06665		energy-coupling factor ABC transporter ATP-binding protein
0x	NZ_CP087958	1438900	snp	G	A	A:20 G:0	CDS	+	138/678	46/225	synonymous_variant c.138G>A p.Gln46Gln	LOH55_RS06665		energy-coupling factor ABC transporter ATP-binding protein
0x	NZ_CP087958	1438909	snp	G	A	A:20 G:0	CDS	+	147/678	49/225	synonymous_variant c.147G>A p.Ala49Ala	LOH55_RS06665		energy-coupling factor ABC transporter ATP-binding protein
0x	NZ_CP087958	1438930	snp	A	G	G:20 A:0	CDS	+	168/678	56/225	synonymous_variant c.168A>G p.Leu56Leu	LOH55_RS06665		energy-coupling factor ABC transporter ATP-binding protein
0x	NZ_CP087958	1438980	complex	GTC	ATA	ATA:19 GTC:0	CDS	+	218/678	73/225	missense_variant c.218_220delGTCinsATA p.ArgLeu73HisIle	LOH55_RS06665		energy-coupling factor ABC transporter ATP-binding protein
0x	NZ_CP087958	1438988	snp	T	C	C:20 T:0	CDS	+	226/678	76/225	missense_variant c.226T>C p.Phe76Leu	LOH55_RS06665		energy-coupling factor ABC transporter ATP-binding protein
0x	NZ_CP087958	1439020	snp	C	T	T:20 C:0	CDS	+	258/678	86/225	synonymous_variant c.258C>T p.Val86Val	LOH55_RS06665		energy-coupling factor ABC transporter ATP-binding protein
0x	NZ_CP087958	1439134	snp	C	T	T:19 C:0	CDS	+	372/678	124/225	synonymous_variant c.372C>T p.Asp124Asp	LOH55_RS06665		energy-coupling factor ABC transporter ATP-binding protein
0x	NZ_CP087958	1439140	complex	CCTGGCC	TCTGACT	TCTGACT:18 CCTGGCC:0	CDS	+	378/678	126/225	missense_variant c.378_384delCCTGGCCinsTCTGACT p.Ala128Thr	LOH55_RS06665		energy-coupling factor ABC transporter ATP-binding protein
0x	NZ_CP087958	1439232	snp	C	T	T:19 C:0	CDS	+	470/678	157/225	missense_variant c.470C>T p.Thr157Ile	LOH55_RS06665		energy-coupling factor ABC transporter ATP-binding protein
0x	NZ_CP087958	1439294	snp	C	T	T:19 C:0	CDS	+	532/678	178/225	missense_variant c.532C>T p.Arg178Cys	LOH55_RS06665		energy-coupling factor ABC transporter ATP-binding protein
0x	NZ_CP087958	1439327	snp	G	T	T:19 G:0	CDS	+	565/678	189/225	missense_variant c.565G>T p.Ala189Ser	LOH55_RS06665		energy-coupling factor ABC transporter ATP-binding protein
0x	NZ_CP087958	1439370	complex	AC	GT	GT:19 AC:0	CDS	+	608/678	203/225	missense_variant c.608_609delACinsGT p.His203Arg	LOH55_RS06665		energy-coupling factor ABC transporter ATP-binding protein
0x	NZ_CP087958	1439387	snp	C	T	T:20 C:0	CDS	+	625/678	209/225	missense_variant c.625C>T p.His209Tyr	LOH55_RS06665		energy-coupling factor ABC transporter ATP-binding protein
0x	NZ_CP087958	1439417	snp	G	A	A:20 G:0	CDS	+	655/678	219/225	missense_variant c.655G>A p.Gly219Arg	LOH55_RS06665		energy-coupling factor ABC transporter ATP-binding protein
0x	NZ_CP087958	1439426	snp	C	A	A:20 C:0	CDS	+	664/678	222/225	missense_variant c.664C>A p.Gln222Lys	LOH55_RS06665		energy-coupling factor ABC transporter ATP-binding protein
0x	NZ_CP087958	1439430	del	CACT	C	C:19 CACT:0	CDS	+	670/678	224/225	conservative_inframe_deletion c.670_672delCTA p.Leu224del	LOH55_RS06665		energy-coupling factor ABC transporter ATP-binding protein
0x	NZ_CP087958	1439487	snp	T	C	C:20 T:0	CDS	+	54/678	18/225	synonymous_variant c.54T>C p.Cys18Cys	LOH55_RS06670		sulfate/molybdate ABC transporter ATP-binding protein
0x	NZ_CP087958	1439544	snp	C	T	T:20 C:0	CDS	+	111/678	37/225	synonymous_variant c.111C>T p.Asp37Asp	LOH55_RS06670		sulfate/molybdate ABC transporter ATP-binding protein
0x	NZ_CP087958	1439553	complex	GGGA	AGGG	AGGG:19 GGGA:1	CDS	+	120/678	40/225	synonymous_variant c.120_123delGGGAinsAGGG p.42	LOH55_RS06670		sulfate/molybdate ABC transporter ATP-binding protein
0x	NZ_CP087958	1439602	snp	G	T	T:20 G:0	CDS	+	169/678	57/225	missense_variant c.169G>T p.Ala57Ser	LOH55_RS06670		sulfate/molybdate ABC transporter ATP-binding protein
0x	NZ_CP087958	1439639	snp	A	G	G:20 A:0	CDS	+	206/678	69/225	missense_variant c.206A>G p.Asn69Ser	LOH55_RS06670		sulfate/molybdate ABC transporter ATP-binding protein
0x	NZ_CP087958	1439973	snp	G	A	A:20 G:0	CDS	+	540/678	180/225	synonymous_variant c.540G>A p.Glu180Glu	LOH55_RS06670		sulfate/molybdate ABC transporter ATP-binding protein
0x	NZ_CP087958	1439994	snp	T	C	C:20 T:0	CDS	+	561/678	187/225	synonymous_variant c.561T>C p.Thr187Thr	LOH55_RS06670		sulfate/molybdate ABC transporter ATP-binding protein
0x	NZ_CP087958	1440320	complex	TTCATCA	CTCGTCG	CTCGTCG:20 TTCATCA:0	CDS	-	477/714	157/237	synonymous_variant c.471_477delTGATGAAinsCGACGAG p.160	LOH55_RS06675		nucleoside/nucleotide kinase family protein
0x	NZ_CP087958	1440376	complex	GCAG	CCAA	CCAA:20 GCAG:0	CDS	-	421/714	140/237	missense_variant c.418_421delCTGCinsTTGG p.His141Asp	LOH55_RS06675		nucleoside/nucleotide kinase family protein
0x	NZ_CP087958	1440478	complex	CA	TG	TG:20 CA:0	CDS	-	319/714	106/237	missense_variant c.318_319delTGinsCA p.Asp107Asn	LOH55_RS06675		nucleoside/nucleotide kinase family protein
0x	NZ_CP087958	1440716	snp	C	T	T:15 C:0	CDS	-	81/714	27/237	synonymous_variant c.81G>A p.Pro27Pro	LOH55_RS06675		nucleoside/nucleotide kinase family protein
0x	NZ_CP087958	1440737	complex	CTCTTCGTTCTG	TTCATCATCAGA	TTCATCATCAGA:13 CTCTTCGTTCTG:0	CDS	-	60/714	17/237	missense_variant c.49_60delCAGAACGAAGAGinsTCTGATGATGAA p.GlnAsnGlu17SerAspAsp	LOH55_RS06675		nucleoside/nucleotide kinase family protein
0x	NZ_CP087958	1440755	snp	T	C	C:14 T:0	CDS	-	42/714	14/237	synonymous_variant c.42A>G p.Ala14Ala	LOH55_RS06675		nucleoside/nucleotide kinase family protein
0x	NZ_CP087958	1440763	complex	TCTTCAGC	CCTTTAGT	CCTTTAGT:15 TCTTCAGC:0	CDS	-	34/714	9/237	missense_variant c.27_34delGCTGAAGAinsACTAAAGG p.Ile12Val	LOH55_RS06675		nucleoside/nucleotide kinase family protein
0x	NZ_CP087958	1440782	complex	TAATTCA	CAGTTCG	CAGTTCG:16 TAATTCA:0	CDS	-	15/714	3/237	synonymous_variant c.9_15delTGAATTAinsCGAACTG p.6	LOH55_RS06675		nucleoside/nucleotide kinase family protein
0x	NZ_CP087958	1440817	snp	T	G	G:18 T:0	CDS	-	486/510	162/169	synonymous_variant c.486A>C p.Thr162Thr	LOH55_RS06680	fumE	fumarase E
0x	NZ_CP087958	1440987	snp	C	T	T:20 C:0	CDS	-	316/510	106/169	missense_variant c.316G>A p.Gly106Arg	LOH55_RS06680	fumE	fumarase E
0x	NZ_CP087958	1441021	snp	G	A	A:20 G:0	CDS	-	282/510	94/169	synonymous_variant c.282C>T p.Phe94Phe	LOH55_RS06680	fumE	fumarase E
0x	NZ_CP087958	1441033	snp	G	A	A:20 G:0	CDS	-	270/510	90/169	synonymous_variant c.270C>T p.His90His	LOH55_RS06680	fumE	fumarase E
0x	NZ_CP087958	1441048	snp	A	G	G:20 A:0	CDS	-	255/510	85/169	synonymous_variant c.255T>C p.Tyr85Tyr	LOH55_RS06680	fumE	fumarase E
0x	NZ_CP087958	1441066	snp	C	T	T:20 C:0	CDS	-	237/510	79/169	synonymous_variant c.237G>A p.Lys79Lys	LOH55_RS06680	fumE	fumarase E
0x	NZ_CP087958	1441263	snp	C	T	T:20 C:0	CDS	-	40/510	14/169	missense_variant c.40G>A p.Asp14Asn	LOH55_RS06680	fumE	fumarase E
0x	NZ_CP087958	1441708	snp	A	G	G:20 A:0	CDS	-	1206/1278	402/425	synonymous_variant c.1206T>C p.Gly402Gly	LOH55_RS06690	yggP	zinc-binding dehydrogenase
0x	NZ_CP087958	1441719	snp	T	C	C:20 T:0	CDS	-	1195/1278	399/425	missense_variant c.1195A>G p.Lys399Glu	LOH55_RS06690	yggP	zinc-binding dehydrogenase
0x	NZ_CP087958	1441790	snp	G	C	C:20 G:0	CDS	-	1124/1278	375/425	missense_variant c.1124C>G p.Thr375Ser	LOH55_RS06690	yggP	zinc-binding dehydrogenase
0x	NZ_CP087958	1441983	snp	C	T	T:14 C:0	CDS	-	931/1278	311/425	missense_variant c.931G>A p.Val311Ile	LOH55_RS06690	yggP	zinc-binding dehydrogenase
0x	NZ_CP087958	1442041	snp	T	C	C:13 T:0	CDS	-	873/1278	291/425	synonymous_variant c.873A>G p.Thr291Thr	LOH55_RS06690	yggP	zinc-binding dehydrogenase
0x	NZ_CP087958	1442047	snp	C	A	A:13 C:0	CDS	-	867/1278	289/425	synonymous_variant c.867G>T p.Gly289Gly	LOH55_RS06690	yggP	zinc-binding dehydrogenase
0x	NZ_CP087958	1442053	snp	G	A	A:13 G:0	CDS	-	861/1278	287/425	synonymous_variant c.861C>T p.Phe287Phe	LOH55_RS06690	yggP	zinc-binding dehydrogenase
0x	NZ_CP087958	1442059	snp	A	G	G:13 A:0	CDS	-	855/1278	285/425	synonymous_variant c.855T>C p.Asn285Asn	LOH55_RS06690	yggP	zinc-binding dehydrogenase
0x	NZ_CP087958	1442065	complex	ACAA	GCAG	GCAG:11 ACAA:0	CDS	-	849/1278	282/425	synonymous_variant c.846_849delTTGTinsCTGC p.284	LOH55_RS06690	yggP	zinc-binding dehydrogenase
0x	NZ_CP087958	1442074	complex	CTCC	TTCA	TTCA:11 CTCC:0	CDS	-	840/1278	279/425	synonymous_variant c.837_840delGGAGinsTGAA p.281	LOH55_RS06690	yggP	zinc-binding dehydrogenase
0x	NZ_CP087958	1442083	snp	C	T	T:11 C:0	CDS	-	831/1278	277/425	synonymous_variant c.831G>A p.Leu277Leu	LOH55_RS06690	yggP	zinc-binding dehydrogenase
0x	NZ_CP087958	1442092	snp	C	A	A:10 C:0	CDS	-	822/1278	274/425	synonymous_variant c.822G>T p.Ala274Ala	LOH55_RS06690	yggP	zinc-binding dehydrogenase
0x	NZ_CP087958	1442098	complex	TTCAACAACAGC	CTCGACGACTGA	CTCGACGACTGA:10 TTCAACAACAGC:0	CDS	-	816/1278	269/425	missense_variant c.805_816delGCTGTTGTTGAAinsTCAGTCGTCGAG p.Ala269Ser	LOH55_RS06690	yggP	zinc-binding dehydrogenase
0x	NZ_CP087958	1442119	snp	C	T	T:12 C:0	CDS	-	795/1278	265/425	synonymous_variant c.795G>A p.Ala265Ala	LOH55_RS06690	yggP	zinc-binding dehydrogenase
0x	NZ_CP087958	1442125	snp	A	G	G:12 A:0	CDS	-	789/1278	263/425	synonymous_variant c.789T>C p.Val263Val	LOH55_RS06690	yggP	zinc-binding dehydrogenase
0x	NZ_CP087958	1442131	complex	AAT	TAC	TAC:12 AAT:0	CDS	-	783/1278	261/425	missense_variant c.781_783delATTinsGTA p.Ile261Val	LOH55_RS06690	yggP	zinc-binding dehydrogenase
0x	NZ_CP087958	1442140	complex	GAAC	AAAT	AAAT:12 GAAC:0	CDS	-	774/1278	257/425	synonymous_variant c.771_774delGTTCinsATTT p.259	LOH55_RS06690	yggP	zinc-binding dehydrogenase
0x	NZ_CP087958	1442152	complex	TCCT	ATCC	ATCC:12 TCCT:0	CDS	-	762/1278	253/425	missense_variant c.759_762delAGGAinsGGAT p.Gly254Asp	LOH55_RS06690	yggP	zinc-binding dehydrogenase
0x	NZ_CP087958	1442161	snp	C	T	T:13 C:0	CDS	-	753/1278	251/425	synonymous_variant c.753G>A p.Ala251Ala	LOH55_RS06690	yggP	zinc-binding dehydrogenase
0x	NZ_CP087958	1442190	snp	C	T	T:14 C:0	CDS	-	724/1278	242/425	missense_variant c.724G>A p.Val242Met	LOH55_RS06690	yggP	zinc-binding dehydrogenase
0x	NZ_CP087958	1442307	snp	A	C	C:15 A:0	CDS	-	607/1278	203/425	missense_variant c.607T>G p.Ser203Ala	LOH55_RS06690	yggP	zinc-binding dehydrogenase
0x	NZ_CP087958	1442329	snp	A	G	G:17 A:0	CDS	-	585/1278	195/425	synonymous_variant c.585T>C p.Ala195Ala	LOH55_RS06690	yggP	zinc-binding dehydrogenase
0x	NZ_CP087958	1442338	snp	G	A	A:18 G:0	CDS	-	576/1278	192/425	synonymous_variant c.576C>T p.Ile192Ile	LOH55_RS06690	yggP	zinc-binding dehydrogenase
0x	NZ_CP087958	1442389	snp	G	A	A:19 G:0	CDS	-	525/1278	175/425	synonymous_variant c.525C>T p.Gly175Gly	LOH55_RS06690	yggP	zinc-binding dehydrogenase
0x	NZ_CP087958	1442473	complex	AGGCTCT	CGGTTCC	CGGTTCC:20 AGGCTCT:0	CDS	-	441/1278	145/425	synonymous_variant c.435_441delAGAGCCTinsGGAACCG p.148	LOH55_RS06690	yggP	zinc-binding dehydrogenase
0x	NZ_CP087958	1442488	snp	C	G	G:20 C:0	CDS	-	426/1278	142/425	synonymous_variant c.426G>C p.Ala142Ala	LOH55_RS06690	yggP	zinc-binding dehydrogenase
0x	NZ_CP087958	1442515	snp	G	C	C:20 G:0	CDS	-	399/1278	133/425	synonymous_variant c.399C>G p.Pro133Pro	LOH55_RS06690	yggP	zinc-binding dehydrogenase
0x	NZ_CP087958	1442532	complex	AA	GG	GG:19 AA:0	CDS	-	382/1278	127/425	synonymous_variant c.381_382delTTinsCC p.129	LOH55_RS06690	yggP	zinc-binding dehydrogenase
0x	NZ_CP087958	1442608	snp	C	T	T:20 C:0	CDS	-	306/1278	102/425	synonymous_variant c.306G>A p.Gly102Gly	LOH55_RS06690	yggP	zinc-binding dehydrogenase
0x	NZ_CP087958	1443111	snp	A	T	T:20 A:0	CDS	-	1206/1389	402/462	synonymous_variant c.1206T>A p.Ile402Ile	LOH55_RS06695	cmtA	PTS mannitol transporter subunit IICB
0x	NZ_CP087958	1443135	snp	A	G	G:20 A:0	CDS	-	1182/1389	394/462	synonymous_variant c.1182T>C p.Arg394Arg	LOH55_RS06695	cmtA	PTS mannitol transporter subunit IICB
0x	NZ_CP087958	1443165	snp	G	A	A:20 G:0	CDS	-	1152/1389	384/462	synonymous_variant c.1152C>T p.Ser384Ser	LOH55_RS06695	cmtA	PTS mannitol transporter subunit IICB
0x	NZ_CP087958	1443180	snp	C	T	T:20 C:0	CDS	-	1137/1389	379/462	synonymous_variant c.1137G>A p.Ala379Ala	LOH55_RS06695	cmtA	PTS mannitol transporter subunit IICB
0x	NZ_CP087958	1443198	snp	G	A	A:20 G:0	CDS	-	1119/1389	373/462	synonymous_variant c.1119C>T p.Ile373Ile	LOH55_RS06695	cmtA	PTS mannitol transporter subunit IICB
0x	NZ_CP087958	1443210	snp	C	A	A:20 C:0	CDS	-	1107/1389	369/462	synonymous_variant c.1107G>T p.Arg369Arg	LOH55_RS06695	cmtA	PTS mannitol transporter subunit IICB
0x	NZ_CP087958	1443228	complex	CCCC	ACCT	ACCT:20 CCCC:0	CDS	-	1089/1389	362/462	synonymous_variant c.1086_1089delGGGGinsAGGT p.364	LOH55_RS06695	cmtA	PTS mannitol transporter subunit IICB
0x	NZ_CP087958	1443287	snp	C	T	T:20 C:0	CDS	-	1030/1389	344/462	missense_variant c.1030G>A p.Glu344Lys	LOH55_RS06695	cmtA	PTS mannitol transporter subunit IICB
0x	NZ_CP087958	1443327	snp	G	A	A:20 G:0	CDS	-	990/1389	330/462	synonymous_variant c.990C>T p.Ile330Ile	LOH55_RS06695	cmtA	PTS mannitol transporter subunit IICB
0x	NZ_CP087958	1443939	snp	A	G	G:20 A:0	CDS	-	378/1389	126/462	synonymous_variant c.378T>C p.Gly126Gly	LOH55_RS06695	cmtA	PTS mannitol transporter subunit IICB
0x	NZ_CP087958	1444014	snp	T	C	C:20 T:0	CDS	-	303/1389	101/462	synonymous_variant c.303A>G p.Ser101Ser	LOH55_RS06695	cmtA	PTS mannitol transporter subunit IICB
0x	NZ_CP087958	1444191	snp	G	A	A:20 G:0	CDS	-	126/1389	42/462	synonymous_variant c.126C>T p.Gly42Gly	LOH55_RS06695	cmtA	PTS mannitol transporter subunit IICB
0x	NZ_CP087958	1444272	snp	G	T	T:20 G:0	CDS	-	45/1389	15/462	synonymous_variant c.45C>A p.Gly15Gly	LOH55_RS06695	cmtA	PTS mannitol transporter subunit IICB
0x	NZ_CP087958	1444449	snp	G	A	A:20 G:0	CDS	-	339/444	113/147	synonymous_variant c.339C>T p.Gly113Gly	LOH55_RS06700	cmtB	PTS mannitol transporter subunit IIA
0x	NZ_CP087958	1444463	snp	T	C	C:20 T:0	CDS	-	325/444	109/147	missense_variant c.325A>G p.Asn109Asp	LOH55_RS06700	cmtB	PTS mannitol transporter subunit IIA
0x	NZ_CP087958	1444482	snp	C	T	T:20 C:0	CDS	-	306/444	102/147	synonymous_variant c.306G>A p.Gly102Gly	LOH55_RS06700	cmtB	PTS mannitol transporter subunit IIA
0x	NZ_CP087958	1444529	snp	T	C	C:20 T:0	CDS	-	259/444	87/147	missense_variant c.259A>G p.Ser87Gly	LOH55_RS06700	cmtB	PTS mannitol transporter subunit IIA
0x	NZ_CP087958	1444569	snp	C	T	T:20 C:0	CDS	-	219/444	73/147	synonymous_variant c.219G>A p.Gly73Gly	LOH55_RS06700	cmtB	PTS mannitol transporter subunit IIA
0x	NZ_CP087958	1444580	snp	A	G	G:20 A:0	CDS	-	208/444	70/147	missense_variant c.208T>C p.Ser70Pro	LOH55_RS06700	cmtB	PTS mannitol transporter subunit IIA
0x	NZ_CP087958	1444626	snp	G	A	A:20 G:0	CDS	-	162/444	54/147	synonymous_variant c.162C>T p.Gly54Gly	LOH55_RS06700	cmtB	PTS mannitol transporter subunit IIA
0x	NZ_CP087958	1444633	complex	TTA	CTG	CTG:19 TTA:0	CDS	-	155/444	51/147	missense_variant c.153_155delTAAinsCAG p.Asn52Ser	LOH55_RS06700	cmtB	PTS mannitol transporter subunit IIA
0x	NZ_CP087958	1444760	complex	ATTT	GCTC	GCTC:18 ATTT:0	CDS	-	28/444	9/147	missense_variant c.25_28delAAATinsGAGC p.LysSer9GluPro	LOH55_RS06700	cmtB	PTS mannitol transporter subunit IIA
0x	NZ_CP087958	1444911	snp	G	A	A:20 G:0
0x	NZ_CP087958	1444934	snp	C	A	A:20 C:0
0x	NZ_CP087958	1445034	snp	C	T	T:20 C:0
0x	NZ_CP087958	1446106	complex	AG	GA	GA:18 AG:0
0x	NZ_CP087958	1446112	complex	GA	CG	CG:18 GA:0
0x	NZ_CP087958	1446495	snp	G	A	A:20 G:0	CDS	-	1788/1992	596/663	synonymous_variant c.1788C>T p.Tyr596Tyr	LOH55_RS06710	tkt	transketolase
0x	NZ_CP087958	1447317	snp	A	G	G:20 A:0	CDS	-	966/1992	322/663	synonymous_variant c.966T>C p.Ala322Ala	LOH55_RS06710	tkt	transketolase
0x	NZ_CP087958	1447369	snp	A	G	G:20 A:0	CDS	-	914/1992	305/663	missense_variant c.914T>C p.Phe305Ser	LOH55_RS06710	tkt	transketolase
0x	NZ_CP087958	1449219	snp	G	A	A:20 G:0	CDS	+	660/759	220/252	synonymous_variant c.660G>A p.Leu220Leu	LOH55_RS06715	loiP	metalloprotease LoiP
0x	NZ_CP087958	1449367	snp	T	C	C:20 T:0
0x	NZ_CP087958	1449422	snp	T	C	C:20 T:0
0x	NZ_CP087958	1449975	complex	AGCG	CGCA	CGCA:20 AGCG:0	CDS	-	468/921	155/306	synonymous_variant c.465_468delCGCTinsTGCG p.157	LOH55_RS06720	speB	agmatinase
0x	NZ_CP087958	1450050	snp	C	T	T:20 C:0	CDS	-	393/921	131/306	synonymous_variant c.393G>A p.Pro131Pro	LOH55_RS06720	speB	agmatinase
0x	NZ_CP087958	1450059	snp	A	C	C:20 A:0	CDS	-	384/921	128/306	synonymous_variant c.384T>G p.Val128Val	LOH55_RS06720	speB	agmatinase
0x	NZ_CP087958	1450287	complex	ACCA	CCCC	CCCC:19 ACCA:0	CDS	-	156/921	51/306	synonymous_variant c.153_156delTGGTinsGGGG p.53	LOH55_RS06720	speB	agmatinase
0x	NZ_CP087958	1450299	snp	A	G	G:20 A:0	CDS	-	144/921	48/306	synonymous_variant c.144T>C p.Gly48Gly	LOH55_RS06720	speB	agmatinase
0x	NZ_CP087958	1450359	snp	T	C	C:20 T:0	CDS	-	84/921	28/306	synonymous_variant c.84A>G p.Pro28Pro	LOH55_RS06720	speB	agmatinase
0x	NZ_CP087958	1450520	snp	T	C	C:20 T:0
0x	NZ_CP087958	1450860	complex	CTTGCCG	TTTACCA	TTTACCA:18 CTTGCCG:0	CDS	-	450/732	148/243	synonymous_variant c.444_450delCGGCAAGinsTGGTAAA p.151	LOH55_RS06725		hypothetical protein
0x	NZ_CP087958	1450872	snp	C	A	A:20 C:0	CDS	-	438/732	146/243	synonymous_variant c.438G>T p.Val146Val	LOH55_RS06725		hypothetical protein
0x	NZ_CP087958	1451016	snp	A	T	T:20 A:0	CDS	-	294/732	98/243	synonymous_variant c.294T>A p.Pro98Pro	LOH55_RS06725		hypothetical protein
0x	NZ_CP087958	1451025	snp	A	T	T:20 A:0	CDS	-	285/732	95/243	missense_variant c.285T>A p.Asn95Lys	LOH55_RS06725		hypothetical protein
0x	NZ_CP087958	1451096	snp	A	G	G:20 A:0	CDS	-	214/732	72/243	missense_variant c.214T>C p.Ser72Pro	LOH55_RS06725		hypothetical protein
0x	NZ_CP087958	1451214	complex	GCCT	ACCC	ACCC:19 GCCT:0	CDS	-	96/732	31/243	synonymous_variant c.93_96delAGGCinsGGGT p.33	LOH55_RS06725		hypothetical protein
0x	NZ_CP087958	1451256	snp	A	G	G:20 A:0	CDS	-	54/732	18/243	synonymous_variant c.54T>C p.Ala18Ala	LOH55_RS06725		hypothetical protein
0x	NZ_CP087958	1451269	complex	AT	GC	GC:19 AT:0	CDS	-	41/732	14/243	missense_variant c.40_41delATinsGC p.Ile14Ala	LOH55_RS06725		hypothetical protein
0x	NZ_CP087958	1451277	complex	CAC	TAT	TAT:19 CAC:0	CDS	-	33/732	11/243	missense_variant c.31_33delGTGinsATA p.Val11Ile	LOH55_RS06725		hypothetical protein
0x	NZ_CP087958	1451566	snp	A	G	G:20 A:0	CDS	-	1867/1978	623/658	missense_variant c.1867T>C p.Ser623Pro	LOH55_RS06730	speA	biosynthetic arginine decarboxylase
0x	NZ_CP087958	1451931	del	TC	T	T:18 TC:0	CDS	-	1501/1978	501/658	frameshift_variant c.1501delG p.Asp501fs	LOH55_RS06730	speA	biosynthetic arginine decarboxylase
0x	NZ_CP087958	1452254	snp	A	G	G:20 A:0	CDS	-	1179/1978	393/658	synonymous_variant c.1179T>C p.Asp393Asp	LOH55_RS06730	speA	biosynthetic arginine decarboxylase
0x	NZ_CP087958	1452749	snp	C	T	T:20 C:0	CDS	-	684/1978	228/658	synonymous_variant c.684G>A p.Gln228Gln	LOH55_RS06730	speA	biosynthetic arginine decarboxylase
0x	NZ_CP087958	1452755	snp	A	C	C:20 A:0	CDS	-	678/1978	226/658	synonymous_variant c.678T>G p.Ala226Ala	LOH55_RS06730	speA	biosynthetic arginine decarboxylase
0x	NZ_CP087958	1452974	snp	G	A	A:20 G:0	CDS	-	459/1978	153/658	synonymous_variant c.459C>T p.Ala153Ala	LOH55_RS06730	speA	biosynthetic arginine decarboxylase
0x	NZ_CP087958	1454439	snp	T	C	C:20 T:0	CDS	+	213/1155	71/384	synonymous_variant c.213T>C p.Asn71Asn	LOH55_RS06740	metK	methionine adenosyltransferase
0x	NZ_CP087958	1454463	snp	G	A	A:20 G:0	CDS	+	237/1155	79/384	synonymous_variant c.237G>A p.Val79Val	LOH55_RS06740	metK	methionine adenosyltransferase
0x	NZ_CP087958	1454589	snp	G	T	T:20 G:0	CDS	+	363/1155	121/384	synonymous_variant c.363G>T p.Gly121Gly	LOH55_RS06740	metK	methionine adenosyltransferase
0x	NZ_CP087958	1454934	snp	G	A	A:20 G:0	CDS	+	708/1155	236/384	synonymous_variant c.708G>A p.Pro236Pro	LOH55_RS06740	metK	methionine adenosyltransferase
0x	NZ_CP087958	1455443	snp	A	G	G:20 A:0
0x	NZ_CP087958	1455454	snp	G	A	A:20 G:0
0x	NZ_CP087958	1455471	ins	C	CA	CA:20 C:0
0x	NZ_CP087958	1455543	snp	T	C	C:20 T:0
0x	NZ_CP087958	1455560	snp	A	G	G:20 A:0
0x	NZ_CP087958	1455597	complex	CAGCT	TAGCC	TAGCC:20 CAGCT:0
0x	NZ_CP087958	1455620	snp	C	T	T:20 C:0
0x	NZ_CP087958	1455651	snp	A	G	G:20 A:0
0x	NZ_CP087958	1455816	snp	C	T	T:20 C:0
0x	NZ_CP087958	1456449	snp	G	A	A:20 G:0	CDS	+	633/1395	211/464	synonymous_variant c.633G>A p.Leu211Leu	LOH55_RS06745	galP	galactose/proton symporter
0x	NZ_CP087958	1457374	snp	A	C	C:20 A:0	CDS	+	87/498	29/165	synonymous_variant c.87A>C p.Leu29Leu	LOH55_RS06750	yggI	SprT family zinc-dependent metalloprotease
0x	NZ_CP087958	1457461	snp	T	C	C:20 T:0	CDS	+	174/498	58/165	synonymous_variant c.174T>C p.Arg58Arg	LOH55_RS06750	yggI	SprT family zinc-dependent metalloprotease
0x	NZ_CP087958	1457509	complex	AGTG	GGTA	GGTA:19 AGTG:0	CDS	+	222/498	74/165	synonymous_variant c.222_225delAGTGinsGGTA p.76	LOH55_RS06750	yggI	SprT family zinc-dependent metalloprotease
0x	NZ_CP087958	1457518	snp	G	A	A:20 G:0	CDS	+	231/498	77/165	synonymous_variant c.231G>A p.Pro77Pro	LOH55_RS06750	yggI	SprT family zinc-dependent metalloprotease
0x	NZ_CP087958	1457557	snp	C	G	G:20 C:0	CDS	+	270/498	90/165	synonymous_variant c.270C>G p.Gly90Gly	LOH55_RS06750	yggI	SprT family zinc-dependent metalloprotease
0x	NZ_CP087958	1458368	snp	A	G	G:20 A:0	CDS	+	489/708	163/235	synonymous_variant c.489A>G p.Glu163Glu	LOH55_RS06755	endA	deoxyribonuclease I
0x	NZ_CP087958	1459702	snp	T	G	G:20 T:0	CDS	+	292/951	98/316	missense_variant c.292T>G p.Ser98Ala	LOH55_RS06765	gshB	glutathione synthase
0x	NZ_CP087958	1459938	snp	T	C	C:20 T:0	CDS	+	528/951	176/316	synonymous_variant c.528T>C p.Gly176Gly	LOH55_RS06765	gshB	glutathione synthase
0x	NZ_CP087958	1460049	complex	AGTG	GGTA	GGTA:20 AGTG:0	CDS	+	639/951	213/316	synonymous_variant c.639_642delAGTGinsGGTA p.215	LOH55_RS06765	gshB	glutathione synthase
0x	NZ_CP087958	1460067	snp	G	A	A:20 G:0	CDS	+	657/951	219/316	synonymous_variant c.657G>A p.Val219Val	LOH55_RS06765	gshB	glutathione synthase
0x	NZ_CP087958	1460073	snp	T	C	C:20 T:0	CDS	+	663/951	221/316	synonymous_variant c.663T>C p.Tyr221Tyr	LOH55_RS06765	gshB	glutathione synthase
0x	NZ_CP087958	1460184	snp	T	C	C:20 T:0	CDS	+	774/951	258/316	synonymous_variant c.774T>C p.Ile258Ile	LOH55_RS06765	gshB	glutathione synthase
0x	NZ_CP087958	1460313	snp	T	C	C:20 T:0	CDS	+	903/951	301/316	synonymous_variant c.903T>C p.Ile301Ile	LOH55_RS06765	gshB	glutathione synthase
0x	NZ_CP087958	1460739	snp	T	C	C:20 T:0	CDS	+	270/564	90/187	synonymous_variant c.270T>C p.Pro90Pro	LOH55_RS06770	yqgE	YqgE/AlgH family protein
0x	NZ_CP087958	1461442	snp	G	A	A:20 G:0	CDS	+	410/417	137/138	missense_variant c.410G>A p.Gly137Glu	LOH55_RS06775	ruvX	Holliday junction resolvase RuvX
0x	NZ_CP087958	1461812	snp	C	T	T:20 C:0	CDS	-	792/981	264/326	synonymous_variant c.792G>A p.Lys264Lys	LOH55_RS06780	yggR	type IV pilus twitching motility protein PilT
0x	NZ_CP087958	1461827	snp	C	T	T:20 C:0	CDS	-	777/981	259/326	synonymous_variant c.777G>A p.Ala259Ala	LOH55_RS06780	yggR	type IV pilus twitching motility protein PilT
0x	NZ_CP087958	1461878	snp	C	A	A:20 C:0	CDS	-	726/981	242/326	synonymous_variant c.726G>T p.Pro242Pro	LOH55_RS06780	yggR	type IV pilus twitching motility protein PilT
0x	NZ_CP087958	1461884	snp	C	T	T:20 C:0	CDS	-	720/981	240/326	synonymous_variant c.720G>A p.Ser240Ser	LOH55_RS06780	yggR	type IV pilus twitching motility protein PilT
0x	NZ_CP087958	1462057	snp	C	T	T:20 C:0	CDS	-	547/981	183/326	missense_variant c.547G>A p.Ala183Thr	LOH55_RS06780	yggR	type IV pilus twitching motility protein PilT
0x	NZ_CP087958	1462091	snp	T	C	C:20 T:0	CDS	-	513/981	171/326	synonymous_variant c.513A>G p.Gln171Gln	LOH55_RS06780	yggR	type IV pilus twitching motility protein PilT
0x	NZ_CP087958	1462280	complex	CGCA	TGCG	TGCG:19 CGCA:0	CDS	-	324/981	107/326	synonymous_variant c.321_324delTGCGinsCGCA p.109	LOH55_RS06780	yggR	type IV pilus twitching motility protein PilT
0x	NZ_CP087958	1462301	complex	TGGA	CGGG	CGGG:20 TGGA:0	CDS	-	303/981	100/326	synonymous_variant c.300_303delTCCAinsCCCG p.102	LOH55_RS06780	yggR	type IV pilus twitching motility protein PilT
0x	NZ_CP087958	1462321	snp	A	G	G:20 A:0	CDS	-	283/981	95/326	synonymous_variant c.283T>C p.Leu95Leu	LOH55_RS06780	yggR	type IV pilus twitching motility protein PilT
0x	NZ_CP087958	1462328	snp	T	C	C:20 T:0	CDS	-	276/981	92/326	synonymous_variant c.276A>G p.Ala92Ala	LOH55_RS06780	yggR	type IV pilus twitching motility protein PilT
0x	NZ_CP087958	1462352	snp	C	T	T:20 C:0	CDS	-	252/981	84/326	synonymous_variant c.252G>A p.Ala84Ala	LOH55_RS06780	yggR	type IV pilus twitching motility protein PilT
0x	NZ_CP087958	1462367	snp	A	G	G:20 A:0	CDS	-	237/981	79/326	synonymous_variant c.237T>C p.Arg79Arg	LOH55_RS06780	yggR	type IV pilus twitching motility protein PilT
0x	NZ_CP087958	1462373	snp	C	T	T:20 C:0	CDS	-	231/981	77/326	synonymous_variant c.231G>A p.Arg77Arg	LOH55_RS06780	yggR	type IV pilus twitching motility protein PilT
0x	NZ_CP087958	1462408	snp	A	G	G:20 A:0	CDS	-	196/981	66/326	synonymous_variant c.196T>C p.Leu66Leu	LOH55_RS06780	yggR	type IV pilus twitching motility protein PilT
0x	NZ_CP087958	1462432	snp	T	C	C:20 T:0	CDS	-	172/981	58/326	missense_variant c.172A>G p.Thr58Ala	LOH55_RS06780	yggR	type IV pilus twitching motility protein PilT
0x	NZ_CP087958	1462479	snp	A	G	G:20 A:0	CDS	-	125/981	42/326	missense_variant c.125T>C p.Leu42Pro	LOH55_RS06780	yggR	type IV pilus twitching motility protein PilT
0x	NZ_CP087958	1462507	complex	GC	TG	TG:18 GC:0	CDS	-	97/981	32/326	synonymous_variant c.96_97delGCinsCA p.34	LOH55_RS06780	yggR	type IV pilus twitching motility protein PilT
0x	NZ_CP087958	1462514	snp	A	T	T:19 A:0	CDS	-	90/981	30/326	synonymous_variant c.90T>A p.Ile30Ile	LOH55_RS06780	yggR	type IV pilus twitching motility protein PilT
0x	NZ_CP087958	1462953	snp	T	C	C:20 T:0	CDS	+	333/705	111/234	synonymous_variant c.333T>C p.Arg111Arg	LOH55_RS06785	yggS	pyridoxal phosphate homeostasis protein
0x	NZ_CP087958	1464608	snp	G	A	A:20 G:0	CDS	+	405/594	135/197	synonymous_variant c.405G>A p.Val135Val	LOH55_RS06800	rdgB	XTP/dITP diphosphatase
0x	NZ_CP087958	1464617	snp	C	T	T:20 C:0	CDS	+	414/594	138/197	synonymous_variant c.414C>T p.Gly138Gly	LOH55_RS06800	rdgB	XTP/dITP diphosphatase
0x	NZ_CP087958	1464626	snp	G	A	A:20 G:0	CDS	+	423/594	141/197	synonymous_variant c.423G>A p.Pro141Pro	LOH55_RS06800	rdgB	XTP/dITP diphosphatase
0x	NZ_CP087958	1464707	snp	T	C	C:20 T:0	CDS	+	504/594	168/197	synonymous_variant c.504T>C p.Thr168Thr	LOH55_RS06800	rdgB	XTP/dITP diphosphatase
0x	NZ_CP087958	1464931	snp	A	G	G:20 A:0	CDS	+	142/1137	48/378	missense_variant c.142A>G p.Asn48Asp	LOH55_RS06805	hemW	radical SAM family heme chaperone HemW
0x	NZ_CP087958	1464966	complex	AA	GC	GC:19 AA:0	CDS	+	177/1137	59/378	missense_variant c.177_178delAAinsGC p.Lys60Gln	LOH55_RS06805	hemW	radical SAM family heme chaperone HemW
0x	NZ_CP087958	1465039	complex	ATA	GTG	GTG:19 ATA:0	CDS	+	250/1137	84/378	missense_variant c.250_252delATAinsGTG p.Ile84Val	LOH55_RS06805	hemW	radical SAM family heme chaperone HemW
0x	NZ_CP087958	1465060	snp	G	A	A:20 G:0	CDS	+	271/1137	91/378	missense_variant c.271G>A p.Ala91Thr	LOH55_RS06805	hemW	radical SAM family heme chaperone HemW
0x	NZ_CP087958	1465092	snp	T	C	C:20 T:0	CDS	+	303/1137	101/378	synonymous_variant c.303T>C p.Asn101Asn	LOH55_RS06805	hemW	radical SAM family heme chaperone HemW
0x	NZ_CP087958	1465122	snp	T	C	C:20 T:0	CDS	+	333/1137	111/378	synonymous_variant c.333T>C p.Val111Val	LOH55_RS06805	hemW	radical SAM family heme chaperone HemW
0x	NZ_CP087958	1465155	snp	C	T	T:20 C:0	CDS	+	366/1137	122/378	synonymous_variant c.366C>T p.Ser122Ser	LOH55_RS06805	hemW	radical SAM family heme chaperone HemW
0x	NZ_CP087958	1465161	complex	CGTA	TGTG	TGTG:18 CGTA:0	CDS	+	372/1137	124/378	synonymous_variant c.372_375delCGTAinsTGTG p.126	LOH55_RS06805	hemW	radical SAM family heme chaperone HemW
0x	NZ_CP087958	1465233	complex	GGCAAAT	TGCGAAG	TGCGAAG:18 GGCAAAT:0	CDS	+	444/1137	148/378	missense_variant c.444_450delGGCAAATinsTGCGAAG p.Asn150Lys	LOH55_RS06805	hemW	radical SAM family heme chaperone HemW
0x	NZ_CP087958	1465275	snp	C	T	T:20 C:0	CDS	+	486/1137	162/378	synonymous_variant c.486C>T p.Leu162Leu	LOH55_RS06805	hemW	radical SAM family heme chaperone HemW
0x	NZ_CP087958	1465293	snp	A	G	G:20 A:0	CDS	+	504/1137	168/378	synonymous_variant c.504A>G p.Leu168Leu	LOH55_RS06805	hemW	radical SAM family heme chaperone HemW
0x	NZ_CP087958	1465320	snp	T	A	A:20 T:0	CDS	+	531/1137	177/378	synonymous_variant c.531T>A p.Leu177Leu	LOH55_RS06805	hemW	radical SAM family heme chaperone HemW
0x	NZ_CP087958	1465329	snp	A	G	G:20 A:0	CDS	+	540/1137	180/378	synonymous_variant c.540A>G p.Leu180Leu	LOH55_RS06805	hemW	radical SAM family heme chaperone HemW
0x	NZ_CP087958	1465389	snp	C	T	T:20 C:0	CDS	+	600/1137	200/378	synonymous_variant c.600C>T p.Pro200Pro	LOH55_RS06805	hemW	radical SAM family heme chaperone HemW
0x	NZ_CP087958	1465407	snp	G	T	T:20 G:0	CDS	+	618/1137	206/378	synonymous_variant c.618G>T p.Ser206Ser	LOH55_RS06805	hemW	radical SAM family heme chaperone HemW
0x	NZ_CP087958	1465413	complex	TCCTGTA	ACCGGTG	ACCGGTG:18 TCCTGTA:0	CDS	+	624/1137	208/378	synonymous_variant c.624_630delTCCTGTAinsACCGGTG p.211	LOH55_RS06805	hemW	radical SAM family heme chaperone HemW
0x	NZ_CP087958	1465431	complex	TGACGCGC	CGATGCGT	CGATGCGT:18 TGACGCGC:0	CDS	+	642/1137	214/378	synonymous_variant c.642_649delTGACGCGCinsCGATGCGT p.218	LOH55_RS06805	hemW	radical SAM family heme chaperone HemW
0x	NZ_CP087958	1465446	complex	CATT	TATA	TATA:20 CATT:0	CDS	+	657/1137	219/378	synonymous_variant c.657_660delCATTinsTATA p.221	LOH55_RS06805	hemW	radical SAM family heme chaperone HemW
0x	NZ_CP087958	1465503	snp	C	T	T:20 C:0	CDS	+	714/1137	238/378	synonymous_variant c.714C>T p.Thr238Thr	LOH55_RS06805	hemW	radical SAM family heme chaperone HemW
0x	NZ_CP087958	1465513	snp	G	T	T:20 G:0	CDS	+	724/1137	242/378	missense_variant c.724G>T p.Ala242Ser	LOH55_RS06805	hemW	radical SAM family heme chaperone HemW
0x	NZ_CP087958	1465572	snp	C	T	T:20 C:0	CDS	+	783/1137	261/378	synonymous_variant c.783C>T p.Ile261Ile	LOH55_RS06805	hemW	radical SAM family heme chaperone HemW
0x	NZ_CP087958	1465593	snp	T	C	C:20 T:0	CDS	+	804/1137	268/378	synonymous_variant c.804T>C p.His268His	LOH55_RS06805	hemW	radical SAM family heme chaperone HemW
0x	NZ_CP087958	1465610	snp	T	C	C:20 T:0	CDS	+	821/1137	274/378	missense_variant c.821T>C p.Leu274Pro	LOH55_RS06805	hemW	radical SAM family heme chaperone HemW
0x	NZ_CP087958	1465668	complex	GCGG	AAGA	AAGA:19 GCGG:0	CDS	+	879/1137	293/378	synonymous_variant c.879_882delGCGGinsAAGA p.295	LOH55_RS06805	hemW	radical SAM family heme chaperone HemW
0x	NZ_CP087958	1465701	snp	C	T	T:20 C:0	CDS	+	912/1137	304/378	synonymous_variant c.912C>T p.Ala304Ala	LOH55_RS06805	hemW	radical SAM family heme chaperone HemW
0x	NZ_CP087958	1465710	snp	G	A	A:20 G:0	CDS	+	921/1137	307/378	synonymous_variant c.921G>A p.Lys307Lys	LOH55_RS06805	hemW	radical SAM family heme chaperone HemW
0x	NZ_CP087958	1465741	snp	T	C	C:20 T:0	CDS	+	952/1137	318/378	synonymous_variant c.952T>C p.Leu318Leu	LOH55_RS06805	hemW	radical SAM family heme chaperone HemW
0x	NZ_CP087958	1465791	snp	A	T	T:20 A:0	CDS	+	1002/1137	334/378	synonymous_variant c.1002A>T p.Ser334Ser	LOH55_RS06805	hemW	radical SAM family heme chaperone HemW
0x	NZ_CP087958	1465797	snp	G	A	A:20 G:0	CDS	+	1008/1137	336/378	synonymous_variant c.1008G>A p.Glu336Glu	LOH55_RS06805	hemW	radical SAM family heme chaperone HemW
0x	NZ_CP087958	1465809	snp	T	A	A:20 T:0	CDS	+	1020/1137	340/378	synonymous_variant c.1020T>A p.Pro340Pro	LOH55_RS06805	hemW	radical SAM family heme chaperone HemW
0x	NZ_CP087958	1465818	snp	C	A	A:20 C:0	CDS	+	1029/1137	343/378	missense_variant c.1029C>A p.Asp343Glu	LOH55_RS06805	hemW	radical SAM family heme chaperone HemW
0x	NZ_CP087958	1465827	snp	T	C	C:20 T:0	CDS	+	1038/1137	346/378	synonymous_variant c.1038T>C p.Ile346Ile	LOH55_RS06805	hemW	radical SAM family heme chaperone HemW
0x	NZ_CP087958	1465854	snp	G	A	A:20 G:0	CDS	+	1065/1137	355/378	synonymous_variant c.1065G>A p.Ala355Ala	LOH55_RS06805	hemW	radical SAM family heme chaperone HemW
0x	NZ_CP087958	1465900	snp	C	T	T:20 C:0	CDS	+	1111/1137	371/378	synonymous_variant c.1111C>T p.Leu371Leu	LOH55_RS06805	hemW	radical SAM family heme chaperone HemW
0x	NZ_CP087958	1465920	snp	T	G	G:20 T:0	CDS	+	1131/1137	377/378	synonymous_variant c.1131T>G p.Ala377Ala	LOH55_RS06805	hemW	radical SAM family heme chaperone HemW
0x	NZ_CP087958	1466142	snp	T	C	C:20 T:0	CDS	-	861/1008	287/335	synonymous_variant c.861A>G p.Glu287Glu	LOH55_RS06810	yggM	DUF1202 family protein
0x	NZ_CP087958	1467099	snp	G	A	A:20 G:0
0x	NZ_CP087958	1469203	snp	A	G	G:20 A:0
0x	NZ_CP087958	1469220	snp	A	G	G:20 A:0
0x	NZ_CP087958	1470787	snp	C	T	T:20 C:0	CDS	+	338/1053	113/350	missense_variant c.338C>T p.Ala113Val	LOH55_RS06835	mutY	A/G-specific adenine glycosylase
0x	NZ_CP087958	1471287	snp	G	T	T:20 G:0	CDS	+	838/1053	280/350	missense_variant c.838G>T p.Ala280Ser	LOH55_RS06835	mutY	A/G-specific adenine glycosylase
0x	NZ_CP087958	1472355	snp	T	C	C:20 T:0	CDS	+	486/1080	162/359	synonymous_variant c.486T>C p.Arg162Arg	LOH55_RS06845	mltC	membrane-bound lytic murein transglycosylase MltC
0x	NZ_CP087958	1472451	snp	C	T	T:20 C:0	CDS	+	582/1080	194/359	synonymous_variant c.582C>T p.Gly194Gly	LOH55_RS06845	mltC	membrane-bound lytic murein transglycosylase MltC
0x	NZ_CP087958	1472466	snp	A	G	G:20 A:0	CDS	+	597/1080	199/359	synonymous_variant c.597A>G p.Ala199Ala	LOH55_RS06845	mltC	membrane-bound lytic murein transglycosylase MltC
0x	NZ_CP087958	1472472	snp	G	C	C:20 G:0	CDS	+	603/1080	201/359	synonymous_variant c.603G>C p.Arg201Arg	LOH55_RS06845	mltC	membrane-bound lytic murein transglycosylase MltC
0x	NZ_CP087958	1472589	snp	C	T	T:20 C:0	CDS	+	720/1080	240/359	synonymous_variant c.720C>T p.Thr240Thr	LOH55_RS06845	mltC	membrane-bound lytic murein transglycosylase MltC
0x	NZ_CP087958	1472790	snp	A	G	G:20 A:0	CDS	+	921/1080	307/359	synonymous_variant c.921A>G p.Leu307Leu	LOH55_RS06845	mltC	membrane-bound lytic murein transglycosylase MltC
0x	NZ_CP087958	1473864	snp	T	C	C:20 T:0	CDS	+	714/1257	238/418	synonymous_variant c.714T>C p.Phe238Phe	LOH55_RS06850	nupG	nucleoside permease NupG
0x	NZ_CP087958	1474280	snp	C	T	T:20 C:0	CDS	+	1130/1257	377/418	missense_variant c.1130C>T p.Thr377Ile	LOH55_RS06850	nupG	nucleoside permease NupG
0x	NZ_CP087958	1474329	snp	G	T	T:20 G:0	CDS	+	1179/1257	393/418	synonymous_variant c.1179G>T p.Val393Val	LOH55_RS06850	nupG	nucleoside permease NupG
0x	NZ_CP087958	1474494	snp	C	T	T:20 C:0	CDS	-	2098/2136	700/711	missense_variant c.2098G>A p.Asp700Asn	LOH55_RS06855	speC	ornithine decarboxylase
0x	NZ_CP087958	1474648	snp	C	T	T:20 C:0	CDS	-	1944/2136	648/711	synonymous_variant c.1944G>A p.Gly648Gly	LOH55_RS06855	speC	ornithine decarboxylase
0x	NZ_CP087958	1474812	snp	A	G	G:20 A:0	CDS	-	1780/2136	594/711	synonymous_variant c.1780T>C p.Leu594Leu	LOH55_RS06855	speC	ornithine decarboxylase
0x	NZ_CP087958	1474837	snp	G	A	A:20 G:0	CDS	-	1755/2136	585/711	synonymous_variant c.1755C>T p.Arg585Arg	LOH55_RS06855	speC	ornithine decarboxylase
0x	NZ_CP087958	1474909	snp	A	G	G:20 A:0	CDS	-	1683/2136	561/711	synonymous_variant c.1683T>C p.Asp561Asp	LOH55_RS06855	speC	ornithine decarboxylase
0x	NZ_CP087958	1475047	snp	G	A	A:20 G:0	CDS	-	1545/2136	515/711	synonymous_variant c.1545C>T p.Tyr515Tyr	LOH55_RS06855	speC	ornithine decarboxylase
0x	NZ_CP087958	1475068	snp	C	T	T:20 C:0	CDS	-	1524/2136	508/711	synonymous_variant c.1524G>A p.Pro508Pro	LOH55_RS06855	speC	ornithine decarboxylase
0x	NZ_CP087958	1475080	snp	G	A	A:20 G:0	CDS	-	1512/2136	504/711	synonymous_variant c.1512C>T p.Asp504Asp	LOH55_RS06855	speC	ornithine decarboxylase
0x	NZ_CP087958	1475185	snp	A	C	C:20 A:0	CDS	-	1407/2136	469/711	missense_variant c.1407T>G p.Asn469Lys	LOH55_RS06855	speC	ornithine decarboxylase
0x	NZ_CP087958	1475566	snp	A	G	G:20 A:0	CDS	-	1026/2136	342/711	synonymous_variant c.1026T>C p.Thr342Thr	LOH55_RS06855	speC	ornithine decarboxylase
0x	NZ_CP087958	1475618	snp	C	A	A:20 C:0	CDS	-	974/2136	325/711	missense_variant c.974G>T p.Ser325Ile	LOH55_RS06855	speC	ornithine decarboxylase
0x	NZ_CP087958	1475636	snp	A	T	T:20 A:0	CDS	-	956/2136	319/711	missense_variant c.956T>A p.Ile319Asn	LOH55_RS06855	speC	ornithine decarboxylase
0x	NZ_CP087958	1475902	snp	T	C	C:20 T:0	CDS	-	690/2136	230/711	synonymous_variant c.690A>G p.Thr230Thr	LOH55_RS06855	speC	ornithine decarboxylase
0x	NZ_CP087958	1475929	snp	A	G	G:20 A:0	CDS	-	663/2136	221/711	synonymous_variant c.663T>C p.His221His	LOH55_RS06855	speC	ornithine decarboxylase
0x	NZ_CP087958	1476445	snp	T	C	C:20 T:0	CDS	-	147/2136	49/711	synonymous_variant c.147A>G p.Ala49Ala	LOH55_RS06855	speC	ornithine decarboxylase
0x	NZ_CP087958	1476473	snp	G	A	A:20 G:0	CDS	-	119/2136	40/711	missense_variant c.119C>T p.Ala40Val	LOH55_RS06855	speC	ornithine decarboxylase
0x	NZ_CP087958	1476635	snp	A	T	T:20 A:0
0x	NZ_CP087958	1476687	snp	G	A	A:20 G:0
0x	NZ_CP087958	1476745	snp	G	A	A:20 G:0
0x	NZ_CP087958	1476935	snp	C	T	T:20 C:0
0x	NZ_CP087958	1477052	snp	T	C	C:20 T:0	CDS	+	63/708	21/235	synonymous_variant c.63T>C p.Leu21Leu	LOH55_RS06865	yqgA	DUF554 domain-containing protein
0x	NZ_CP087958	1477385	snp	G	A	A:20 G:0	CDS	+	396/708	132/235	synonymous_variant c.396G>A p.Pro132Pro	LOH55_RS06865	yqgA	DUF554 domain-containing protein
0x	NZ_CP087958	1477499	snp	A	G	G:20 A:0	CDS	+	510/708	170/235	synonymous_variant c.510A>G p.Thr170Thr	LOH55_RS06865	yqgA	DUF554 domain-containing protein
0x	NZ_CP087958	1478113	snp	C	A	A:13 C:0	CDS	+	38/1266	13/421	missense_variant c.38C>A p.Pro13His	LOH55_RS06875		integrase arm-type DNA-binding domain-containing protein
0x	NZ_CP087958	1478204	snp	T	C	C:20 T:0	CDS	+	129/1266	43/421	synonymous_variant c.129T>C p.Arg43Arg	LOH55_RS06875		integrase arm-type DNA-binding domain-containing protein
0x	NZ_CP087958	1478225	snp	C	T	T:21 C:0	CDS	+	150/1266	50/421	synonymous_variant c.150C>T p.Thr50Thr	LOH55_RS06875		integrase arm-type DNA-binding domain-containing protein
0x	NZ_CP087958	1478240	complex	GTAT	ATAC	ATAC:20 GTAT:0	CDS	+	165/1266	55/421	synonymous_variant c.165_168delGTATinsATAC p.57	LOH55_RS06875		integrase arm-type DNA-binding domain-containing protein
0x	NZ_CP087958	1478249	snp	A	G	G:20 A:0	CDS	+	174/1266	58/421	synonymous_variant c.174A>G p.Glu58Glu	LOH55_RS06875		integrase arm-type DNA-binding domain-containing protein
0x	NZ_CP087958	1478310	snp	G	A	A:20 G:0	CDS	+	235/1266	79/421	missense_variant c.235G>A p.Val79Ile	LOH55_RS06875		integrase arm-type DNA-binding domain-containing protein
0x	NZ_CP087958	1478360	snp	G	A	A:20 G:0	CDS	+	285/1266	95/421	synonymous_variant c.285G>A p.Gln95Gln	LOH55_RS06875		integrase arm-type DNA-binding domain-containing protein
0x	NZ_CP087958	1478432	snp	A	G	G:20 A:0	CDS	+	357/1266	119/421	synonymous_variant c.357A>G p.Lys119Lys	LOH55_RS06875		integrase arm-type DNA-binding domain-containing protein
0x	NZ_CP087958	1478450	complex	GACT	AACA	AACA:19 GACT:0	CDS	+	375/1266	125/421	synonymous_variant c.375_378delGACTinsAACA p.127	LOH55_RS06875		integrase arm-type DNA-binding domain-containing protein
0x	NZ_CP087958	1478481	complex	GAT	AAC	AAC:18 GAT:0	CDS	+	406/1266	136/421	missense_variant c.406_408delGATinsAAC p.Asp136Asn	LOH55_RS06875		integrase arm-type DNA-binding domain-containing protein
0x	NZ_CP087958	1478497	snp	G	A	A:20 G:0	CDS	+	422/1266	141/421	missense_variant c.422G>A p.Ser141Asn	LOH55_RS06875		integrase arm-type DNA-binding domain-containing protein
0x	NZ_CP087958	1478507	snp	T	C	C:20 T:0	CDS	+	432/1266	144/421	synonymous_variant c.432T>C p.Asp144Asp	LOH55_RS06875		integrase arm-type DNA-binding domain-containing protein
0x	NZ_CP087958	1478536	snp	T	C	C:20 T:0	CDS	+	461/1266	154/421	missense_variant c.461T>C p.Val154Ala	LOH55_RS06875		integrase arm-type DNA-binding domain-containing protein
0x	NZ_CP087958	1478627	complex	CCCG	TCCT	TCCT:19 CCCG:0	CDS	+	552/1266	184/421	synonymous_variant c.552_555delCCCGinsTCCT p.186	LOH55_RS06875		integrase arm-type DNA-binding domain-containing protein
0x	NZ_CP087958	1478648	snp	T	C	C:20 T:0	CDS	+	573/1266	191/421	synonymous_variant c.573T>C p.Gly191Gly	LOH55_RS06875		integrase arm-type DNA-binding domain-containing protein
0x	NZ_CP087958	1478658	complex	ACG	TCT	TCT:19 ACG:0	CDS	+	583/1266	195/421	missense_variant c.583_585delACGinsTCT p.Thr195Ser	LOH55_RS06875		integrase arm-type DNA-binding domain-containing protein
0x	NZ_CP087958	1478669	snp	C	A	A:20 C:0	CDS	+	594/1266	198/421	synonymous_variant c.594C>A p.Arg198Arg	LOH55_RS06875		integrase arm-type DNA-binding domain-containing protein
0x	NZ_CP087958	1478681	snp	T	C	C:20 T:0	CDS	+	606/1266	202/421	synonymous_variant c.606T>C p.Pro202Pro	LOH55_RS06875		integrase arm-type DNA-binding domain-containing protein
0x	NZ_CP087958	1478687	snp	G	T	T:20 G:0	CDS	+	612/1266	204/421	synonymous_variant c.612G>T p.Leu204Leu	LOH55_RS06875		integrase arm-type DNA-binding domain-containing protein
0x	NZ_CP087958	1478699	snp	C	T	T:20 C:0	CDS	+	624/1266	208/421	synonymous_variant c.624C>T p.Arg208Arg	LOH55_RS06875		integrase arm-type DNA-binding domain-containing protein
0x	NZ_CP087958	1478724	complex	GACG	AACA	AACA:19 GACG:0	CDS	+	649/1266	217/421	missense_variant c.649_652delGACGinsAACA p.AspGly217AsnSer	LOH55_RS06875		integrase arm-type DNA-binding domain-containing protein
0x	NZ_CP087958	1478738	snp	C	T	T:20 C:0	CDS	+	663/1266	221/421	synonymous_variant c.663C>T p.Gly221Gly	LOH55_RS06875		integrase arm-type DNA-binding domain-containing protein
0x	NZ_CP087958	1478753	complex	ACTGGCA	GCTTGCT	GCTTGCT:18 ACTGGCA:0	CDS	+	678/1266	226/421	synonymous_variant c.678_684delACTGGCAinsGCTTGCT p.229	LOH55_RS06875		integrase arm-type DNA-binding domain-containing protein
0x	NZ_CP087958	1478789	snp	T	C	C:20 T:0	CDS	+	714/1266	238/421	synonymous_variant c.714T>C p.Arg238Arg	LOH55_RS06875		integrase arm-type DNA-binding domain-containing protein
0x	NZ_CP087958	1478865	snp	G	A	A:20 G:0	CDS	+	790/1266	264/421	missense_variant c.790G>A p.Glu264Lys	LOH55_RS06875		integrase arm-type DNA-binding domain-containing protein
0x	NZ_CP087958	1478888	complex	TTCAT	CTCAC	CTCAC:20 TTCAT:0	CDS	+	813/1266	271/421	missense_variant c.813_817delTTCATinsCTCAC p.Tyr273His	LOH55_RS06875		integrase arm-type DNA-binding domain-containing protein
0x	NZ_CP087958	1479248	snp	G	A	A:20 G:0	CDS	+	1173/1266	391/421	missense_variant c.1173G>A p.Met391Ile	LOH55_RS06875		integrase arm-type DNA-binding domain-containing protein
0x	NZ_CP087958	1479332	snp	G	A	A:20 G:0	CDS	+	1257/1266	419/421	synonymous_variant c.1257G>A p.Leu419Leu	LOH55_RS06875		integrase arm-type DNA-binding domain-containing protein
0x	NZ_CP087958	1479619	snp	A	C	C:20 A:0	CDS	+	23/1044	8/347	missense_variant c.23A>C p.Glu8Ala	LOH55_RS06880		hypothetical protein
0x	NZ_CP087958	1479795	complex	CACT	TACC	TACC:20 CACT:0	CDS	+	199/1044	67/347	missense_variant c.199_202delCACTinsTACC p.His67Tyr	LOH55_RS06880		hypothetical protein
0x	NZ_CP087958	1479848	snp	T	A	A:20 T:0	CDS	+	252/1044	84/347	synonymous_variant c.252T>A p.Ala84Ala	LOH55_RS06880		hypothetical protein
0x	NZ_CP087958	1479867	snp	A	G	G:20 A:0	CDS	+	271/1044	91/347	missense_variant c.271A>G p.Ile91Val	LOH55_RS06880		hypothetical protein
0x	NZ_CP087958	1480575	snp	A	G	G:20 A:0	CDS	+	979/1044	327/347	missense_variant c.979A>G p.Ile327Val	LOH55_RS06880		hypothetical protein
0x	NZ_CP087958	1480681	snp	T	C	C:20 T:0
0x	NZ_CP087958	1480733	snp	T	G	G:20 T:0
0x	NZ_CP087958	1480877	snp	C	T	T:20 C:0
0x	NZ_CP087958	1484555	del	AT	A	A:19 AT:0
0x	NZ_CP087958	1484612	snp	C	T	T:20 C:0
0x	NZ_CP087958	1484673	snp	T	G	G:20 T:0	CDS	-	299/314	100/103	missense_variant c.299A>C p.His100Pro	LOH55_RS06905		adhesin biosynthesis transcription regulatory family protein
0x	NZ_CP087958	1484853	snp	A	C	C:20 A:0	CDS	-	119/314	40/103	missense_variant c.119T>G p.Leu40Arg	LOH55_RS06905		adhesin biosynthesis transcription regulatory family protein
0x	NZ_CP087958	1484868	ins	T	TA	TA:19 T:0	CDS	-	103/314	35/103	frameshift_variant c.103dupT p.Tyr35fs	LOH55_RS06905		adhesin biosynthesis transcription regulatory family protein
0x	NZ_CP087958	1484894	complex	GCCGA	CCCGG	CCCGG:19 GCCGA:0	CDS	-	78/314	25/103	missense_variant c.74_78delTCGGCinsCCGGG p.Leu25Pro	LOH55_RS06905		adhesin biosynthesis transcription regulatory family protein
0x	NZ_CP087958	1484906	snp	C	T	T:20 C:0	CDS	-	66/314	22/103	synonymous_variant c.66G>A p.Val22Val	LOH55_RS06905		adhesin biosynthesis transcription regulatory family protein
0x	NZ_CP087958	1485102	snp	T	C	C:19 T:0
0x	NZ_CP087958	1485107	snp	C	T	T:18 C:0
0x	NZ_CP087958	1485112	snp	T	C	C:18 T:0
0x	NZ_CP087958	1485117	complex	TT	CA	CA:18 TT:0
0x	NZ_CP087958	1485126	snp	C	T	T:17 C:0
0x	NZ_CP087958	1485133	complex	ACA	GTG	GTG:16 ACA:0
0x	NZ_CP087958	1485151	snp	C	T	T:17 C:0
0x	NZ_CP087958	1485226	complex	CACA	AACG	AACG:16 CACA:0
0x	NZ_CP087958	1485260	snp	C	T	T:17 C:0
0x	NZ_CP087958	1485283	snp	C	A	A:17 C:0
0x	NZ_CP087958	1485300	snp	C	T	T:17 C:0
0x	NZ_CP087958	1485424	snp	A	G	G:15 A:0	CDS	+	49/234	17/77	missense_variant c.49A>G p.Asn17Asp	LOH55_RS06910	papI	major pilus subunit operon transcriptional regulator PapI
0x	NZ_CP087958	1485438	snp	C	G	G:14 C:0	CDS	+	63/234	21/77	synonymous_variant c.63C>G p.Thr21Thr	LOH55_RS06910	papI	major pilus subunit operon transcriptional regulator PapI
0x	NZ_CP087958	1485450	snp	G	A	A:13 G:0	CDS	+	75/234	25/77	synonymous_variant c.75G>A p.Ala25Ala	LOH55_RS06910	papI	major pilus subunit operon transcriptional regulator PapI
0x	NZ_CP087958	1485474	snp	T	C	C:11 T:0	CDS	+	99/234	33/77	synonymous_variant c.99T>C p.Tyr33Tyr	LOH55_RS06910	papI	major pilus subunit operon transcriptional regulator PapI
0x	NZ_CP087958	1485480	snp	A	C	C:11 A:0	CDS	+	105/234	35/77	synonymous_variant c.105A>C p.Ala35Ala	LOH55_RS06910	papI	major pilus subunit operon transcriptional regulator PapI
0x	NZ_CP087958	1485509	snp	A	C	C:10 A:0	CDS	+	134/234	45/77	missense_variant c.134A>C p.Glu45Ala	LOH55_RS06910	papI	major pilus subunit operon transcriptional regulator PapI
0x	NZ_CP087958	1485514	snp	G	A	A:10 G:0	CDS	+	139/234	47/77	missense_variant c.139G>A p.Val47Met	LOH55_RS06910	papI	major pilus subunit operon transcriptional regulator PapI
0x	NZ_CP087958	1485528	snp	T	A	A:10 T:0	CDS	+	153/234	51/77	synonymous_variant c.153T>A p.Ser51Ser	LOH55_RS06910	papI	major pilus subunit operon transcriptional regulator PapI
0x	NZ_CP087958	1485537	complex	GCGA	ACGG	ACGG:10 GCGA:0	CDS	+	162/234	54/77	synonymous_variant c.162_165delGCGAinsACGG p.56	LOH55_RS06910	papI	major pilus subunit operon transcriptional regulator PapI
0x	NZ_CP087958	1485559	snp	C	T	T:10 C:0	CDS	+	184/234	62/77	missense_variant c.184C>T p.Leu62Phe	LOH55_RS06910	papI	major pilus subunit operon transcriptional regulator PapI
0x	NZ_CP087958	1485590	snp	A	G	G:10 A:0	CDS	+	215/234	72/77	missense_variant c.215A>G p.Asn72Ser	LOH55_RS06910	papI	major pilus subunit operon transcriptional regulator PapI
0x	NZ_CP087958	1485663	snp	G	A	A:14 G:0
0x	NZ_CP087958	1485715	snp	T	G	G:18 T:0
0x	NZ_CP087958	1486544	snp	C	T	T:20 C:0	CDS	-	843/1124	281/373	synonymous_variant c.843G>A p.Ser281Ser	LOH55_RS06915		IS3 family transposase
0x	NZ_CP087958	1486651	snp	G	T	T:20 G:0	CDS	-	736/1124	246/373	missense_variant c.736C>A p.Leu246Ile	LOH55_RS06915		IS3 family transposase
0x	NZ_CP087958	1486739	del	CG	C	C:20 CG:0	CDS	-	647/1124	216/373	frameshift_variant c.647delC p.Pro216fs	LOH55_RS06915		IS3 family transposase
0x	NZ_CP087958	1486906	snp	C	T	T:20 C:0	CDS	-	481/1124	161/373	missense_variant c.481G>A p.Glu161Lys	LOH55_RS06915		IS3 family transposase
0x	NZ_CP087958	1486929	complex	ACA	CGC	CGC:18 ACA:0	CDS	-	458/1124	152/373	missense_variant c.456_458delTGTinsGCG p.Val153Arg	LOH55_RS06915		IS3 family transposase
0x	NZ_CP087958	1486959	complex	CCG	TCT	TCT:19 CCG:0	CDS	-	428/1124	142/373	missense_variant c.426_428delCGGinsAGA p.SerGly142ArgAsp	LOH55_RS06915		IS3 family transposase
0x	NZ_CP087958	1487002	snp	T	A	A:20 T:0	CDS	-	385/1124	129/373	missense_variant c.385A>T p.Ser129Cys	LOH55_RS06915		IS3 family transposase
0x	NZ_CP087958	1487236	snp	C	T	T:20 C:0	CDS	-	151/1124	51/373	missense_variant c.151G>A p.Val51Ile	LOH55_RS06915		IS3 family transposase
0x	NZ_CP087958	1487268	snp	A	G	G:20 A:0	CDS	-	119/1124	40/373	missense_variant c.119T>C p.Ile40Thr	LOH55_RS06915		IS3 family transposase
0x	NZ_CP087958	1487279	snp	T	A	A:20 T:0	CDS	-	108/1124	36/373	synonymous_variant c.108A>T p.Ile36Ile	LOH55_RS06915		IS3 family transposase
0x	NZ_CP087958	1487299	snp	A	T	T:20 A:0	CDS	-	88/1124	30/373	missense_variant c.88T>A p.Trp30Arg	LOH55_RS06915		IS3 family transposase
0x	NZ_CP087958	1487410	snp	A	G	G:20 A:0
0x	NZ_CP087958	1487841	complex	GGATTAT	AGACTAC	AGACTAC:19 GGATTAT:0
0x	NZ_CP087958	1487982	snp	T	C	C:20 T:0
0x	NZ_CP087958	1488116	snp	G	A	A:20 G:0
0x	NZ_CP087958	1488261	del	ACGGTGTCG	A	A:18 ACGGTGTCG:0	CDS	-	614/750	203/249	frameshift_variant c.607_614delCGACACCG p.Arg203fs	LOH55_RS06925		ISL3 family transposase
0x	NZ_CP087958	1488536	snp	T	C	C:20 T:0	CDS	-	340/750	114/249	missense_variant c.340A>G p.Thr114Ala	LOH55_RS06925		ISL3 family transposase
0x	NZ_CP087958	1488552	complex	CCA	ACG	ACG:19 CCA:0	CDS	-	324/750	108/249	missense_variant c.322_324delTGGinsCGT p.Trp108Arg	LOH55_RS06925		ISL3 family transposase
0x	NZ_CP087958	1488588	snp	A	G	G:20 A:0	CDS	-	288/750	96/249	synonymous_variant c.288T>C p.Arg96Arg	LOH55_RS06925		ISL3 family transposase
0x	NZ_CP087958	1488739	snp	C	T	T:20 C:0	CDS	-	137/750	46/249	missense_variant c.137G>A p.Gly46Glu	LOH55_RS06925		ISL3 family transposase
0x	NZ_CP087958	1488785	snp	G	A	A:20 G:0	CDS	-	91/750	31/249	missense_variant c.91C>T p.Arg31Cys	LOH55_RS06925		ISL3 family transposase
0x	NZ_CP087958	1488846	snp	T	G	G:20 T:0	CDS	-	30/750	10/249	synonymous_variant c.30A>C p.Gly10Gly	LOH55_RS06925		ISL3 family transposase
0x	NZ_CP087958	1489418	snp	T	C	C:20 T:0
0x	NZ_CP087958	1489681	snp	C	T	T:20 C:0	CDS	+	258/261	86/86	synonymous_variant c.258C>T p.Arg86Arg	LOH55_RS06930		DUF1471 domain-containing protein
0x	NZ_CP087958	1489944	snp	A	T	T:20 A:0	CDS	+	219/561	73/186	synonymous_variant c.219A>T p.Ser73Ser	LOH55_RS06935		TetR/AcrR family transcriptional regulator
0x	NZ_CP087958	1490234	snp	T	C	C:20 T:0	CDS	+	509/561	170/186	missense_variant c.509T>C p.Ile170Thr	LOH55_RS06935		TetR/AcrR family transcriptional regulator
0x	NZ_CP087958	1490535	snp	A	G	G:20 A:0	CDS	+	210/429	70/142	synonymous_variant c.210A>G p.Val70Val	LOH55_RS06940		DUF417 family protein
0x	NZ_CP087958	1490734	snp	T	C	C:20 T:0	CDS	+	409/429	137/142	missense_variant c.409T>C p.Tyr137His	LOH55_RS06940		DUF417 family protein
0x	NZ_CP087958	1493372	snp	C	T	T:20 C:0	CDS	-	626/1194	209/397	missense_variant c.626G>A p.Cys209Tyr	LOH55_RS06960		MFS transporter
0x	NZ_CP087958	1493572	snp	A	T	T:20 A:0	CDS	-	426/1194	142/397	synonymous_variant c.426T>A p.Ala142Ala	LOH55_RS06960		MFS transporter
0x	NZ_CP087958	1493797	snp	G	C	C:20 G:0	CDS	-	201/1194	67/397	missense_variant c.201C>G p.Cys67Trp	LOH55_RS06960		MFS transporter
0x	NZ_CP087958	1493914	snp	T	C	C:20 T:0	CDS	-	84/1194	28/397	synonymous_variant c.84A>G p.Gly28Gly	LOH55_RS06960		MFS transporter
0x	NZ_CP087958	1493989	snp	T	A	A:20 T:0	CDS	-	9/1194	3/397	synonymous_variant c.9A>T p.Pro3Pro	LOH55_RS06960		MFS transporter
0x	NZ_CP087958	1493999	snp	A	T	T:20 A:0
0x	NZ_CP087958	1494066	snp	A	C	C:20 A:0
0x	NZ_CP087958	1494111	snp	G	A	A:20 G:0
0x	NZ_CP087958	1494247	snp	C	A	A:20 C:0	CDS	+	115/1725	39/574	missense_variant c.115C>A p.Leu39Ile	LOH55_RS06965	iucA	NIS family aerobactin synthetase IucA
0x	NZ_CP087958	1494408	snp	C	G	G:20 C:0	CDS	+	276/1725	92/574	synonymous_variant c.276C>G p.Arg92Arg	LOH55_RS06965	iucA	NIS family aerobactin synthetase IucA
0x	NZ_CP087958	1494471	complex	TGT	CGC	CGC:18 TGT:0	CDS	+	339/1725	113/574	missense_variant c.339_341delTGTinsCGC p.Val114Ala	LOH55_RS06965	iucA	NIS family aerobactin synthetase IucA
0x	NZ_CP087958	1494511	snp	G	A	A:20 G:0	CDS	+	379/1725	127/574	missense_variant c.379G>A p.Ala127Thr	LOH55_RS06965	iucA	NIS family aerobactin synthetase IucA
0x	NZ_CP087958	1494516	snp	T	C	C:20 T:0	CDS	+	384/1725	128/574	synonymous_variant c.384T>C p.Ala128Ala	LOH55_RS06965	iucA	NIS family aerobactin synthetase IucA
0x	NZ_CP087958	1494546	snp	G	A	A:20 G:0	CDS	+	414/1725	138/574	synonymous_variant c.414G>A p.Glu138Glu	LOH55_RS06965	iucA	NIS family aerobactin synthetase IucA
0x	NZ_CP087958	1495127	snp	G	T	T:20 G:0	CDS	+	995/1725	332/574	missense_variant c.995G>T p.Arg332Leu	LOH55_RS06965	iucA	NIS family aerobactin synthetase IucA
0x	NZ_CP087958	1495209	snp	T	C	C:20 T:0	CDS	+	1077/1725	359/574	synonymous_variant c.1077T>C p.Thr359Thr	LOH55_RS06965	iucA	NIS family aerobactin synthetase IucA
0x	NZ_CP087958	1496025	snp	T	A	A:20 T:0	CDS	+	168/948	56/315	synonymous_variant c.168T>A p.Ala56Ala	LOH55_RS06970	iucB	N(6)-hydroxylysine O-acetyltransferase IucB
0x	NZ_CP087958	1496065	snp	C	T	T:20 C:0	CDS	+	208/948	70/315	missense_variant c.208C>T p.Arg70Cys	LOH55_RS06970	iucB	N(6)-hydroxylysine O-acetyltransferase IucB
0x	NZ_CP087958	1496127	snp	T	C	C:20 T:0	CDS	+	270/948	90/315	synonymous_variant c.270T>C p.Thr90Thr	LOH55_RS06970	iucB	N(6)-hydroxylysine O-acetyltransferase IucB
0x	NZ_CP087958	1496238	snp	A	G	G:20 A:0	CDS	+	381/948	127/315	synonymous_variant c.381A>G p.Pro127Pro	LOH55_RS06970	iucB	N(6)-hydroxylysine O-acetyltransferase IucB
0x	NZ_CP087958	1496265	snp	T	C	C:20 T:0	CDS	+	408/948	136/315	synonymous_variant c.408T>C p.Asp136Asp	LOH55_RS06970	iucB	N(6)-hydroxylysine O-acetyltransferase IucB
0x	NZ_CP087958	1496478	snp	C	T	T:20 C:0	CDS	+	621/948	207/315	synonymous_variant c.621C>T p.Phe207Phe	LOH55_RS06970	iucB	N(6)-hydroxylysine O-acetyltransferase IucB
0x	NZ_CP087958	1496681	snp	T	A	A:20 T:0	CDS	+	824/948	275/315	missense_variant c.824T>A p.Leu275Gln	LOH55_RS06970	iucB	N(6)-hydroxylysine O-acetyltransferase IucB
0x	NZ_CP087958	1496948	snp	C	T	T:20 C:0	CDS	+	144/1743	48/580	synonymous_variant c.144C>T p.Phe48Phe	LOH55_RS06975	iucC	NIS family aerobactin synthetase IucC
0x	NZ_CP087958	1497285	snp	A	G	G:20 A:0	CDS	+	481/1743	161/580	missense_variant c.481A>G p.Thr161Ala	LOH55_RS06975	iucC	NIS family aerobactin synthetase IucC
0x	NZ_CP087958	1497347	snp	T	C	C:20 T:0	CDS	+	543/1743	181/580	synonymous_variant c.543T>C p.Asp181Asp	LOH55_RS06975	iucC	NIS family aerobactin synthetase IucC
0x	NZ_CP087958	1497434	snp	A	G	G:20 A:0	CDS	+	630/1743	210/580	synonymous_variant c.630A>G p.Gly210Gly	LOH55_RS06975	iucC	NIS family aerobactin synthetase IucC
0x	NZ_CP087958	1497494	snp	T	C	C:20 T:0	CDS	+	690/1743	230/580	synonymous_variant c.690T>C p.Ala230Ala	LOH55_RS06975	iucC	NIS family aerobactin synthetase IucC
0x	NZ_CP087958	1497599	snp	T	C	C:20 T:0	CDS	+	795/1743	265/580	synonymous_variant c.795T>C p.Ser265Ser	LOH55_RS06975	iucC	NIS family aerobactin synthetase IucC
0x	NZ_CP087958	1497608	snp	C	A	A:20 C:0	CDS	+	804/1743	268/580	synonymous_variant c.804C>A p.Gly268Gly	LOH55_RS06975	iucC	NIS family aerobactin synthetase IucC
0x	NZ_CP087958	1497677	snp	C	T	T:20 C:0	CDS	+	873/1743	291/580	synonymous_variant c.873C>T p.Tyr291Tyr	LOH55_RS06975	iucC	NIS family aerobactin synthetase IucC
0x	NZ_CP087958	1497710	snp	A	G	G:20 A:0	CDS	+	906/1743	302/580	synonymous_variant c.906A>G p.Leu302Leu	LOH55_RS06975	iucC	NIS family aerobactin synthetase IucC
0x	NZ_CP087958	1497740	snp	A	G	G:20 A:0	CDS	+	936/1743	312/580	synonymous_variant c.936A>G p.Leu312Leu	LOH55_RS06975	iucC	NIS family aerobactin synthetase IucC
0x	NZ_CP087958	1497761	snp	A	C	C:20 A:0	CDS	+	957/1743	319/580	synonymous_variant c.957A>C p.Ile319Ile	LOH55_RS06975	iucC	NIS family aerobactin synthetase IucC
0x	NZ_CP087958	1497788	snp	C	G	G:20 C:0	CDS	+	984/1743	328/580	synonymous_variant c.984C>G p.Val328Val	LOH55_RS06975	iucC	NIS family aerobactin synthetase IucC
0x	NZ_CP087958	1497962	snp	A	C	C:20 A:0	CDS	+	1158/1743	386/580	synonymous_variant c.1158A>C p.Ile386Ile	LOH55_RS06975	iucC	NIS family aerobactin synthetase IucC
0x	NZ_CP087958	1497974	snp	G	A	A:20 G:0	CDS	+	1170/1743	390/580	synonymous_variant c.1170G>A p.Gly390Gly	LOH55_RS06975	iucC	NIS family aerobactin synthetase IucC
0x	NZ_CP087958	1498002	snp	C	T	T:20 C:0	CDS	+	1198/1743	400/580	synonymous_variant c.1198C>T p.Leu400Leu	LOH55_RS06975	iucC	NIS family aerobactin synthetase IucC
0x	NZ_CP087958	1498016	snp	C	T	T:20 C:0	CDS	+	1212/1743	404/580	synonymous_variant c.1212C>T p.Val404Val	LOH55_RS06975	iucC	NIS family aerobactin synthetase IucC
0x	NZ_CP087958	1498025	snp	T	G	G:20 T:0	CDS	+	1221/1743	407/580	synonymous_variant c.1221T>G p.Pro407Pro	LOH55_RS06975	iucC	NIS family aerobactin synthetase IucC
0x	NZ_CP087958	1498070	snp	T	C	C:20 T:0	CDS	+	1266/1743	422/580	synonymous_variant c.1266T>C p.His422His	LOH55_RS06975	iucC	NIS family aerobactin synthetase IucC
0x	NZ_CP087958	1498085	snp	T	G	G:20 T:0	CDS	+	1281/1743	427/580	synonymous_variant c.1281T>G p.Thr427Thr	LOH55_RS06975	iucC	NIS family aerobactin synthetase IucC
0x	NZ_CP087958	1498106	snp	T	A	A:20 T:0	CDS	+	1302/1743	434/580	synonymous_variant c.1302T>A p.Val434Val	LOH55_RS06975	iucC	NIS family aerobactin synthetase IucC
0x	NZ_CP087958	1498148	snp	A	G	G:20 A:0	CDS	+	1344/1743	448/580	synonymous_variant c.1344A>G p.Arg448Arg	LOH55_RS06975	iucC	NIS family aerobactin synthetase IucC
0x	NZ_CP087958	1498162	complex	AGTTC	CGTTT	CGTTT:20 AGTTC:0	CDS	+	1358/1743	453/580	missense_variant c.1358_1362delAGTTCinsCGTTT p.Glu453Ala	LOH55_RS06975	iucC	NIS family aerobactin synthetase IucC
0x	NZ_CP087958	1498196	snp	T	G	G:20 T:0	CDS	+	1392/1743	464/580	synonymous_variant c.1392T>G p.Val464Val	LOH55_RS06975	iucC	NIS family aerobactin synthetase IucC
0x	NZ_CP087958	1498205	snp	T	C	C:20 T:0	CDS	+	1401/1743	467/580	synonymous_variant c.1401T>C p.Val467Val	LOH55_RS06975	iucC	NIS family aerobactin synthetase IucC
0x	NZ_CP087958	1498214	snp	C	T	T:20 C:0	CDS	+	1410/1743	470/580	synonymous_variant c.1410C>T p.Arg470Arg	LOH55_RS06975	iucC	NIS family aerobactin synthetase IucC
0x	NZ_CP087958	1498361	snp	A	C	C:20 A:0	CDS	+	1557/1743	519/580	missense_variant c.1557A>C p.Lys519Asn	LOH55_RS06975	iucC	NIS family aerobactin synthetase IucC
0x	NZ_CP087958	1498403	snp	T	C	C:20 T:0	CDS	+	1599/1743	533/580	synonymous_variant c.1599T>C p.Leu533Leu	LOH55_RS06975	iucC	NIS family aerobactin synthetase IucC
0x	NZ_CP087958	1498457	complex	TGATCT	GGACCA	GGACCA:20 TGATCT:0	CDS	+	1653/1743	551/580	missense_variant c.1653_1658delTGATCTinsGGACCA p.Leu553Gln	LOH55_RS06975	iucC	NIS family aerobactin synthetase IucC
0x	NZ_CP087958	1498475	snp	C	T	T:20 C:0	CDS	+	1671/1743	557/580	synonymous_variant c.1671C>T p.Ser557Ser	LOH55_RS06975	iucC	NIS family aerobactin synthetase IucC
0x	NZ_CP087958	1498500	snp	G	A	A:20 G:0	CDS	+	1696/1743	566/580	missense_variant c.1696G>A p.Asp566Asn	LOH55_RS06975	iucC	NIS family aerobactin synthetase IucC
0x	NZ_CP087958	1498573	snp	A	C	C:20 A:0	CDS	+	30/1334	10/443	synonymous_variant c.30A>C p.Val10Val	LOH55_RS06980	iucD	NADPH-dependent L-lysine N(6)-monooxygenase IucD
0x	NZ_CP087958	1498597	snp	C	T	T:20 C:0	CDS	+	54/1334	18/443	synonymous_variant c.54C>T p.Ser18Ser	LOH55_RS06980	iucD	NADPH-dependent L-lysine N(6)-monooxygenase IucD
0x	NZ_CP087958	1498606	snp	G	A	A:20 G:0	CDS	+	63/1334	21/443	synonymous_variant c.63G>A p.Ala21Ala	LOH55_RS06980	iucD	NADPH-dependent L-lysine N(6)-monooxygenase IucD
0x	NZ_CP087958	1498631	snp	G	A	A:20 G:0	CDS	+	88/1334	30/443	missense_variant c.88G>A p.Asp30Asn	LOH55_RS06980	iucD	NADPH-dependent L-lysine N(6)-monooxygenase IucD
0x	NZ_CP087958	1498648	snp	T	C	C:20 T:0	CDS	+	105/1334	35/443	synonymous_variant c.105T>C p.Asp35Asp	LOH55_RS06980	iucD	NADPH-dependent L-lysine N(6)-monooxygenase IucD
0x	NZ_CP087958	1498708	snp	C	T	T:20 C:0	CDS	+	165/1334	55/443	synonymous_variant c.165C>T p.Thr55Thr	LOH55_RS06980	iucD	NADPH-dependent L-lysine N(6)-monooxygenase IucD
0x	NZ_CP087958	1498735	snp	T	A	A:20 T:0	CDS	+	192/1334	64/443	synonymous_variant c.192T>A p.Ala64Ala	LOH55_RS06980	iucD	NADPH-dependent L-lysine N(6)-monooxygenase IucD
0x	NZ_CP087958	1498759	snp	T	C	C:20 T:0	CDS	+	216/1334	72/443	synonymous_variant c.216T>C p.Ser72Ser	LOH55_RS06980	iucD	NADPH-dependent L-lysine N(6)-monooxygenase IucD
0x	NZ_CP087958	1498849	snp	C	T	T:20 C:0	CDS	+	306/1334	102/443	synonymous_variant c.306C>T p.Tyr102Tyr	LOH55_RS06980	iucD	NADPH-dependent L-lysine N(6)-monooxygenase IucD
0x	NZ_CP087958	1498906	snp	C	T	T:20 C:0	CDS	+	363/1334	121/443	synonymous_variant c.363C>T p.Asn121Asn	LOH55_RS06980	iucD	NADPH-dependent L-lysine N(6)-monooxygenase IucD
0x	NZ_CP087958	1498918	snp	T	C	C:20 T:0	CDS	+	375/1334	125/443	synonymous_variant c.375T>C p.Asp125Asp	LOH55_RS06980	iucD	NADPH-dependent L-lysine N(6)-monooxygenase IucD
0x	NZ_CP087958	1498925	snp	C	A	A:20 C:0	CDS	+	382/1334	128/443	missense_variant c.382C>A p.Arg128Ser	LOH55_RS06980	iucD	NADPH-dependent L-lysine N(6)-monooxygenase IucD
0x	NZ_CP087958	1498942	complex	GCAA	TCAG	TCAG:19 GCAA:0	CDS	+	399/1334	133/443	synonymous_variant c.399_402delGCAAinsTCAG p.135	LOH55_RS06980	iucD	NADPH-dependent L-lysine N(6)-monooxygenase IucD
0x	NZ_CP087958	1498951	complex	CCA	TCG	TCG:18 CCA:0	CDS	+	408/1334	136/443	missense_variant c.408_410delCCAinsTCG p.Gln137Arg	LOH55_RS06980	iucD	NADPH-dependent L-lysine N(6)-monooxygenase IucD
0x	NZ_CP087958	1499027	snp	A	G	G:20 A:0	CDS	+	484/1334	162/443	missense_variant c.484A>G p.Met162Val	LOH55_RS06980	iucD	NADPH-dependent L-lysine N(6)-monooxygenase IucD
0x	NZ_CP087958	1499080	snp	T	G	G:20 T:0	CDS	+	537/1334	179/443	synonymous_variant c.537T>G p.Leu179Leu	LOH55_RS06980	iucD	NADPH-dependent L-lysine N(6)-monooxygenase IucD
0x	NZ_CP087958	1499098	snp	C	T	T:20 C:0	CDS	+	555/1334	185/443	synonymous_variant c.555C>T p.Thr185Thr	LOH55_RS06980	iucD	NADPH-dependent L-lysine N(6)-monooxygenase IucD
0x	NZ_CP087958	1499188	snp	C	A	A:20 C:0	CDS	+	645/1334	215/443	synonymous_variant c.645C>A p.Ser215Ser	LOH55_RS06980	iucD	NADPH-dependent L-lysine N(6)-monooxygenase IucD
0x	NZ_CP087958	1499276	snp	G	A	A:20 G:0	CDS	+	733/1334	245/443	missense_variant c.733G>A p.Glu245Lys	LOH55_RS06980	iucD	NADPH-dependent L-lysine N(6)-monooxygenase IucD
0x	NZ_CP087958	1499455	snp	T	G	G:20 T:0	CDS	+	912/1334	304/443	synonymous_variant c.912T>G p.Pro304Pro	LOH55_RS06980	iucD	NADPH-dependent L-lysine N(6)-monooxygenase IucD
0x	NZ_CP087958	1499467	complex	GC	AT	AT:19 GC:0	CDS	+	924/1334	308/443	synonymous_variant c.924_925delGCinsAT p.310	LOH55_RS06980	iucD	NADPH-dependent L-lysine N(6)-monooxygenase IucD
0x	NZ_CP087958	1499476	snp	G	A	A:20 G:0	CDS	+	933/1334	311/443	synonymous_variant c.933G>A p.Glu311Glu	LOH55_RS06980	iucD	NADPH-dependent L-lysine N(6)-monooxygenase IucD
0x	NZ_CP087958	1499490	snp	A	G	G:20 A:0	CDS	+	947/1334	316/443	missense_variant c.947A>G p.Gln316Arg	LOH55_RS06980	iucD	NADPH-dependent L-lysine N(6)-monooxygenase IucD
0x	NZ_CP087958	1499497	snp	G	A	A:20 G:0	CDS	+	954/1334	318/443	synonymous_variant c.954G>A p.Arg318Arg	LOH55_RS06980	iucD	NADPH-dependent L-lysine N(6)-monooxygenase IucD
0x	NZ_CP087958	1499548	snp	G	A	A:20 G:0	CDS	+	1005/1334	335/443	synonymous_variant c.1005G>A p.Ala335Ala	LOH55_RS06980	iucD	NADPH-dependent L-lysine N(6)-monooxygenase IucD
0x	NZ_CP087958	1499579	snp	C	T	T:20 C:0	CDS	+	1036/1334	346/443	synonymous_variant c.1036C>T p.Leu346Leu	LOH55_RS06980	iucD	NADPH-dependent L-lysine N(6)-monooxygenase IucD
0x	NZ_CP087958	1499653	complex	GAAC	AAAT	AAAT:16 GAAC:0	CDS	+	1110/1334	370/443	synonymous_variant c.1110_1113delGAACinsAAAT p.372	LOH55_RS06980	iucD	NADPH-dependent L-lysine N(6)-monooxygenase IucD
0x	NZ_CP087958	1499665	complex	CGT	TGC	TGC:15 CGT:0	CDS	+	1122/1334	374/443	missense_variant c.1122_1124delCGTinsTGC p.Val375Ala	LOH55_RS06980	iucD	NADPH-dependent L-lysine N(6)-monooxygenase IucD
0x	NZ_CP087958	1499680	snp	T	C	C:14 T:0	CDS	+	1137/1334	379/443	synonymous_variant c.1137T>C p.Ser379Ser	LOH55_RS06980	iucD	NADPH-dependent L-lysine N(6)-monooxygenase IucD
0x	NZ_CP087958	1499689	snp	C	T	T:14 C:0	CDS	+	1146/1334	382/443	synonymous_variant c.1146C>T p.Thr382Thr	LOH55_RS06980	iucD	NADPH-dependent L-lysine N(6)-monooxygenase IucD
0x	NZ_CP087958	1499725	snp	A	C	C:11 A:0	CDS	+	1182/1334	394/443	synonymous_variant c.1182A>C p.Ala394Ala	LOH55_RS06980	iucD	NADPH-dependent L-lysine N(6)-monooxygenase IucD
0x	NZ_CP087958	1500128	complex	CTG	TTA	TTA:11 CTG:0	CDS	+	226/2202	76/733	synonymous_variant c.226_228delCTGinsTTA p.77	LOH55_RS06985	iutA	ferric aerobactin receptor IutA
0x	NZ_CP087958	1500136	snp	T	C	C:11 T:0	CDS	+	234/2202	78/733	synonymous_variant c.234T>C p.Pro78Pro	LOH55_RS06985	iutA	ferric aerobactin receptor IutA
0x	NZ_CP087958	1500145	snp	C	T	T:12 C:0	CDS	+	243/2202	81/733	synonymous_variant c.243C>T p.Asp81Asp	LOH55_RS06985	iutA	ferric aerobactin receptor IutA
0x	NZ_CP087958	1500156	snp	G	A	A:13 G:0	CDS	+	254/2202	85/733	missense_variant c.254G>A p.Arg85Gln	LOH55_RS06985	iutA	ferric aerobactin receptor IutA
0x	NZ_CP087958	1500163	snp	C	A	A:13 C:0	CDS	+	261/2202	87/733	synonymous_variant c.261C>A p.Arg87Arg	LOH55_RS06985	iutA	ferric aerobactin receptor IutA
0x	NZ_CP087958	1500181	complex	TG	CA	CA:15 TG:0	CDS	+	279/2202	93/733	missense_variant c.279_280delTGinsCA p.Val94Met	LOH55_RS06985	iutA	ferric aerobactin receptor IutA
0x	NZ_CP087958	1500202	complex	CGTGCTGG	TGTCCTGA	TGTCCTGA:17 CGTGCTGG:0	CDS	+	300/2202	100/733	missense_variant c.300_307delCGTGCTGGinsTGTCCTGA p.Val103Ile	LOH55_RS06985	iutA	ferric aerobactin receptor IutA
0x	NZ_CP087958	1500217	snp	C	T	T:18 C:0	CDS	+	315/2202	105/733	synonymous_variant c.315C>T p.Gly105Gly	LOH55_RS06985	iutA	ferric aerobactin receptor IutA
0x	NZ_CP087958	1500223	snp	T	C	C:19 T:0	CDS	+	321/2202	107/733	synonymous_variant c.321T>C p.Arg107Arg	LOH55_RS06985	iutA	ferric aerobactin receptor IutA
0x	NZ_CP087958	1500239	snp	A	T	T:19 A:0	CDS	+	337/2202	113/733	missense_variant c.337A>T p.Thr113Ser	LOH55_RS06985	iutA	ferric aerobactin receptor IutA
0x	NZ_CP087958	1500263	complex	ATA	GTC	GTC:19 ATA:0	CDS	+	361/2202	121/733	missense_variant c.361_363delATAinsGTC p.Ile121Val	LOH55_RS06985	iutA	ferric aerobactin receptor IutA
0x	NZ_CP087958	1500304	snp	T	C	C:20 T:0	CDS	+	402/2202	134/733	synonymous_variant c.402T>C p.Gly134Gly	LOH55_RS06985	iutA	ferric aerobactin receptor IutA
0x	NZ_CP087958	1500311	snp	T	G	G:20 T:0	CDS	+	409/2202	137/733	missense_variant c.409T>G p.Ser137Ala	LOH55_RS06985	iutA	ferric aerobactin receptor IutA
0x	NZ_CP087958	1500322	snp	C	T	T:20 C:0	CDS	+	420/2202	140/733	synonymous_variant c.420C>T p.Gly140Gly	LOH55_RS06985	iutA	ferric aerobactin receptor IutA
0x	NZ_CP087958	1500328	snp	C	G	G:20 C:0	CDS	+	426/2202	142/733	synonymous_variant c.426C>G p.Gly142Gly	LOH55_RS06985	iutA	ferric aerobactin receptor IutA
0x	NZ_CP087958	1500337	complex	TGGCC	AGGGT	AGGGT:19 TGGCC:0	CDS	+	435/2202	145/733	synonymous_variant c.435_439delTGGCCinsAGGGT p.148	LOH55_RS06985	iutA	ferric aerobactin receptor IutA
0x	NZ_CP087958	1500403	snp	C	A	A:20 C:0	CDS	+	501/2202	167/733	synonymous_variant c.501C>A p.Thr167Thr	LOH55_RS06985	iutA	ferric aerobactin receptor IutA
0x	NZ_CP087958	1500417	snp	G	A	A:20 G:0	CDS	+	515/2202	172/733	missense_variant c.515G>A p.Ser172Asn	LOH55_RS06985	iutA	ferric aerobactin receptor IutA
0x	NZ_CP087958	1500439	snp	A	G	G:20 A:0	CDS	+	537/2202	179/733	synonymous_variant c.537A>G p.Glu179Glu	LOH55_RS06985	iutA	ferric aerobactin receptor IutA
0x	NZ_CP087958	1500451	snp	A	T	T:20 A:0	CDS	+	549/2202	183/733	synonymous_variant c.549A>T p.Gly183Gly	LOH55_RS06985	iutA	ferric aerobactin receptor IutA
0x	NZ_CP087958	1500472	snp	G	C	C:20 G:0	CDS	+	570/2202	190/733	missense_variant c.570G>C p.Glu190Asp	LOH55_RS06985	iutA	ferric aerobactin receptor IutA
0x	NZ_CP087958	1500545	snp	T	C	C:20 T:0	CDS	+	643/2202	215/733	synonymous_variant c.643T>C p.Leu215Leu	LOH55_RS06985	iutA	ferric aerobactin receptor IutA
0x	NZ_CP087958	1500575	snp	T	C	C:19 T:0	CDS	+	673/2202	225/733	missense_variant c.673T>C p.Tyr225His	LOH55_RS06985	iutA	ferric aerobactin receptor IutA
0x	NZ_CP087958	1500581	snp	G	A	A:19 G:0	CDS	+	679/2202	227/733	missense_variant c.679G>A p.Asp227Asn	LOH55_RS06985	iutA	ferric aerobactin receptor IutA
0x	NZ_CP087958	1500604	snp	T	C	C:19 T:0	CDS	+	702/2202	234/733	synonymous_variant c.702T>C p.Thr234Thr	LOH55_RS06985	iutA	ferric aerobactin receptor IutA
0x	NZ_CP087958	1500640	complex	GT	AC	AC:17 GT:0	CDS	+	738/2202	246/733	synonymous_variant c.738_739delGTinsAC p.248	LOH55_RS06985	iutA	ferric aerobactin receptor IutA
0x	NZ_CP087958	1500646	complex	CACA	AACG	AACG:17 CACA:0	CDS	+	744/2202	248/733	synonymous_variant c.744_747delCACAinsAACG p.250	LOH55_RS06985	iutA	ferric aerobactin receptor IutA
0x	NZ_CP087958	1500664	snp	C	T	T:19 C:0	CDS	+	762/2202	254/733	synonymous_variant c.762C>T p.Ser254Ser	LOH55_RS06985	iutA	ferric aerobactin receptor IutA
0x	NZ_CP087958	1500670	snp	C	G	G:19 C:0	CDS	+	768/2202	256/733	synonymous_variant c.768C>G p.Gly256Gly	LOH55_RS06985	iutA	ferric aerobactin receptor IutA
0x	NZ_CP087958	1500677	snp	G	A	A:19 G:0	CDS	+	775/2202	259/733	missense_variant c.775G>A p.Asp259Asn	LOH55_RS06985	iutA	ferric aerobactin receptor IutA
0x	NZ_CP087958	1500706	complex	CTCT	TTCC	TTCC:19 CTCT:0	CDS	+	804/2202	268/733	synonymous_variant c.804_807delCTCTinsTTCC p.270	LOH55_RS06985	iutA	ferric aerobactin receptor IutA
0x	NZ_CP087958	1500718	snp	A	C	C:19 A:0	CDS	+	816/2202	272/733	missense_variant c.816A>C p.Arg272Ser	LOH55_RS06985	iutA	ferric aerobactin receptor IutA
0x	NZ_CP087958	1500723	snp	C	G	G:19 C:0	CDS	+	821/2202	274/733	missense_variant c.821C>G p.Thr274Ser	LOH55_RS06985	iutA	ferric aerobactin receptor IutA
0x	NZ_CP087958	1500730	snp	G	A	A:19 G:0	CDS	+	828/2202	276/733	synonymous_variant c.828G>A p.Thr276Thr	LOH55_RS06985	iutA	ferric aerobactin receptor IutA
0x	NZ_CP087958	1500735	snp	T	A	A:19 T:0	CDS	+	833/2202	278/733	missense_variant c.833T>A p.Phe278Tyr	LOH55_RS06985	iutA	ferric aerobactin receptor IutA
0x	NZ_CP087958	1500745	snp	C	G	G:19 C:0	CDS	+	843/2202	281/733	missense_variant c.843C>G p.Asn281Lys	LOH55_RS06985	iutA	ferric aerobactin receptor IutA
0x	NZ_CP087958	1500757	snp	C	T	T:19 C:0	CDS	+	855/2202	285/733	synonymous_variant c.855C>T p.Ser285Ser	LOH55_RS06985	iutA	ferric aerobactin receptor IutA
0x	NZ_CP087958	1500763	snp	T	C	C:19 T:0	CDS	+	861/2202	287/733	synonymous_variant c.861T>C p.Arg287Arg	LOH55_RS06985	iutA	ferric aerobactin receptor IutA
0x	NZ_CP087958	1500811	complex	CGCTTTTCTGG	TGATTTCCTGA	TGATTTCCTGA:18 CGCTTTTCTGG:0	CDS	+	909/2202	303/733	missense_variant c.909_919delCGCTTTTCTGGinsTGATTTCCTGA p.AlaPheLeuGly304AspPheLeuArg	LOH55_RS06985	iutA	ferric aerobactin receptor IutA
0x	NZ_CP087958	1500829	snp	G	A	A:20 G:0	CDS	+	927/2202	309/733	synonymous_variant c.927G>A p.Glu309Glu	LOH55_RS06985	iutA	ferric aerobactin receptor IutA
0x	NZ_CP087958	1500868	snp	A	G	G:20 A:0	CDS	+	966/2202	322/733	synonymous_variant c.966A>G p.Arg322Arg	LOH55_RS06985	iutA	ferric aerobactin receptor IutA
0x	NZ_CP087958	1500898	snp	C	T	T:20 C:0	CDS	+	996/2202	332/733	synonymous_variant c.996C>T p.Asn332Asn	LOH55_RS06985	iutA	ferric aerobactin receptor IutA
0x	NZ_CP087958	1500906	snp	T	C	C:20 T:0	CDS	+	1004/2202	335/733	missense_variant c.1004T>C p.Val335Ala	LOH55_RS06985	iutA	ferric aerobactin receptor IutA
0x	NZ_CP087958	1500919	snp	T	C	C:20 T:0	CDS	+	1017/2202	339/733	synonymous_variant c.1017T>C p.Ser339Ser	LOH55_RS06985	iutA	ferric aerobactin receptor IutA
0x	NZ_CP087958	1500934	snp	C	T	T:19 C:0	CDS	+	1032/2202	344/733	synonymous_variant c.1032C>T p.Asp344Asp	LOH55_RS06985	iutA	ferric aerobactin receptor IutA
0x	NZ_CP087958	1500971	complex	AAACCG	CAACTT	CAACTT:16 AAACCG:0	CDS	+	1069/2202	357/733	missense_variant c.1069_1074delAAACCGinsCAACTT p.LysPro357GlnLeu	LOH55_RS06985	iutA	ferric aerobactin receptor IutA
0x	NZ_CP087958	1501015	snp	T	G	G:17 T:0	CDS	+	1113/2202	371/733	missense_variant c.1113T>G p.Asp371Glu	LOH55_RS06985	iutA	ferric aerobactin receptor IutA
0x	NZ_CP087958	1501051	snp	C	T	T:17 C:0	CDS	+	1149/2202	383/733	synonymous_variant c.1149C>T p.Asp383Asp	LOH55_RS06985	iutA	ferric aerobactin receptor IutA
0x	NZ_CP087958	1501066	snp	C	T	T:17 C:0	CDS	+	1164/2202	388/733	synonymous_variant c.1164C>T p.Ser388Ser	LOH55_RS06985	iutA	ferric aerobactin receptor IutA
0x	NZ_CP087958	1501088	complex	AAG	CAT	CAT:16 AAG:0	CDS	+	1186/2202	396/733	missense_variant c.1186_1188delAAGinsCAT p.Lys396His	LOH55_RS06985	iutA	ferric aerobactin receptor IutA
0x	NZ_CP087958	1501120	snp	G	A	A:17 G:0	CDS	+	1218/2202	406/733	synonymous_variant c.1218G>A p.Ser406Ser	LOH55_RS06985	iutA	ferric aerobactin receptor IutA
0x	NZ_CP087958	1501135	snp	C	T	T:17 C:0	CDS	+	1233/2202	411/733	synonymous_variant c.1233C>T p.Asn411Asn	LOH55_RS06985	iutA	ferric aerobactin receptor IutA
0x	NZ_CP087958	1501156	complex	AGA	CAG	CAG:14 AGA:0	CDS	+	1254/2202	418/733	missense_variant c.1254_1256delAGAinsCAG p.Asp419Ser	LOH55_RS06985	iutA	ferric aerobactin receptor IutA
0x	NZ_CP087958	1501168	complex	CAATAATCTC	TAATGATATT	TAATGATATT:14 CAATAATCTC:0	CDS	+	1266/2202	422/733	missense_variant c.1266_1275delCAATAATCTCinsTAATGATATT p.AsnLeu424AspIle	LOH55_RS06985	iutA	ferric aerobactin receptor IutA
0x	NZ_CP087958	1501184	complex	CTCAA	GTTAG	GTTAG:14 CTCAA:0	CDS	+	1282/2202	428/733	missense_variant c.1282_1286delCTCAAinsGTTAG p.LeuAsn428ValSer	LOH55_RS06985	iutA	ferric aerobactin receptor IutA
0x	NZ_CP087958	1501210	snp	C	T	T:16 C:0	CDS	+	1308/2202	436/733	synonymous_variant c.1308C>T p.Tyr436Tyr	LOH55_RS06985	iutA	ferric aerobactin receptor IutA
0x	NZ_CP087958	1501216	snp	A	G	G:15 A:0	CDS	+	1314/2202	438/733	synonymous_variant c.1314A>G p.Glu438Glu	LOH55_RS06985	iutA	ferric aerobactin receptor IutA
0x	NZ_CP087958	1501221	complex	AGATT	GGGTA	GGGTA:14 AGATT:0	CDS	+	1319/2202	440/733	missense_variant c.1319_1323delAGATTinsGGGTA p.LysIle440ArgVal	LOH55_RS06985	iutA	ferric aerobactin receptor IutA
0x	NZ_CP087958	1501239	snp	G	A	A:16 G:0	CDS	+	1337/2202	446/733	missense_variant c.1337G>A p.Gly446Asp	LOH55_RS06985	iutA	ferric aerobactin receptor IutA
0x	NZ_CP087958	1501244	snp	G	A	A:16 G:0	CDS	+	1342/2202	448/733	missense_variant c.1342G>A p.Ala448Thr	LOH55_RS06985	iutA	ferric aerobactin receptor IutA
0x	NZ_CP087958	1501254	complex	GGC	AGA	AGA:16 GGC:0	CDS	+	1352/2202	451/733	missense_variant c.1352_1354delGGCinsAGA p.ArgGln451GlnLys	LOH55_RS06985	iutA	ferric aerobactin receptor IutA
0x	NZ_CP087958	1501264	snp	C	T	T:16 C:0	CDS	+	1362/2202	454/733	synonymous_variant c.1362C>T p.Ala454Ala	LOH55_RS06985	iutA	ferric aerobactin receptor IutA
0x	NZ_CP087958	1501276	complex	TACATCC	GATATCT	GATATCT:15 TACATCC:0	CDS	+	1374/2202	458/733	missense_variant c.1374_1380delTACATCCinsGATATCT p.Thr459Ile	LOH55_RS06985	iutA	ferric aerobactin receptor IutA
0x	NZ_CP087958	1501300	complex	CGGCTCAGTC	TGGTTCGGTA	TGGTTCGGTA:15 CGGCTCAGTC:0	CDS	+	1398/2202	466/733	synonymous_variant c.1398_1407delCGGCTCAGTCinsTGGTTCGGTA p.470	LOH55_RS06985	iutA	ferric aerobactin receptor IutA
0x	NZ_CP087958	1501318	snp	C	T	T:14 C:0	CDS	+	1416/2202	472/733	synonymous_variant c.1416C>T p.Asp472Asp	LOH55_RS06985	iutA	ferric aerobactin receptor IutA
0x	NZ_CP087958	1501324	snp	C	T	T:13 C:0	CDS	+	1422/2202	474/733	synonymous_variant c.1422C>T p.Phe474Phe	LOH55_RS06985	iutA	ferric aerobactin receptor IutA
0x	NZ_CP087958	1501333	complex	CGCC	TGCT	TGCT:13 CGCC:0	CDS	+	1431/2202	477/733	synonymous_variant c.1431_1434delCGCCinsTGCT p.479	LOH55_RS06985	iutA	ferric aerobactin receptor IutA
0x	NZ_CP087958	1501363	snp	C	T	T:11 C:0	CDS	+	1461/2202	487/733	synonymous_variant c.1461C>T p.Arg487Arg	LOH55_RS06985	iutA	ferric aerobactin receptor IutA
0x	NZ_CP087958	1501420	snp	C	T	T:10 C:0	CDS	+	1518/2202	506/733	synonymous_variant c.1518C>T p.Tyr506Tyr	LOH55_RS06985	iutA	ferric aerobactin receptor IutA
0x	NZ_CP087958	1501444	snp	T	A	A:11 T:0	CDS	+	1542/2202	514/733	synonymous_variant c.1542T>A p.Ala514Ala	LOH55_RS06985	iutA	ferric aerobactin receptor IutA
0x	NZ_CP087958	1501465	complex	TCTA	CCTG	CCTG:10 TCTA:0	CDS	+	1563/2202	521/733	synonymous_variant c.1563_1566delTCTAinsCCTG p.523	LOH55_RS06985	iutA	ferric aerobactin receptor IutA
0x	NZ_CP087958	1501477	snp	T	C	C:11 T:0	CDS	+	1575/2202	525/733	synonymous_variant c.1575T>C p.Ser525Ser	LOH55_RS06985	iutA	ferric aerobactin receptor IutA
0x	NZ_CP087958	1501495	snp	C	T	T:11 C:0	CDS	+	1593/2202	531/733	synonymous_variant c.1593C>T p.Ser531Ser	LOH55_RS06985	iutA	ferric aerobactin receptor IutA
0x	NZ_CP087958	1501630	complex	CGTGGT	TGTGAA	TGTGAA:10 CGTGGT:0	CDS	+	1728/2202	576/733	missense_variant c.1728_1733delCGTGGTinsTGTGAA p.Val578Lys	LOH55_RS06985	iutA	ferric aerobactin receptor IutA
0x	NZ_CP087958	1501644	complex	AA	GG	GG:10 AA:0	CDS	+	1742/2202	581/733	missense_variant c.1742_1743delAAinsGG p.Lys581Arg	LOH55_RS06985	iutA	ferric aerobactin receptor IutA
0x	NZ_CP087958	1502063	snp	A	C	C:11 A:0	CDS	+	2161/2202	721/733	synonymous_variant c.2161A>C p.Arg721Arg	LOH55_RS06985	iutA	ferric aerobactin receptor IutA
0x	NZ_CP087958	1502092	snp	T	A	A:14 T:0	CDS	+	2190/2202	730/733	synonymous_variant c.2190T>A p.Ser730Ser	LOH55_RS06985	iutA	ferric aerobactin receptor IutA
0x	NZ_CP087958	1502107	snp	G	T	T:15 G:0
0x	NZ_CP087958	1502392	snp	C	T	T:20 C:0
0x	NZ_CP087958	1502651	snp	T	A	A:20 T:0
0x	NZ_CP087958	1503440	snp	T	C	C:20 T:0	CDS	+	393/3888	131/1295	synonymous_variant c.393T>C p.Thr131Thr	LOH55_RS06995	sat	serine protease autotransporter toxin Sat
0x	NZ_CP087958	1503466	snp	A	G	G:20 A:0	CDS	+	419/3888	140/1295	missense_variant c.419A>G p.Lys140Arg	LOH55_RS06995	sat	serine protease autotransporter toxin Sat
0x	NZ_CP087958	1504001	snp	A	T	T:20 A:0	CDS	+	954/3888	318/1295	synonymous_variant c.954A>T p.Ile318Ile	LOH55_RS06995	sat	serine protease autotransporter toxin Sat
0x	NZ_CP087958	1504101	snp	A	G	G:20 A:0	CDS	+	1054/3888	352/1295	missense_variant c.1054A>G p.Asn352Asp	LOH55_RS06995	sat	serine protease autotransporter toxin Sat
0x	NZ_CP087958	1504475	snp	C	T	T:20 C:0	CDS	+	1428/3888	476/1295	synonymous_variant c.1428C>T p.Gly476Gly	LOH55_RS06995	sat	serine protease autotransporter toxin Sat
0x	NZ_CP087958	1504782	snp	A	T	T:20 A:0	CDS	+	1735/3888	579/1295	missense_variant c.1735A>T p.Thr579Ser	LOH55_RS06995	sat	serine protease autotransporter toxin Sat
0x	NZ_CP087958	1504868	snp	G	A	A:20 G:0	CDS	+	1821/3888	607/1295	synonymous_variant c.1821G>A p.Lys607Lys	LOH55_RS06995	sat	serine protease autotransporter toxin Sat
0x	NZ_CP087958	1504881	snp	C	T	T:20 C:0	CDS	+	1834/3888	612/1295	missense_variant c.1834C>T p.His612Tyr	LOH55_RS06995	sat	serine protease autotransporter toxin Sat
0x	NZ_CP087958	1504919	snp	A	T	T:20 A:0	CDS	+	1872/3888	624/1295	synonymous_variant c.1872A>T p.Pro624Pro	LOH55_RS06995	sat	serine protease autotransporter toxin Sat
0x	NZ_CP087958	1505053	snp	C	T	T:20 C:0	CDS	+	2006/3888	669/1295	missense_variant c.2006C>T p.Ala669Val	LOH55_RS06995	sat	serine protease autotransporter toxin Sat
0x	NZ_CP087958	1505177	snp	T	C	C:20 T:0	CDS	+	2130/3888	710/1295	synonymous_variant c.2130T>C p.Ser710Ser	LOH55_RS06995	sat	serine protease autotransporter toxin Sat
0x	NZ_CP087958	1505232	snp	A	G	G:20 A:0	CDS	+	2185/3888	729/1295	missense_variant c.2185A>G p.Asn729Asp	LOH55_RS06995	sat	serine protease autotransporter toxin Sat
0x	NZ_CP087958	1505321	snp	G	A	A:20 G:0	CDS	+	2274/3888	758/1295	synonymous_variant c.2274G>A p.Glu758Glu	LOH55_RS06995	sat	serine protease autotransporter toxin Sat
0x	NZ_CP087958	1505573	snp	C	T	T:20 C:0	CDS	+	2526/3888	842/1295	synonymous_variant c.2526C>T p.Ala842Ala	LOH55_RS06995	sat	serine protease autotransporter toxin Sat
0x	NZ_CP087958	1505727	snp	G	A	A:20 G:0	CDS	+	2680/3888	894/1295	missense_variant c.2680G>A p.Asp894Asn	LOH55_RS06995	sat	serine protease autotransporter toxin Sat
0x	NZ_CP087958	1506170	snp	G	T	T:20 G:0	CDS	+	3123/3888	1041/1295	missense_variant c.3123G>T p.Met1041Ile	LOH55_RS06995	sat	serine protease autotransporter toxin Sat
0x	NZ_CP087958	1506677	snp	G	C	C:20 G:0	CDS	+	3630/3888	1210/1295	synonymous_variant c.3630G>C p.Ser1210Ser	LOH55_RS06995	sat	serine protease autotransporter toxin Sat
0x	NZ_CP087958	1506830	snp	T	C	C:20 T:0	CDS	+	3783/3888	1261/1295	synonymous_variant c.3783T>C p.Ala1261Ala	LOH55_RS06995	sat	serine protease autotransporter toxin Sat
0x	NZ_CP087958	1511123	snp	A	T	T:20 A:0	CDS	+	267/450	89/149	synonymous_variant c.267A>T p.Pro89Pro	LOH55_RS07025		hypothetical protein
0x	NZ_CP087958	1511300	snp	T	C	C:14 T:0	CDS	+	444/450	148/149	synonymous_variant c.444T>C p.His148His	LOH55_RS07025		hypothetical protein
0x	NZ_CP087958	1514537	snp	T	C	C:12 T:0
0x	NZ_CP087958	1514732	snp	T	C	C:20 T:0	CDS	-	201/216	67/71	synonymous_variant c.201A>G p.Glu67Glu	LOH55_RS07045		hypothetical protein
0x	NZ_CP087958	1514808	snp	T	C	C:20 T:0	CDS	-	125/216	42/71	missense_variant c.125A>G p.His42Arg	LOH55_RS07045		hypothetical protein
0x	NZ_CP087958	1515098	snp	A	G	G:20 A:0	CDS	-	207/369	69/122	synonymous_variant c.207T>C p.Arg69Arg	LOH55_RS07050		hypothetical protein
0x	NZ_CP087958	1515130	complex	GCTGA	ACTGG	ACTGG:19 GCTGA:0	CDS	-	175/369	57/122	missense_variant c.171_175delTCAGCinsCCAGT p.His59Tyr	LOH55_RS07050		hypothetical protein
0x	NZ_CP087958	1515140	complex	TG	CT	CT:18 TG:0	CDS	-	165/369	55/122	missense_variant c.164_165delCAinsAG p.Pro55Gln	LOH55_RS07050		hypothetical protein
0x	NZ_CP087958	1515208	snp	T	C	C:19 T:0	CDS	-	97/369	33/122	missense_variant c.97A>G p.Thr33Ala	LOH55_RS07050		hypothetical protein
0x	NZ_CP087958	1515215	snp	G	T	T:19 G:0	CDS	-	90/369	30/122	missense_variant c.90C>A p.Asp30Glu	LOH55_RS07050		hypothetical protein
0x	NZ_CP087958	1515291	snp	C	T	T:19 C:0	CDS	-	14/369	5/122	missense_variant c.14G>A p.Ser5Asn	LOH55_RS07050		hypothetical protein
0x	NZ_CP087958	1515583	snp	A	G	G:20 A:0
0x	NZ_CP087958	1515610	snp	A	G	G:20 A:0	CDS	-	228/243	76/80	synonymous_variant c.228T>C p.Gly76Gly	LOH55_RS07055		hypothetical protein
0x	NZ_CP087958	1515705	snp	C	T	T:20 C:0	CDS	-	133/243	45/80	missense_variant c.133G>A p.Val45Met	LOH55_RS07055		hypothetical protein
0x	NZ_CP087958	1515742	snp	C	T	T:20 C:0	CDS	-	96/243	32/80	synonymous_variant c.96G>A p.Ala32Ala	LOH55_RS07055		hypothetical protein
0x	NZ_CP087958	1515808	snp	G	A	A:20 G:0	CDS	-	30/243	10/80	synonymous_variant c.30C>T p.Ile10Ile	LOH55_RS07055		hypothetical protein
0x	NZ_CP087958	1515838	snp	T	G	G:20 T:0
0x	NZ_CP087958	1516101	complex	ATGA	CTGC	CTGC:19 ATGA:0
0x	NZ_CP087958	1516476	snp	C	A	A:20 C:0	CDS	+	155/160	52/52	missense_variant c.155C>A p.Thr52Lys	LOH55_RS07060		transposase domain-containing protein
0x	NZ_CP087958	1516654	snp	A	G	G:20 A:0
0x	NZ_CP087958	1516908	snp	T	C	C:20 T:0	CDS	-	1882/2091	628/696	missense_variant c.1882A>G p.Asn628Asp	LOH55_RS07065	iha	bifunctional siderophore receptor/adhesin Iha
0x	NZ_CP087958	1517262	snp	C	T	T:20 C:0	CDS	-	1528/2091	510/696	missense_variant c.1528G>A p.Val510Ile	LOH55_RS07065	iha	bifunctional siderophore receptor/adhesin Iha
0x	NZ_CP087958	1517385	snp	C	T	T:20 C:0	CDS	-	1405/2091	469/696	missense_variant c.1405G>A p.Asp469Asn	LOH55_RS07065	iha	bifunctional siderophore receptor/adhesin Iha
0x	NZ_CP087958	1517582	snp	A	G	G:20 A:0	CDS	-	1208/2091	403/696	missense_variant c.1208T>C p.Val403Ala	LOH55_RS07065	iha	bifunctional siderophore receptor/adhesin Iha
0x	NZ_CP087958	1518050	snp	G	T	T:20 G:0	CDS	-	740/2091	247/696	missense_variant c.740C>A p.Ala247Glu	LOH55_RS07065	iha	bifunctional siderophore receptor/adhesin Iha
0x	NZ_CP087958	1518697	snp	A	C	C:20 A:0	CDS	-	93/2091	31/696	synonymous_variant c.93T>G p.Ser31Ser	LOH55_RS07065	iha	bifunctional siderophore receptor/adhesin Iha
0x	NZ_CP087958	1518830	snp	T	C	C:20 T:0
0x	NZ_CP087958	1518864	snp	G	A	A:20 G:0
0x	NZ_CP087958	1519304	snp	C	T	T:12 C:0	CDS	-	1214/1229	405/408	missense_variant c.1214G>A p.Gly405Asp	LOH55_RS07070		IS3 family transposase
0x	NZ_CP087958	1519324	complex	CACT	TACA	TACA:10 CACT:0	CDS	-	1194/1229	397/408	synonymous_variant c.1191_1194delAGTGinsTGTA p.399	LOH55_RS07070		IS3 family transposase
0x	NZ_CP087958	1519333	snp	A	G	G:10 A:0	CDS	-	1185/1229	395/408	synonymous_variant c.1185T>C p.Ser395Ser	LOH55_RS07070		IS3 family transposase
0x	NZ_CP087958	1522584	snp	A	G	G:20 A:0	CDS	-	865/924	289/307	missense_variant c.865T>C p.Ser289Pro	LOH55_RS07085		alpha/beta hydrolase
0x	NZ_CP087958	1522654	snp	G	A	A:20 G:0	CDS	-	795/924	265/307	synonymous_variant c.795C>T p.Gly265Gly	LOH55_RS07085		alpha/beta hydrolase
0x	NZ_CP087958	1523765	snp	C	T	T:18 C:0	CDS	-	855/1110	285/369	synonymous_variant c.855G>A p.Gly285Gly	LOH55_RS07090		N-acetylneuraminate epimerase
0x	NZ_CP087958	1524327	snp	T	G	G:20 T:0	CDS	-	293/1110	98/369	missense_variant c.293A>C p.Lys98Thr	LOH55_RS07090		N-acetylneuraminate epimerase
0x	NZ_CP087958	1524482	snp	T	C	C:20 T:0	CDS	-	138/1110	46/369	synonymous_variant c.138A>G p.Leu46Leu	LOH55_RS07090		N-acetylneuraminate epimerase
0x	NZ_CP087958	1525393	snp	G	A	A:20 G:0	CDS	-	805/810	269/269	missense_variant c.805C>T p.His269Tyr	LOH55_RS07100		alpha/beta hydrolase
0x	NZ_CP087958	1526147	snp	G	A	A:20 G:0	CDS	-	51/810	17/269	synonymous_variant c.51C>T p.Tyr17Tyr	LOH55_RS07100		alpha/beta hydrolase
0x	NZ_CP087958	1529324	snp	T	G	G:20 T:0	CDS	-	246/918	82/305	synonymous_variant c.246A>C p.Gly82Gly	LOH55_RS07115		N-acetylneuraminate lyase
0x	NZ_CP087958	1529968	ins	G	GC	GC:20 G:0	CDS	+	283/398	95/131	frameshift_variant c.282_283insC p.Gly95fs	LOH55_RS07120		transposase domain-containing protein
0x	NZ_CP087958	1530649	snp	G	A	A:12 G:0	CDS	+	420/426	140/141	synonymous_variant c.420G>A p.Gly140Gly	LOH55_RS07125		transposase
0x	NZ_CP087958	1530657	complex	CTCG	TTCA	TTCA:10 CTCG:0	CDS	+	6/351	2/116	synonymous_variant c.6_9delCTCGinsTTCA p.4	LOH55_RS07130	tnpB	IS66 family insertion sequence element accessory protein TnpB
0x	NZ_CP087958	1531216	snp	A	C	C:21 A:0	CDS	+	184/1098	62/365	synonymous_variant c.184A>C p.Arg62Arg	LOH55_RS07135		IS66 family transposase
0x	NZ_CP087958	1531221	snp	C	T	T:21 C:0	CDS	+	189/1098	63/365	synonymous_variant c.189C>T p.Ala63Ala	LOH55_RS07135		IS66 family transposase
0x	NZ_CP087958	1531889	snp	A	G	G:15 A:0	CDS	+	857/1098	286/365	missense_variant c.857A>G p.His286Arg	LOH55_RS07135		IS66 family transposase
0x	NZ_CP087958	1532156	snp	T	C	C:15 T:0	CDS	+	27/1539	9/512	synonymous_variant c.27T>C p.Ile9Ile	LOH55_RS07140		IS66 family transposase
0x	NZ_CP087958	1534413	complex	AAG	GAA	GAA:10 AAG:0
0x	NZ_CP087958	1535959	snp	T	C	C:13 T:0
0x	NZ_CP087958	1535991	snp	A	T	T:16 A:0
0x	NZ_CP087958	1535997	snp	A	G	G:16 A:0
0x	NZ_CP087958	1536035	snp	A	C	C:18 A:0
0x	NZ_CP087958	1536147	snp	A	G	G:10 A:0
0x	NZ_CP087958	1538287	snp	T	C	C:20 T:0	CDS	-	1023/1491	341/496	synonymous_variant c.1023A>G p.Gly341Gly	LOH55_RS07180		YfjI family protein
0x	NZ_CP087958	1538434	snp	C	T	T:20 C:0	CDS	-	876/1491	292/496	synonymous_variant c.876G>A p.Glu292Glu	LOH55_RS07180		YfjI family protein
0x	NZ_CP087958	1538758	snp	T	A	A:20 T:0	CDS	-	552/1491	184/496	synonymous_variant c.552A>T p.Ser184Ser	LOH55_RS07180		YfjI family protein
0x	NZ_CP087958	1538764	snp	A	G	G:20 A:0	CDS	-	546/1491	182/496	synonymous_variant c.546T>C p.Ile182Ile	LOH55_RS07180		YfjI family protein
0x	NZ_CP087958	1538782	complex	TTT	CTG	CTG:19 TTT:0	CDS	-	528/1491	176/496	missense_variant c.526_528delAAAinsCAG p.Lys176Gln	LOH55_RS07180		YfjI family protein
0x	NZ_CP087958	1538799	complex	TC	CT	CT:20 TC:0	CDS	-	511/1491	170/496	missense_variant c.510_511delGAinsAG p.Asn171Asp	LOH55_RS07180		YfjI family protein
0x	NZ_CP087958	1538809	complex	CGCA	TGCT	TGCT:20 CGCA:0	CDS	-	501/1491	166/496	synonymous_variant c.498_501delTGCGinsAGCA p.168	LOH55_RS07180		YfjI family protein
0x	NZ_CP087958	1539127	snp	T	C	C:20 T:0	CDS	-	183/1491	61/496	synonymous_variant c.183A>G p.Leu61Leu	LOH55_RS07180		YfjI family protein
0x	NZ_CP087958	1539455	snp	C	T	T:20 C:0
0x	NZ_CP087958	1539497	complex	AC	GT	GT:20 AC:0
0x	NZ_CP087958	1539508	snp	A	T	T:20 A:0
0x	NZ_CP087958	1539649	snp	A	G	G:20 A:0
0x	NZ_CP087958	1540163	snp	A	C	C:20 A:0
0x	NZ_CP087958	1541608	snp	A	T	T:12 A:0
0x	NZ_CP087958	1541629	snp	C	T	T:13 C:0
0x	NZ_CP087958	1541960	snp	G	T	T:20 G:0	CDS	+	114/3123	38/1040	synonymous_variant c.114G>T p.Val38Val	LOH55_RS07190	agn43	autotransporter adhesin Ag43
0x	NZ_CP087958	1541985	snp	T	C	C:20 T:0	CDS	+	139/3123	47/1040	missense_variant c.139T>C p.Ser47Pro	LOH55_RS07190	agn43	autotransporter adhesin Ag43
0x	NZ_CP087958	1542000	snp	G	T	T:20 G:0	CDS	+	154/3123	52/1040	missense_variant c.154G>T p.Ala52Ser	LOH55_RS07190	agn43	autotransporter adhesin Ag43
0x	NZ_CP087958	1542024	snp	T	G	G:20 T:0	CDS	+	178/3123	60/1040	missense_variant c.178T>G p.Cys60Gly	LOH55_RS07190	agn43	autotransporter adhesin Ag43
0x	NZ_CP087958	1542087	snp	G	A	A:20 G:0	CDS	+	241/3123	81/1040	missense_variant c.241G>A p.Asp81Asn	LOH55_RS07190	agn43	autotransporter adhesin Ag43
0x	NZ_CP087958	1552154	complex	ATGGG	GTGGA	GTGGA:12 ATGGG:0	CDS	+	555/846	185/281	missense_variant c.555_559delATGGGinsGTGGA p.Gly187Arg	LOH55_RS07255		DUF4942 domain-containing protein
0x	NZ_CP087958	1552163	snp	G	T	T:13 G:0	CDS	+	564/846	188/281	missense_variant c.564G>T p.Leu188Phe	LOH55_RS07255		DUF4942 domain-containing protein
0x	NZ_CP087958	1552178	snp	G	A	A:14 G:0	CDS	+	579/846	193/281	synonymous_variant c.579G>A p.Gly193Gly	LOH55_RS07255		DUF4942 domain-containing protein
0x	NZ_CP087958	1552185	complex	GCAGAT	ACTGAC	ACTGAC:14 GCAGAT:0	CDS	+	586/846	196/281	missense_variant c.586_591delGCAGATinsACTGAC p.Ala196Thr	LOH55_RS07255		DUF4942 domain-containing protein
0x	NZ_CP087958	1552199	complex	TGAC	CGAT	CGAT:15 TGAC:0	CDS	+	600/846	200/281	synonymous_variant c.600_603delTGACinsCGAT p.202	LOH55_RS07255		DUF4942 domain-containing protein
0x	NZ_CP087958	1552217	snp	G	A	A:17 G:0	CDS	+	618/846	206/281	synonymous_variant c.618G>A p.Leu206Leu	LOH55_RS07255		DUF4942 domain-containing protein
0x	NZ_CP087958	1552231	snp	G	A	A:17 G:0	CDS	+	632/846	211/281	missense_variant c.632G>A p.Gly211Asp	LOH55_RS07255		DUF4942 domain-containing protein
0x	NZ_CP087958	1552241	snp	C	T	T:18 C:0	CDS	+	642/846	214/281	synonymous_variant c.642C>T p.Ile214Ile	LOH55_RS07255		DUF4942 domain-containing protein
0x	NZ_CP087958	1552249	snp	G	A	A:18 G:0	CDS	+	650/846	217/281	missense_variant c.650G>A p.Ser217Asn	LOH55_RS07255		DUF4942 domain-containing protein
0x	NZ_CP087958	1552259	snp	T	C	C:18 T:0	CDS	+	660/846	220/281	synonymous_variant c.660T>C p.Asn220Asn	LOH55_RS07255		DUF4942 domain-containing protein
0x	NZ_CP087958	1552264	complex	TC	CT	CT:17 TC:0	CDS	+	665/846	222/281	missense_variant c.665_666delTCinsCT p.Ile222Thr	LOH55_RS07255		DUF4942 domain-containing protein
0x	NZ_CP087958	1552271	snp	G	T	T:18 G:0	CDS	+	672/846	224/281	synonymous_variant c.672G>T p.Arg224Arg	LOH55_RS07255		DUF4942 domain-containing protein
0x	NZ_CP087958	1552279	snp	A	G	G:18 A:0	CDS	+	680/846	227/281	missense_variant c.680A>G p.Asp227Gly	LOH55_RS07255		DUF4942 domain-containing protein
0x	NZ_CP087958	1552288	complex	GC	AG	AG:17 GC:0	CDS	+	689/846	230/281	missense_variant c.689_690delGCinsAG p.Arg230Gln	LOH55_RS07255		DUF4942 domain-containing protein
0x	NZ_CP087958	1552301	snp	C	T	T:17 C:0	CDS	+	702/846	234/281	synonymous_variant c.702C>T p.Gly234Gly	LOH55_RS07255		DUF4942 domain-containing protein
0x	NZ_CP087958	1552306	complex	CGT	AGC	AGC:17 CGT:0	CDS	+	707/846	236/281	missense_variant c.707_709delCGTinsAGC p.AlaCys236GluArg	LOH55_RS07255		DUF4942 domain-containing protein
0x	NZ_CP087958	1552319	complex	TGAG	CGAA	CGAA:18 TGAG:0	CDS	+	720/846	240/281	synonymous_variant c.720_723delTGAGinsCGAA p.242	LOH55_RS07255		DUF4942 domain-containing protein
0x	NZ_CP087958	1552874	snp	A	G	G:20 A:0	CDS	+	361/396	121/131	missense_variant c.361A>G p.Met121Val	LOH55_RS07260		DUF6088 family protein
0x	NZ_CP087958	1553632	ins	A	AC	AC:20 A:0	CDS	+	732/934	244/310	frameshift_variant c.731_732insC p.Gln244fs	LOH55_RS07265		nucleotidyl transferase AbiEii/AbiGii toxin family protein
0x	NZ_CP087958	1554167	snp	A	G	G:20 A:0
0x	NZ_CP087958	1554333	snp	G	C	C:20 G:0	CDS	+	82/171	28/56	missense_variant c.82G>C p.Ala28Pro	LOH55_RS07270		IS110 family transposase
0x	NZ_CP087958	1554713	snp	T	C	C:19 T:0
0x	NZ_CP087958	1554722	snp	T	C	C:19 T:0
0x	NZ_CP087958	1554729	snp	T	C	C:19 T:0
0x	NZ_CP087958	1554782	snp	A	G	G:19 A:0
0x	NZ_CP087958	1554798	del	TGCC	T	T:18 TGCC:0
0x	NZ_CP087958	1554805	ins	T	TCAC	TCAC:18 T:0
0x	NZ_CP087958	1554847	snp	G	A	A:20 G:0
0x	NZ_CP087958	1554920	snp	T	C	C:20 T:0
0x	NZ_CP087958	1554949	snp	C	T	T:20 C:0
0x	NZ_CP087958	1555188	snp	G	A	A:20 G:0
0x	NZ_CP087958	1555454	snp	G	A	A:20 G:0	CDS	+	222/984	74/327	missense_variant c.222G>A p.Met74Ile	LOH55_RS07275		KpsF/GutQ family sugar-phosphate isomerase
0x	NZ_CP087958	1555625	snp	C	T	T:20 C:0	CDS	+	393/984	131/327	synonymous_variant c.393C>T p.Asn131Asn	LOH55_RS07275		KpsF/GutQ family sugar-phosphate isomerase
0x	NZ_CP087958	1555686	snp	C	T	T:20 C:0	CDS	+	454/984	152/327	synonymous_variant c.454C>T p.Leu152Leu	LOH55_RS07275		KpsF/GutQ family sugar-phosphate isomerase
0x	NZ_CP087958	1556027	snp	C	T	T:20 C:0	CDS	+	795/984	265/327	synonymous_variant c.795C>T p.Arg265Arg	LOH55_RS07275		KpsF/GutQ family sugar-phosphate isomerase
0x	NZ_CP087958	1556044	snp	A	G	G:20 A:0	CDS	+	812/984	271/327	missense_variant c.812A>G p.Asp271Gly	LOH55_RS07275		KpsF/GutQ family sugar-phosphate isomerase
0x	NZ_CP087958	1556060	snp	C	T	T:20 C:0	CDS	+	828/984	276/327	synonymous_variant c.828C>T p.Ala276Ala	LOH55_RS07275		KpsF/GutQ family sugar-phosphate isomerase
0x	NZ_CP087958	1556231	snp	G	T	T:20 G:0
0x	NZ_CP087958	1556365	snp	A	G	G:20 A:0	CDS	+	78/1149	26/382	synonymous_variant c.78A>G p.Lys26Lys	LOH55_RS07280		capsule polysaccharide export inner-membrane protein KpsE
0x	NZ_CP087958	1556374	snp	G	A	A:20 G:0	CDS	+	87/1149	29/382	synonymous_variant c.87G>A p.Ala29Ala	LOH55_RS07280		capsule polysaccharide export inner-membrane protein KpsE
0x	NZ_CP087958	1557380	complex	CTG	TTA	TTA:20 CTG:0	CDS	+	1093/1149	365/382	synonymous_variant c.1093_1095delCTGinsTTA p.366	LOH55_RS07280		capsule polysaccharide export inner-membrane protein KpsE
0x	NZ_CP087958	1557520	complex	AC	GT	GT:19 AC:0	CDS	+	61/1677	21/558	missense_variant c.61_62delACinsGT p.Thr21Val	LOH55_RS07285		polysaccharide export protein
0x	NZ_CP087958	1557883	snp	T	C	C:20 T:0	CDS	+	424/1677	142/558	synonymous_variant c.424T>C p.Leu142Leu	LOH55_RS07285		polysaccharide export protein
0x	NZ_CP087958	1558122	snp	C	T	T:20 C:0	CDS	+	663/1677	221/558	synonymous_variant c.663C>T p.Val221Val	LOH55_RS07285		polysaccharide export protein
0x	NZ_CP087958	1558158	snp	A	G	G:20 A:0	CDS	+	699/1677	233/558	synonymous_variant c.699A>G p.Gly233Gly	LOH55_RS07285		polysaccharide export protein
0x	NZ_CP087958	1558200	snp	A	G	G:20 A:0	CDS	+	741/1677	247/558	synonymous_variant c.741A>G p.Pro247Pro	LOH55_RS07285		polysaccharide export protein
0x	NZ_CP087958	1558404	complex	AAAT	GAAC	GAAC:20 AAAT:0	CDS	+	945/1677	315/558	synonymous_variant c.945_948delAAATinsGAAC p.317	LOH55_RS07285		polysaccharide export protein
0x	NZ_CP087958	1558443	snp	C	T	T:20 C:0	CDS	+	984/1677	328/558	synonymous_variant c.984C>T p.Ala328Ala	LOH55_RS07285		polysaccharide export protein
0x	NZ_CP087958	1558498	snp	T	C	C:20 T:0	CDS	+	1039/1677	347/558	synonymous_variant c.1039T>C p.Leu347Leu	LOH55_RS07285		polysaccharide export protein
0x	NZ_CP087958	1558524	snp	G	A	A:20 G:0	CDS	+	1065/1677	355/558	synonymous_variant c.1065G>A p.Ala355Ala	LOH55_RS07285		polysaccharide export protein
0x	NZ_CP087958	1558647	snp	C	A	A:20 C:0	CDS	+	1188/1677	396/558	synonymous_variant c.1188C>A p.Ala396Ala	LOH55_RS07285		polysaccharide export protein
0x	NZ_CP087958	1558857	snp	G	A	A:20 G:0	CDS	+	1398/1677	466/558	synonymous_variant c.1398G>A p.Glu466Glu	LOH55_RS07285		polysaccharide export protein
0x	NZ_CP087958	1558890	complex	AGGG	GGGT	GGGT:20 AGGG:0	CDS	+	1431/1677	477/558	synonymous_variant c.1431_1434delAGGGinsGGGT p.479	LOH55_RS07285		polysaccharide export protein
0x	NZ_CP087958	1558923	snp	C	T	T:20 C:0	CDS	+	1464/1677	488/558	synonymous_variant c.1464C>T p.Cys488Cys	LOH55_RS07285		polysaccharide export protein
0x	NZ_CP087958	1558983	complex	GGCA	AGCC	AGCC:19 GGCA:0	CDS	+	1524/1677	508/558	synonymous_variant c.1524_1527delGGCAinsAGCC p.510	LOH55_RS07285		polysaccharide export protein
0x	NZ_CP087958	1558995	snp	T	A	A:20 T:0	CDS	+	1536/1677	512/558	synonymous_variant c.1536T>A p.Ala512Ala	LOH55_RS07285		polysaccharide export protein
0x	NZ_CP087958	1559004	snp	A	G	G:20 A:0	CDS	+	1545/1677	515/558	synonymous_variant c.1545A>G p.Val515Val	LOH55_RS07285		polysaccharide export protein
0x	NZ_CP087958	1559016	complex	GCCT	ACCG	ACCG:20 GCCT:0	CDS	+	1557/1677	519/558	synonymous_variant c.1557_1560delGCCTinsACCG p.521	LOH55_RS07285		polysaccharide export protein
0x	NZ_CP087958	1559061	snp	C	T	T:20 C:0	CDS	+	1602/1677	534/558	synonymous_variant c.1602C>T p.Asn534Asn	LOH55_RS07285		polysaccharide export protein
0x	NZ_CP087958	1559139	snp	G	A	A:20 G:0
0x	NZ_CP087958	1559157	snp	A	T	T:20 A:0	CDS	+	12/741	4/246	synonymous_variant c.12A>T p.Ala4Ala	LOH55_RS07290	kdsB	3-deoxy-manno-octulosonate cytidylyltransferase
0x	NZ_CP087958	1559169	snp	T	C	C:20 T:0	CDS	+	24/741	8/246	synonymous_variant c.24T>C p.Ile8Ile	LOH55_RS07290	kdsB	3-deoxy-manno-octulosonate cytidylyltransferase
0x	NZ_CP087958	1559178	snp	C	T	T:20 C:0	CDS	+	33/741	11/246	synonymous_variant c.33C>T p.Arg11Arg	LOH55_RS07290	kdsB	3-deoxy-manno-octulosonate cytidylyltransferase
0x	NZ_CP087958	1559187	snp	C	A	A:20 C:0	CDS	+	42/741	14/246	synonymous_variant c.42C>A p.Ser14Ser	LOH55_RS07290	kdsB	3-deoxy-manno-octulosonate cytidylyltransferase
0x	NZ_CP087958	1559270	snp	C	T	T:20 C:0	CDS	+	125/741	42/246	missense_variant c.125C>T p.Ala42Val	LOH55_RS07290	kdsB	3-deoxy-manno-octulosonate cytidylyltransferase
0x	NZ_CP087958	1559306	snp	C	A	A:20 C:0	CDS	+	161/741	54/246	missense_variant c.161C>A p.Pro54Gln	LOH55_RS07290	kdsB	3-deoxy-manno-octulosonate cytidylyltransferase
0x	NZ_CP087958	1559317	snp	C	A	A:20 C:0	CDS	+	172/741	58/246	missense_variant c.172C>A p.Gln58Lys	LOH55_RS07290	kdsB	3-deoxy-manno-octulosonate cytidylyltransferase
0x	NZ_CP087958	1559325	snp	A	G	G:20 A:0	CDS	+	180/741	60/246	synonymous_variant c.180A>G p.Val60Val	LOH55_RS07290	kdsB	3-deoxy-manno-octulosonate cytidylyltransferase
0x	NZ_CP087958	1559331	snp	G	A	A:20 G:0	CDS	+	186/741	62/246	synonymous_variant c.186G>A p.Ala62Ala	LOH55_RS07290	kdsB	3-deoxy-manno-octulosonate cytidylyltransferase
0x	NZ_CP087958	1559344	snp	G	T	T:20 G:0	CDS	+	199/741	67/246	missense_variant c.199G>T p.Ala67Ser	LOH55_RS07290	kdsB	3-deoxy-manno-octulosonate cytidylyltransferase
0x	NZ_CP087958	1559422	snp	T	A	A:20 T:0	CDS	+	277/741	93/246	missense_variant c.277T>A p.Tyr93Asn	LOH55_RS07290	kdsB	3-deoxy-manno-octulosonate cytidylyltransferase
0x	NZ_CP087958	1559460	snp	G	A	A:20 G:0	CDS	+	315/741	105/246	synonymous_variant c.315G>A p.Pro105Pro	LOH55_RS07290	kdsB	3-deoxy-manno-octulosonate cytidylyltransferase
0x	NZ_CP087958	1559471	snp	A	G	G:20 A:0	CDS	+	326/741	109/246	missense_variant c.326A>G p.Glu109Gly	LOH55_RS07290	kdsB	3-deoxy-manno-octulosonate cytidylyltransferase
0x	NZ_CP087958	1559479	snp	C	T	T:20 C:0	CDS	+	334/741	112/246	synonymous_variant c.334C>T p.Leu112Leu	LOH55_RS07290	kdsB	3-deoxy-manno-octulosonate cytidylyltransferase
0x	NZ_CP087958	1559496	complex	CGAT	TGAC	TGAC:19 CGAT:0	CDS	+	351/741	117/246	synonymous_variant c.351_354delCGATinsTGAC p.119	LOH55_RS07290	kdsB	3-deoxy-manno-octulosonate cytidylyltransferase
0x	NZ_CP087958	1559511	snp	G	A	A:20 G:0	CDS	+	366/741	122/246	synonymous_variant c.366G>A p.Pro122Pro	LOH55_RS07290	kdsB	3-deoxy-manno-octulosonate cytidylyltransferase
0x	NZ_CP087958	1559543	snp	C	A	A:20 C:0	CDS	+	398/741	133/246	missense_variant c.398C>A p.Ala133Glu	LOH55_RS07290	kdsB	3-deoxy-manno-octulosonate cytidylyltransferase
0x	NZ_CP087958	1559551	complex	GCT	ACC	ACC:19 GCT:0	CDS	+	406/741	136/246	missense_variant c.406_408delGCTinsACC p.Ala136Thr	LOH55_RS07290	kdsB	3-deoxy-manno-octulosonate cytidylyltransferase
0x	NZ_CP087958	1559577	complex	TGTG	GGTA	GGTA:20 TGTG:0	CDS	+	432/741	144/246	synonymous_variant c.432_435delTGTGinsGGTA p.146	LOH55_RS07290	kdsB	3-deoxy-manno-octulosonate cytidylyltransferase
0x	NZ_CP087958	1559607	snp	C	T	T:20 C:0	CDS	+	462/741	154/246	synonymous_variant c.462C>T p.Phe154Phe	LOH55_RS07290	kdsB	3-deoxy-manno-octulosonate cytidylyltransferase
0x	NZ_CP087958	1559613	complex	CTCA	TTCG	TTCG:20 CTCA:0	CDS	+	468/741	156/246	synonymous_variant c.468_471delCTCAinsTTCG p.158	LOH55_RS07290	kdsB	3-deoxy-manno-octulosonate cytidylyltransferase
0x	NZ_CP087958	1559625	snp	G	C	C:20 G:0	CDS	+	480/741	160/246	synonymous_variant c.480G>C p.Pro160Pro	LOH55_RS07290	kdsB	3-deoxy-manno-octulosonate cytidylyltransferase
0x	NZ_CP087958	1559667	snp	C	T	T:20 C:0	CDS	+	522/741	174/246	synonymous_variant c.522C>T p.Val174Val	LOH55_RS07290	kdsB	3-deoxy-manno-octulosonate cytidylyltransferase
0x	NZ_CP087958	1559730	snp	G	A	A:20 G:0	CDS	+	585/741	195/246	synonymous_variant c.585G>A p.Pro195Pro	LOH55_RS07290	kdsB	3-deoxy-manno-octulosonate cytidylyltransferase
0x	NZ_CP087958	1559739	snp	G	A	A:20 G:0	CDS	+	594/741	198/246	synonymous_variant c.594G>A p.Ala198Ala	LOH55_RS07290	kdsB	3-deoxy-manno-octulosonate cytidylyltransferase
0x	NZ_CP087958	1559758	snp	A	C	C:20 A:0	CDS	+	613/741	205/246	synonymous_variant c.613A>C p.Arg205Arg	LOH55_RS07290	kdsB	3-deoxy-manno-octulosonate cytidylyltransferase
0x	NZ_CP087958	1559763	snp	G	A	A:20 G:0	CDS	+	618/741	206/246	synonymous_variant c.618G>A p.Leu206Leu	LOH55_RS07290	kdsB	3-deoxy-manno-octulosonate cytidylyltransferase
0x	NZ_CP087958	1559784	snp	C	T	T:20 C:0	CDS	+	639/741	213/246	synonymous_variant c.639C>T p.Ile213Ile	LOH55_RS07290	kdsB	3-deoxy-manno-octulosonate cytidylyltransferase
0x	NZ_CP087958	1559790	snp	A	G	G:20 A:0	CDS	+	645/741	215/246	synonymous_variant c.645A>G p.Thr215Thr	LOH55_RS07290	kdsB	3-deoxy-manno-octulosonate cytidylyltransferase
0x	NZ_CP087958	1559797	snp	G	A	A:20 G:0	CDS	+	652/741	218/246	missense_variant c.652G>A p.Val218Ile	LOH55_RS07290	kdsB	3-deoxy-manno-octulosonate cytidylyltransferase
0x	NZ_CP087958	1559858	snp	T	G	G:20 T:0	CDS	+	713/741	238/246	missense_variant c.713T>G p.Met238Arg	LOH55_RS07290	kdsB	3-deoxy-manno-octulosonate cytidylyltransferase
0x	NZ_CP087958	1559948	snp	G	A	A:20 G:0	CDS	+	66/2028	22/675	synonymous_variant c.66G>A p.Pro22Pro	LOH55_RS07295		capsular polysaccharide biosynthesis protein
0x	NZ_CP087958	1559981	complex	ACAAGAAGTT	GCAAAACGTC	GCAAAACGTC:19 ACAAGAAGTT:0	CDS	+	99/2028	33/675	missense_variant c.99_108delACAAGAAGTTinsGCAAAACGTC p.Glu35Asn	LOH55_RS07295		capsular polysaccharide biosynthesis protein
0x	NZ_CP087958	1560153	snp	T	G	G:18 T:0	CDS	+	271/2028	91/675	missense_variant c.271T>G p.Cys91Gly	LOH55_RS07295		capsular polysaccharide biosynthesis protein
0x	NZ_CP087958	1560182	complex	AGCA	GGCG	GGCG:17 AGCA:0	CDS	+	300/2028	100/675	synonymous_variant c.300_303delAGCAinsGGCG p.102	LOH55_RS07295		capsular polysaccharide biosynthesis protein
0x	NZ_CP087958	1560203	snp	A	G	G:17 A:0	CDS	+	321/2028	107/675	synonymous_variant c.321A>G p.Gln107Gln	LOH55_RS07295		capsular polysaccharide biosynthesis protein
0x	NZ_CP087958	1560219	complex	ACAGCT	GCGGCATTGG	GCGGCATTGG:15 ACAGCT:0	CDS	+	337/2028	113/675	frameshift_variant&missense_variant c.337_342delACAGCTinsGCGGCATTGG p.Thr113fs	LOH55_RS07295		capsular polysaccharide biosynthesis protein
0x	NZ_CP087958	1560229	del	TAAGC	T	T:15 TAAGC:0	CDS	+	348/2028	116/675	frameshift_variant c.348_351delAAGC p.Ser117fs	LOH55_RS07295		capsular polysaccharide biosynthesis protein
0x	NZ_CP087958	1560293	snp	A	G	G:18 A:0	CDS	+	411/2028	137/675	synonymous_variant c.411A>G p.Ala137Ala	LOH55_RS07295		capsular polysaccharide biosynthesis protein
0x	NZ_CP087958	1560299	snp	G	A	A:18 G:0	CDS	+	417/2028	139/675	synonymous_variant c.417G>A p.Ala139Ala	LOH55_RS07295		capsular polysaccharide biosynthesis protein
0x	NZ_CP087958	1560324	snp	T	G	G:18 T:0	CDS	+	442/2028	148/675	missense_variant c.442T>G p.Ser148Ala	LOH55_RS07295		capsular polysaccharide biosynthesis protein
0x	NZ_CP087958	1560362	snp	T	C	C:18 T:0	CDS	+	480/2028	160/675	synonymous_variant c.480T>C p.Asp160Asp	LOH55_RS07295		capsular polysaccharide biosynthesis protein
0x	NZ_CP087958	1560368	snp	A	C	C:18 A:0	CDS	+	486/2028	162/675	synonymous_variant c.486A>C p.Ser162Ser	LOH55_RS07295		capsular polysaccharide biosynthesis protein
0x	NZ_CP087958	1560419	snp	C	T	T:18 C:0	CDS	+	537/2028	179/675	synonymous_variant c.537C>T p.Ala179Ala	LOH55_RS07295		capsular polysaccharide biosynthesis protein
0x	NZ_CP087958	1560427	snp	C	A	A:18 C:0	CDS	+	545/2028	182/675	missense_variant c.545C>A p.Ala182Glu	LOH55_RS07295		capsular polysaccharide biosynthesis protein
0x	NZ_CP087958	1560503	complex	CGC	TGA	TGA:20 CGC:0	CDS	+	621/2028	207/675	missense_variant c.621_623delCGCinsTGA p.Ala208Asp	LOH55_RS07295		capsular polysaccharide biosynthesis protein
0x	NZ_CP087958	1560512	snp	C	T	T:20 C:0	CDS	+	630/2028	210/675	synonymous_variant c.630C>T p.Arg210Arg	LOH55_RS07295		capsular polysaccharide biosynthesis protein
0x	NZ_CP087958	1560533	snp	A	G	G:20 A:0	CDS	+	651/2028	217/675	synonymous_variant c.651A>G p.Leu217Leu	LOH55_RS07295		capsular polysaccharide biosynthesis protein
0x	NZ_CP087958	1560563	snp	G	A	A:18 G:0	CDS	+	681/2028	227/675	synonymous_variant c.681G>A p.Leu227Leu	LOH55_RS07295		capsular polysaccharide biosynthesis protein
0x	NZ_CP087958	1560596	snp	C	A	A:17 C:0	CDS	+	714/2028	238/675	synonymous_variant c.714C>A p.Thr238Thr	LOH55_RS07295		capsular polysaccharide biosynthesis protein
0x	NZ_CP087958	1560602	snp	G	A	A:17 G:0	CDS	+	720/2028	240/675	synonymous_variant c.720G>A p.Gln240Gln	LOH55_RS07295		capsular polysaccharide biosynthesis protein
0x	NZ_CP087958	1560635	complex	GGTG	AGTA	AGTA:15 GGTG:0	CDS	+	753/2028	251/675	synonymous_variant c.753_756delGGTGinsAGTA p.253	LOH55_RS07295		capsular polysaccharide biosynthesis protein
0x	NZ_CP087958	1560644	snp	C	T	T:16 C:0	CDS	+	762/2028	254/675	synonymous_variant c.762C>T p.Cys254Cys	LOH55_RS07295		capsular polysaccharide biosynthesis protein
0x	NZ_CP087958	1560740	snp	G	A	A:14 G:0	CDS	+	858/2028	286/675	synonymous_variant c.858G>A p.Glu286Glu	LOH55_RS07295		capsular polysaccharide biosynthesis protein
0x	NZ_CP087958	1560785	snp	T	C	C:13 T:0	CDS	+	903/2028	301/675	synonymous_variant c.903T>C p.Asp301Asp	LOH55_RS07295		capsular polysaccharide biosynthesis protein
0x	NZ_CP087958	1560790	complex	AA	TC	TC:12 AA:0	CDS	+	908/2028	303/675	missense_variant c.908_909delAAinsTC p.Gln303Leu	LOH55_RS07295		capsular polysaccharide biosynthesis protein
0x	NZ_CP087958	1560797	complex	AGAAGT	GGCCGC	GGCCGC:12 AGAAGT:0	CDS	+	915/2028	305/675	missense_variant c.915_920delAGAAGTinsGGCCGC p.GluVal306AlaAla	LOH55_RS07295		capsular polysaccharide biosynthesis protein
0x	NZ_CP087958	1560807	snp	A	G	G:12 A:0	CDS	+	925/2028	309/675	missense_variant c.925A>G p.Asn309Asp	LOH55_RS07295		capsular polysaccharide biosynthesis protein
0x	NZ_CP087958	1560812	snp	A	G	G:13 A:0	CDS	+	930/2028	310/675	synonymous_variant c.930A>G p.Leu310Leu	LOH55_RS07295		capsular polysaccharide biosynthesis protein
0x	NZ_CP087958	1560821	snp	G	A	A:13 G:0	CDS	+	939/2028	313/675	synonymous_variant c.939G>A p.Val313Val	LOH55_RS07295		capsular polysaccharide biosynthesis protein
0x	NZ_CP087958	1560842	complex	ACGTCGA	GCGCAAC	GCGCAAC:12 ACGTCGA:0	CDS	+	960/2028	320/675	missense_variant c.960_966delACGTCGAinsGCGCAAC p.Arg322Asn	LOH55_RS07295		capsular polysaccharide biosynthesis protein
0x	NZ_CP087958	1560853	snp	T	A	A:13 T:0	CDS	+	971/2028	324/675	missense_variant c.971T>A p.Leu324Gln	LOH55_RS07295		capsular polysaccharide biosynthesis protein
0x	NZ_CP087958	1560869	snp	T	C	C:14 T:0	CDS	+	987/2028	329/675	synonymous_variant c.987T>C p.Gly329Gly	LOH55_RS07295		capsular polysaccharide biosynthesis protein
0x	NZ_CP087958	1560905	complex	AGCG	GGCA	GGCA:14 AGCG:0	CDS	+	1023/2028	341/675	synonymous_variant c.1023_1026delAGCGinsGGCA p.343	LOH55_RS07295		capsular polysaccharide biosynthesis protein
0x	NZ_CP087958	1560927	complex	CAAACG	TGTACC	TGTACC:12 CAAACG:0	CDS	+	1045/2028	349/675	missense_variant c.1045_1050delCAAACGinsTGTACC p.Gln349Cys	LOH55_RS07295		capsular polysaccharide biosynthesis protein
0x	NZ_CP087958	1560942	complex	CGG	AGA	AGA:14 CGG:0	CDS	+	1060/2028	354/675	synonymous_variant c.1060_1062delCGGinsAGA p.355	LOH55_RS07295		capsular polysaccharide biosynthesis protein
0x	NZ_CP087958	1560952	snp	T	A	A:15 T:0	CDS	+	1070/2028	357/675	missense_variant c.1070T>A p.Phe357Tyr	LOH55_RS07295		capsular polysaccharide biosynthesis protein
0x	NZ_CP087958	1560959	complex	TCGC	CCGT	CCGT:15 TCGC:0	CDS	+	1077/2028	359/675	synonymous_variant c.1077_1080delTCGCinsCCGT p.361	LOH55_RS07295		capsular polysaccharide biosynthesis protein
0x	NZ_CP087958	1560976	complex	GCGCC	CGGCT	CGGCT:14 GCGCC:0	CDS	+	1094/2028	365/675	missense_variant c.1094_1098delGCGCCinsCGGCT p.Ser365Thr	LOH55_RS07295		capsular polysaccharide biosynthesis protein
0x	NZ_CP087958	1561018	snp	G	T	T:16 G:0	CDS	+	1136/2028	379/675	missense_variant c.1136G>T p.Arg379Leu	LOH55_RS07295		capsular polysaccharide biosynthesis protein
0x	NZ_CP087958	1561031	complex	GCG	ACA	ACA:17 GCG:0	CDS	+	1149/2028	383/675	missense_variant c.1149_1151delGCGinsACA p.Arg384Gln	LOH55_RS07295		capsular polysaccharide biosynthesis protein
0x	NZ_CP087958	1561073	snp	A	G	G:19 A:0	CDS	+	1191/2028	397/675	synonymous_variant c.1191A>G p.Leu397Leu	LOH55_RS07295		capsular polysaccharide biosynthesis protein
0x	NZ_CP087958	1561121	snp	C	A	A:20 C:0	CDS	+	1239/2028	413/675	synonymous_variant c.1239C>A p.Val413Val	LOH55_RS07295		capsular polysaccharide biosynthesis protein
0x	NZ_CP087958	1561175	snp	G	C	C:20 G:0	CDS	+	1293/2028	431/675	synonymous_variant c.1293G>C p.Val431Val	LOH55_RS07295		capsular polysaccharide biosynthesis protein
0x	NZ_CP087958	1561199	snp	A	G	G:20 A:0	CDS	+	1317/2028	439/675	synonymous_variant c.1317A>G p.Thr439Thr	LOH55_RS07295		capsular polysaccharide biosynthesis protein
0x	NZ_CP087958	1561417	snp	C	A	A:20 C:0	CDS	+	1535/2028	512/675	missense_variant c.1535C>A p.Thr512Asn	LOH55_RS07295		capsular polysaccharide biosynthesis protein
0x	NZ_CP087958	1561550	snp	T	C	C:20 T:0	CDS	+	1668/2028	556/675	synonymous_variant c.1668T>C p.Ile556Ile	LOH55_RS07295		capsular polysaccharide biosynthesis protein
0x	NZ_CP087958	1561679	snp	C	T	T:20 C:0	CDS	+	1797/2028	599/675	synonymous_variant c.1797C>T p.His599His	LOH55_RS07295		capsular polysaccharide biosynthesis protein
0x	NZ_CP087958	1561688	snp	T	C	C:19 T:0	CDS	+	1806/2028	602/675	synonymous_variant c.1806T>C p.Arg602Arg	LOH55_RS07295		capsular polysaccharide biosynthesis protein
0x	NZ_CP087958	1561696	complex	AAAA	GCAG	GCAG:18 AAAA:0	CDS	+	1814/2028	605/675	missense_variant c.1814_1817delAAAAinsGCAG p.GlnLys605ArgArg	LOH55_RS07295		capsular polysaccharide biosynthesis protein
0x	NZ_CP087958	1561715	snp	T	C	C:19 T:0	CDS	+	1833/2028	611/675	synonymous_variant c.1833T>C p.Asp611Asp	LOH55_RS07295		capsular polysaccharide biosynthesis protein
0x	NZ_CP087958	1561742	snp	T	C	C:19 T:0	CDS	+	1860/2028	620/675	synonymous_variant c.1860T>C p.Tyr620Tyr	LOH55_RS07295		capsular polysaccharide biosynthesis protein
0x	NZ_CP087958	1561748	snp	C	A	A:19 C:0	CDS	+	1866/2028	622/675	synonymous_variant c.1866C>A p.Thr622Thr	LOH55_RS07295		capsular polysaccharide biosynthesis protein
0x	NZ_CP087958	1561754	snp	C	T	T:19 C:0	CDS	+	1872/2028	624/675	synonymous_variant c.1872C>T p.Ile624Ile	LOH55_RS07295		capsular polysaccharide biosynthesis protein
0x	NZ_CP087958	1561765	snp	T	G	G:19 T:0	CDS	+	1883/2028	628/675	missense_variant c.1883T>G p.Leu628Arg	LOH55_RS07295		capsular polysaccharide biosynthesis protein
0x	NZ_CP087958	1561772	snp	A	G	G:19 A:0	CDS	+	1890/2028	630/675	synonymous_variant c.1890A>G p.Gln630Gln	LOH55_RS07295		capsular polysaccharide biosynthesis protein
0x	NZ_CP087958	1561787	complex	AGAGGCG	GGAAGCT	GGAAGCT:18 AGAGGCG:0	CDS	+	1905/2028	635/675	synonymous_variant c.1905_1911delAGAGGCGinsGGAAGCT p.638	LOH55_RS07295		capsular polysaccharide biosynthesis protein
0x	NZ_CP087958	1561805	snp	G	A	A:19 G:0	CDS	+	1923/2028	641/675	synonymous_variant c.1923G>A p.Leu641Leu	LOH55_RS07295		capsular polysaccharide biosynthesis protein
0x	NZ_CP087958	1561820	snp	C	T	T:19 C:0	CDS	+	1938/2028	646/675	synonymous_variant c.1938C>T p.Arg646Arg	LOH55_RS07295		capsular polysaccharide biosynthesis protein
0x	NZ_CP087958	1561853	complex	ACGA	GCGG	GCGG:19 ACGA:0	CDS	+	1971/2028	657/675	synonymous_variant c.1971_1974delACGAinsGCGG p.659	LOH55_RS07295		capsular polysaccharide biosynthesis protein
0x	NZ_CP087958	1561920	snp	C	T	T:19 C:0
0x	NZ_CP087958	1561937	snp	A	G	G:20 A:0
0x	NZ_CP087958	1561953	complex	TAAT	CAAC	CAAC:20 TAAT:0	CDS	+	9/1170	3/389	synonymous_variant c.9_12delTAATinsCAAC p.5	LOH55_RS07300		capsular biosynthesis protein
0x	NZ_CP087958	1561966	snp	G	A	A:20 G:0	CDS	+	22/1170	8/389	missense_variant c.22G>A p.Val8Ile	LOH55_RS07300		capsular biosynthesis protein
0x	NZ_CP087958	1561977	snp	C	G	G:20 C:0	CDS	+	33/1170	11/389	synonymous_variant c.33C>G p.Ser11Ser	LOH55_RS07300		capsular biosynthesis protein
0x	NZ_CP087958	1562004	complex	GCCA	ACCG	ACCG:20 GCCA:0	CDS	+	60/1170	20/389	synonymous_variant c.60_63delGCCAinsACCG p.22	LOH55_RS07300		capsular biosynthesis protein
0x	NZ_CP087958	1562016	snp	C	T	T:20 C:0	CDS	+	72/1170	24/389	synonymous_variant c.72C>T p.Pro24Pro	LOH55_RS07300		capsular biosynthesis protein
0x	NZ_CP087958	1562024	complex	GTGATGTT	ATGACGTC	ATGACGTC:19 GTGATGTT:0	CDS	+	80/1170	27/389	missense_variant c.80_87delGTGATGTTinsATGACGTC p.Ser27Asn	LOH55_RS07300		capsular biosynthesis protein
0x	NZ_CP087958	1562037	complex	GTGGC	ATGGT	ATGGT:19 GTGGC:0	CDS	+	93/1170	31/389	synonymous_variant c.93_97delGTGGCinsATGGT p.34	LOH55_RS07300		capsular biosynthesis protein
0x	NZ_CP087958	1562055	snp	T	C	C:19 T:0	CDS	+	111/1170	37/389	synonymous_variant c.111T>C p.Gly37Gly	LOH55_RS07300		capsular biosynthesis protein
0x	NZ_CP087958	1562076	snp	A	C	C:19 A:0	CDS	+	132/1170	44/389	synonymous_variant c.132A>C p.Val44Val	LOH55_RS07300		capsular biosynthesis protein
0x	NZ_CP087958	1562085	snp	T	C	C:19 T:0	CDS	+	141/1170	47/389	synonymous_variant c.141T>C p.Gly47Gly	LOH55_RS07300		capsular biosynthesis protein
0x	NZ_CP087958	1562121	snp	A	G	G:19 A:0	CDS	+	177/1170	59/389	synonymous_variant c.177A>G p.Leu59Leu	LOH55_RS07300		capsular biosynthesis protein
0x	NZ_CP087958	1562133	complex	GACA	AACG	AACG:18 GACA:0	CDS	+	189/1170	63/389	synonymous_variant c.189_192delGACAinsAACG p.65	LOH55_RS07300		capsular biosynthesis protein
0x	NZ_CP087958	1562165	snp	A	C	C:19 A:0	CDS	+	221/1170	74/389	missense_variant c.221A>C p.Asp74Ala	LOH55_RS07300		capsular biosynthesis protein
0x	NZ_CP087958	1562190	complex	CACA	TACC	TACC:19 CACA:0	CDS	+	246/1170	82/389	synonymous_variant c.246_249delCACAinsTACC p.84	LOH55_RS07300		capsular biosynthesis protein
0x	NZ_CP087958	1562208	snp	C	T	T:19 C:0	CDS	+	264/1170	88/389	synonymous_variant c.264C>T p.Gly88Gly	LOH55_RS07300		capsular biosynthesis protein
0x	NZ_CP087958	1562226	snp	T	C	C:19 T:0	CDS	+	282/1170	94/389	synonymous_variant c.282T>C p.His94His	LOH55_RS07300		capsular biosynthesis protein
0x	NZ_CP087958	1562268	snp	C	T	T:19 C:0	CDS	+	324/1170	108/389	synonymous_variant c.324C>T p.Phe108Phe	LOH55_RS07300		capsular biosynthesis protein
0x	NZ_CP087958	1562280	snp	A	G	G:20 A:0	CDS	+	336/1170	112/389	synonymous_variant c.336A>G p.Glu112Glu	LOH55_RS07300		capsular biosynthesis protein
0x	NZ_CP087958	1562307	snp	T	A	A:20 T:0	CDS	+	363/1170	121/389	synonymous_variant c.363T>A p.Ile121Ile	LOH55_RS07300		capsular biosynthesis protein
0x	NZ_CP087958	1562340	snp	A	C	C:20 A:0	CDS	+	396/1170	132/389	synonymous_variant c.396A>C p.Ser132Ser	LOH55_RS07300		capsular biosynthesis protein
0x	NZ_CP087958	1562376	snp	A	G	G:20 A:0	CDS	+	432/1170	144/389	synonymous_variant c.432A>G p.Leu144Leu	LOH55_RS07300		capsular biosynthesis protein
0x	NZ_CP087958	1562389	snp	A	G	G:20 A:0	CDS	+	445/1170	149/389	missense_variant c.445A>G p.Thr149Ala	LOH55_RS07300		capsular biosynthesis protein
0x	NZ_CP087958	1562430	complex	TATA	CATT	CATT:20 TATA:0	CDS	+	486/1170	162/389	synonymous_variant c.486_489delTATAinsCATT p.164	LOH55_RS07300		capsular biosynthesis protein
0x	NZ_CP087958	1562442	snp	T	G	G:20 T:0	CDS	+	498/1170	166/389	synonymous_variant c.498T>G p.Ala166Ala	LOH55_RS07300		capsular biosynthesis protein
0x	NZ_CP087958	1562484	snp	T	C	C:20 T:0	CDS	+	540/1170	180/389	synonymous_variant c.540T>C p.Phe180Phe	LOH55_RS07300		capsular biosynthesis protein
0x	NZ_CP087958	1562547	snp	A	G	G:20 A:0	CDS	+	603/1170	201/389	synonymous_variant c.603A>G p.Ala201Ala	LOH55_RS07300		capsular biosynthesis protein
0x	NZ_CP087958	1562583	snp	T	C	C:20 T:0	CDS	+	639/1170	213/389	synonymous_variant c.639T>C p.Arg213Arg	LOH55_RS07300		capsular biosynthesis protein
0x	NZ_CP087958	1562592	snp	A	G	G:20 A:0	CDS	+	648/1170	216/389	synonymous_variant c.648A>G p.Leu216Leu	LOH55_RS07300		capsular biosynthesis protein
0x	NZ_CP087958	1562607	complex	CGAA	TGAG	TGAG:19 CGAA:0	CDS	+	663/1170	221/389	synonymous_variant c.663_666delCGAAinsTGAG p.223	LOH55_RS07300		capsular biosynthesis protein
0x	NZ_CP087958	1562616	snp	C	T	T:20 C:0	CDS	+	672/1170	224/389	synonymous_variant c.672C>T p.Asp224Asp	LOH55_RS07300		capsular biosynthesis protein
0x	NZ_CP087958	1562634	snp	T	C	C:20 T:0	CDS	+	690/1170	230/389	synonymous_variant c.690T>C p.Ala230Ala	LOH55_RS07300		capsular biosynthesis protein
0x	NZ_CP087958	1562676	complex	CAG	TAA	TAA:19 CAG:0	CDS	+	732/1170	244/389	missense_variant c.732_734delCAGinsTAA p.Ser245Asn	LOH55_RS07300		capsular biosynthesis protein
0x	NZ_CP087958	1562727	snp	G	A	A:20 G:0	CDS	+	783/1170	261/389	synonymous_variant c.783G>A p.Ser261Ser	LOH55_RS07300		capsular biosynthesis protein
0x	NZ_CP087958	1562811	complex	ACGG	GCGA	GCGA:19 ACGG:0	CDS	+	867/1170	289/389	synonymous_variant c.867_870delACGGinsGCGA p.291	LOH55_RS07300		capsular biosynthesis protein
0x	NZ_CP087958	1562837	snp	G	A	A:20 G:0	CDS	+	893/1170	298/389	missense_variant c.893G>A p.Gly298Asp	LOH55_RS07300		capsular biosynthesis protein
0x	NZ_CP087958	1562845	complex	ATCC	GTCA	GTCA:19 ATCC:0	CDS	+	901/1170	301/389	missense_variant c.901_904delATCCinsGTCA p.IleLeu301ValIle	LOH55_RS07300		capsular biosynthesis protein
0x	NZ_CP087958	1562901	snp	G	A	A:17 G:0	CDS	+	957/1170	319/389	synonymous_variant c.957G>A p.Val319Val	LOH55_RS07300		capsular biosynthesis protein
0x	NZ_CP087958	1562988	snp	G	A	A:10 G:0	CDS	+	1044/1170	348/389	synonymous_variant c.1044G>A p.Lys348Lys	LOH55_RS07300		capsular biosynthesis protein
0x	NZ_CP087958	1571566	complex	AGCT	CGCC	CGCC:10 AGCT:0	CDS	-	459/675	152/224	synonymous_variant c.456_459delAGCTinsGGCG p.154	LOH55_RS07340		ABC transporter ATP-binding protein
0x	NZ_CP087958	1571647	snp	G	T	T:17 G:0	CDS	-	378/675	126/224	synonymous_variant c.378C>A p.Ser126Ser	LOH55_RS07340		ABC transporter ATP-binding protein
0x	NZ_CP087958	1571659	snp	G	A	A:18 G:0	CDS	-	366/675	122/224	synonymous_variant c.366C>T p.Ile122Ile	LOH55_RS07340		ABC transporter ATP-binding protein
0x	NZ_CP087958	1571671	snp	A	G	G:19 A:0	CDS	-	354/675	118/224	synonymous_variant c.354T>C p.Phe118Phe	LOH55_RS07340		ABC transporter ATP-binding protein
0x	NZ_CP087958	1571680	complex	ACCG	GCCA	GCCA:20 ACCG:0	CDS	-	345/675	114/224	synonymous_variant c.342_345delCGGTinsTGGC p.116	LOH55_RS07340		ABC transporter ATP-binding protein
0x	NZ_CP087958	1571701	snp	G	A	A:20 G:0	CDS	-	324/675	108/224	synonymous_variant c.324C>T p.Val108Val	LOH55_RS07340		ABC transporter ATP-binding protein
0x	NZ_CP087958	1571725	snp	C	T	T:20 C:0	CDS	-	300/675	100/224	synonymous_variant c.300G>A p.Glu100Glu	LOH55_RS07340		ABC transporter ATP-binding protein
0x	NZ_CP087958	1571791	snp	G	A	A:20 G:0	CDS	-	234/675	78/224	synonymous_variant c.234C>T p.Phe78Phe	LOH55_RS07340		ABC transporter ATP-binding protein
0x	NZ_CP087958	1571800	complex	GGCG	TGCA	TGCA:19 GGCG:0	CDS	-	225/675	74/224	synonymous_variant c.222_225delCGCCinsTGCA p.76	LOH55_RS07340		ABC transporter ATP-binding protein
0x	NZ_CP087958	1571824	snp	C	T	T:20 C:0	CDS	-	201/675	67/224	synonymous_variant c.201G>A p.Thr67Thr	LOH55_RS07340		ABC transporter ATP-binding protein
0x	NZ_CP087958	1571833	snp	G	A	A:20 G:0	CDS	-	192/675	64/224	synonymous_variant c.192C>T p.Thr64Thr	LOH55_RS07340		ABC transporter ATP-binding protein
0x	NZ_CP087958	1571848	complex	GCTA	ACTG	ACTG:18 GCTA:0	CDS	-	177/675	58/224	synonymous_variant c.174_177delTAGCinsCAGT p.60	LOH55_RS07340		ABC transporter ATP-binding protein
0x	NZ_CP087958	1571926	snp	G	A	A:18 G:0	CDS	-	99/675	33/224	synonymous_variant c.99C>T p.Ser33Ser	LOH55_RS07340		ABC transporter ATP-binding protein
0x	NZ_CP087958	1571949	snp	T	G	G:18 T:0	CDS	-	76/675	26/224	missense_variant c.76A>C p.Ile26Leu	LOH55_RS07340		ABC transporter ATP-binding protein
0x	NZ_CP087958	1571971	snp	G	A	A:18 G:0	CDS	-	54/675	18/224	synonymous_variant c.54C>T p.His18His	LOH55_RS07340		ABC transporter ATP-binding protein
0x	NZ_CP087958	1571977	snp	C	A	A:18 C:0	CDS	-	48/675	16/224	synonymous_variant c.48G>T p.Gly16Gly	LOH55_RS07340		ABC transporter ATP-binding protein
0x	NZ_CP087958	1571989	snp	A	G	G:18 A:0	CDS	-	36/675	12/224	synonymous_variant c.36T>C p.Arg12Arg	LOH55_RS07340		ABC transporter ATP-binding protein
0x	NZ_CP087958	1572054	snp	G	A	A:18 G:0	CDS	-	744/777	248/258	synonymous_variant c.744C>T p.Tyr248Tyr	LOH55_RS07345		ABC transporter permease
0x	NZ_CP087958	1572069	snp	G	A	A:17 G:0	CDS	-	729/777	243/258	synonymous_variant c.729C>T p.Ile243Ile	LOH55_RS07345		ABC transporter permease
0x	NZ_CP087958	1572078	complex	GGTGACCAGA	AGTTATCAAT	AGTTATCAAT:16 GGTGACCAGA:0	CDS	-	720/777	237/258	missense_variant c.711_720delTCTGGTCACCinsATTGATAACT p.Val239Ile	LOH55_RS07345		ABC transporter permease
0x	NZ_CP087958	1572099	snp	A	C	C:17 A:0	CDS	-	699/777	233/258	synonymous_variant c.699T>G p.Leu233Leu	LOH55_RS07345		ABC transporter permease
0x	NZ_CP087958	1572117	snp	G	A	A:18 G:0	CDS	-	681/777	227/258	synonymous_variant c.681C>T p.Gly227Gly	LOH55_RS07345		ABC transporter permease
0x	NZ_CP087958	1572126	snp	G	A	A:16 G:0	CDS	-	672/777	224/258	synonymous_variant c.672C>T p.Ile224Ile	LOH55_RS07345		ABC transporter permease
0x	NZ_CP087958	1572144	snp	T	G	G:16 T:0	CDS	-	654/777	218/258	synonymous_variant c.654A>C p.Ala218Ala	LOH55_RS07345		ABC transporter permease
0x	NZ_CP087958	1572150	snp	G	A	A:16 G:0	CDS	-	648/777	216/258	synonymous_variant c.648C>T p.Arg216Arg	LOH55_RS07345		ABC transporter permease
0x	NZ_CP087958	1572162	snp	T	C	C:16 T:0	CDS	-	636/777	212/258	synonymous_variant c.636A>G p.Val212Val	LOH55_RS07345		ABC transporter permease
0x	NZ_CP087958	1572176	snp	A	G	G:16 A:0	CDS	-	622/777	208/258	synonymous_variant c.622T>C p.Leu208Leu	LOH55_RS07345		ABC transporter permease
0x	NZ_CP087958	1572210	snp	C	T	T:16 C:0	CDS	-	588/777	196/258	synonymous_variant c.588G>A p.Pro196Pro	LOH55_RS07345		ABC transporter permease
0x	NZ_CP087958	1572216	complex	CGAATGT	TGAGTGC	TGAGTGC:14 CGAATGT:0	CDS	-	582/777	192/258	synonymous_variant c.576_582delACATTCGinsGCACTCA p.195	LOH55_RS07345		ABC transporter permease
0x	NZ_CP087958	1572252	complex	CAGC	AAGG	AAGG:15 CAGC:0	CDS	-	546/777	181/258	synonymous_variant c.543_546delGCTGinsCCTT p.183	LOH55_RS07345		ABC transporter permease
0x	NZ_CP087958	1572264	snp	C	A	A:16 C:0	CDS	-	534/777	178/258	synonymous_variant c.534G>T p.Leu178Leu	LOH55_RS07345		ABC transporter permease
0x	NZ_CP087958	1572276	snp	G	A	A:16 G:0	CDS	-	522/777	174/258	synonymous_variant c.522C>T p.Val174Val	LOH55_RS07345		ABC transporter permease
0x	NZ_CP087958	1572291	snp	A	G	G:16 A:0	CDS	-	507/777	169/258	synonymous_variant c.507T>C p.Pro169Pro	LOH55_RS07345		ABC transporter permease
0x	NZ_CP087958	1572329	complex	TGCCA	CGCTG	CGCTG:17 TGCCA:0	CDS	-	469/777	155/258	missense_variant c.465_469delTGGCAinsCAGCG p.GlyIle156SerVal	LOH55_RS07345		ABC transporter permease
0x	NZ_CP087958	1572348	complex	TAACAA	CAGCAG	CAGCAG:16 TAACAA:0	CDS	-	450/777	149/258	synonymous_variant c.445_450delTTGTTAinsCTGCTG p.151	LOH55_RS07345		ABC transporter permease
0x	NZ_CP087958	1572363	complex	GAGCACT	AGCCACA	AGCCACA:16 GAGCACT:0	CDS	-	435/777	143/258	missense_variant c.429_435delAGTGCTCinsTGTGGCT p.Leu145Ala	LOH55_RS07345		ABC transporter permease
0x	NZ_CP087958	1572381	snp	G	A	A:18 G:0	CDS	-	417/777	139/258	synonymous_variant c.417C>T p.Asn139Asn	LOH55_RS07345		ABC transporter permease
0x	NZ_CP087958	1572402	snp	A	G	G:18 A:0	CDS	-	396/777	132/258	synonymous_variant c.396T>C p.Gly132Gly	LOH55_RS07345		ABC transporter permease
0x	NZ_CP087958	1572413	complex	AGACGATA	TGACAATG	TGACAATG:17 AGACGATA:0	CDS	-	385/777	126/258	missense_variant c.378_385delTATCGTCTinsCATTGTCA p.Trp129Arg	LOH55_RS07345		ABC transporter permease
0x	NZ_CP087958	1572426	snp	G	A	A:16 G:0	CDS	-	372/777	124/258	synonymous_variant c.372C>T p.Leu124Leu	LOH55_RS07345		ABC transporter permease
0x	NZ_CP087958	1572431	complex	AT	GA	GA:16 AT:0	CDS	-	367/777	122/258	synonymous_variant c.366_367delATinsTC p.124	LOH55_RS07345		ABC transporter permease
0x	NZ_CP087958	1572443	snp	C	A	A:17 C:0	CDS	-	355/777	119/258	missense_variant c.355G>T p.Ala119Ser	LOH55_RS07345		ABC transporter permease
0x	NZ_CP087958	1572468	snp	T	G	G:17 T:0	CDS	-	330/777	110/258	synonymous_variant c.330A>C p.Ala110Ala	LOH55_RS07345		ABC transporter permease
0x	NZ_CP087958	1572474	snp	T	C	C:17 T:0	CDS	-	324/777	108/258	synonymous_variant c.324A>G p.Ala108Ala	LOH55_RS07345		ABC transporter permease
0x	NZ_CP087958	1572504	snp	T	G	G:17 T:0	CDS	-	294/777	98/258	synonymous_variant c.294A>C p.Arg98Arg	LOH55_RS07345		ABC transporter permease
0x	NZ_CP087958	1572518	snp	A	G	G:17 A:0	CDS	-	280/777	94/258	synonymous_variant c.280T>C p.Leu94Leu	LOH55_RS07345		ABC transporter permease
0x	NZ_CP087958	1572540	complex	GCC	ACT	ACT:16 GCC:0	CDS	-	258/777	86/258	missense_variant c.256_258delGGCinsAGT p.Gly86Ser	LOH55_RS07345		ABC transporter permease
0x	NZ_CP087958	1572552	snp	A	T	T:17 A:0	CDS	-	246/777	82/258	missense_variant c.246T>A p.Asn82Lys	LOH55_RS07345		ABC transporter permease
0x	NZ_CP087958	1572612	snp	T	C	C:19 T:0	CDS	-	186/777	62/258	synonymous_variant c.186A>G p.Ser62Ser	LOH55_RS07345		ABC transporter permease
0x	NZ_CP087958	1572701	snp	A	G	G:20 A:0	CDS	-	97/777	33/258	synonymous_variant c.97T>C p.Leu33Leu	LOH55_RS07345		ABC transporter permease
0x	NZ_CP087958	1572801	snp	A	G	G:20 A:0
0x	NZ_CP087958	1572815	snp	A	T	T:20 A:0
0x	NZ_CP087958	1572828	snp	C	T	T:20 C:0
0x	NZ_CP087958	1572839	snp	T	C	C:20 T:0
0x	NZ_CP087958	1572873	complex	GCTTA	ACTTG	ACTTG:17 GCTTA:0
0x	NZ_CP087958	1572897	complex	CAC	TAG	TAG:15 CAC:0
0x	NZ_CP087958	1572925	complex	TCGCAAAAA	CCGCAAAC	CCGCAAAC:13 TCGCAAAAA:0
0x	NZ_CP087958	1573238	snp	G	A	A:11 G:0
0x	NZ_CP087958	1573264	snp	C	A	A:13 C:0
0x	NZ_CP087958	1573277	complex	CCAT	TCAC	TCAC:13 CCAT:0
0x	NZ_CP087958	1573293	snp	T	C	C:15 T:0
0x	NZ_CP087958	1573306	snp	T	C	C:15 T:0
0x	NZ_CP087958	1573319	complex	GTCGCAC	CACCCAT	CACCCAT:13 GTCGCAC:0
0x	NZ_CP087958	1573333	complex	CCCGAAG	TCCGCGA	TCCGCGA:13 CCCGAAG:0
0x	NZ_CP087958	1573351	snp	C	T	T:14 C:0
0x	NZ_CP087958	1573382	complex	GTGTA	TGTGTG	TGTGTG:15 GTGTA:0
0x	NZ_CP087958	1573532	snp	T	C	C:16 T:0
0x	NZ_CP087958	1573538	complex	AGCA	GGTT	GGTT:15 AGCA:0
0x	NZ_CP087958	1573562	snp	A	T	T:18 A:0
0x	NZ_CP087958	1573584	snp	A	G	G:19 A:0
0x	NZ_CP087958	1573653	snp	T	A	A:19 T:0
0x	NZ_CP087958	1573665	snp	T	G	G:19 T:0
0x	NZ_CP087958	1573727	snp	C	T	T:19 C:0
0x	NZ_CP087958	1573755	snp	A	T	T:19 A:0
0x	NZ_CP087958	1573769	snp	G	A	A:19 G:0
0x	NZ_CP087958	1573787	snp	T	G	G:20 T:0
0x	NZ_CP087958	1573864	snp	T	C	C:20 T:0	CDS	-	528/537	176/178	synonymous_variant c.528A>G p.Gly176Gly	LOH55_RS07350	yghD	GspM family type II secretion system protein YghD
0x	NZ_CP087958	1573880	snp	A	T	T:20 A:0	CDS	-	512/537	171/178	missense_variant c.512T>A p.Leu171Gln	LOH55_RS07350	yghD	GspM family type II secretion system protein YghD
0x	NZ_CP087958	1573888	snp	T	C	C:20 T:0	CDS	-	504/537	168/178	synonymous_variant c.504A>G p.Val168Val	LOH55_RS07350	yghD	GspM family type II secretion system protein YghD
0x	NZ_CP087958	1573897	snp	T	A	A:20 T:0	CDS	-	495/537	165/178	synonymous_variant c.495A>T p.Pro165Pro	LOH55_RS07350	yghD	GspM family type II secretion system protein YghD
0x	NZ_CP087958	1573907	complex	GCA	CCC	CCC:19 GCA:0	CDS	-	485/537	161/178	missense_variant c.483_485delTGCinsGGG p.Ala162Gly	LOH55_RS07350	yghD	GspM family type II secretion system protein YghD
0x	NZ_CP087958	1573929	snp	T	C	C:20 T:0	CDS	-	463/537	155/178	missense_variant c.463A>G p.Thr155Ala	LOH55_RS07350	yghD	GspM family type II secretion system protein YghD
0x	NZ_CP087958	1573942	complex	ATAT	GTAC	GTAC:20 ATAT:0	CDS	-	450/537	149/178	synonymous_variant c.447_450delATATinsGTAC p.151	LOH55_RS07350	yghD	GspM family type II secretion system protein YghD
0x	NZ_CP087958	1573957	complex	TGCG	CGCC	CGCC:19 TGCG:0	CDS	-	435/537	144/178	missense_variant c.432_435delCGCAinsGGCG p.Asn144Lys	LOH55_RS07350	yghD	GspM family type II secretion system protein YghD
0x	NZ_CP087958	1573969	snp	T	G	G:20 T:0	CDS	-	423/537	141/178	missense_variant c.423A>C p.Lys141Asn	LOH55_RS07350	yghD	GspM family type II secretion system protein YghD
0x	NZ_CP087958	1573975	snp	A	C	C:20 A:0	CDS	-	417/537	139/178	synonymous_variant c.417T>G p.Leu139Leu	LOH55_RS07350	yghD	GspM family type II secretion system protein YghD
0x	NZ_CP087958	1574032	snp	T	A	A:20 T:0	CDS	-	360/537	120/178	synonymous_variant c.360A>T p.Ile120Ile	LOH55_RS07350	yghD	GspM family type II secretion system protein YghD
0x	NZ_CP087958	1574038	snp	C	T	T:20 C:0	CDS	-	354/537	118/178	synonymous_variant c.354G>A p.Lys118Lys	LOH55_RS07350	yghD	GspM family type II secretion system protein YghD
0x	NZ_CP087958	1574050	snp	C	A	A:20 C:0	CDS	-	342/537	114/178	synonymous_variant c.342G>T p.Ser114Ser	LOH55_RS07350	yghD	GspM family type II secretion system protein YghD
0x	NZ_CP087958	1574071	snp	A	G	G:20 A:0	CDS	-	321/537	107/178	synonymous_variant c.321T>C p.Ser107Ser	LOH55_RS07350	yghD	GspM family type II secretion system protein YghD
0x	NZ_CP087958	1574096	snp	T	G	G:20 T:0	CDS	-	296/537	99/178	missense_variant c.296A>C p.Gln99Pro	LOH55_RS07350	yghD	GspM family type II secretion system protein YghD
0x	NZ_CP087958	1574133	snp	C	T	T:20 C:0	CDS	-	259/537	87/178	missense_variant c.259G>A p.Asp87Asn	LOH55_RS07350	yghD	GspM family type II secretion system protein YghD
0x	NZ_CP087958	1574140	complex	AGT	GGC	GGC:20 AGT:0	CDS	-	252/537	84/178	missense_variant c.250_252delACTinsGCC p.Thr84Ala	LOH55_RS07350	yghD	GspM family type II secretion system protein YghD
0x	NZ_CP087958	1574206	snp	C	T	T:20 C:0	CDS	-	186/537	62/178	synonymous_variant c.186G>A p.Glu62Glu	LOH55_RS07350	yghD	GspM family type II secretion system protein YghD
0x	NZ_CP087958	1574240	snp	A	C	C:20 A:0	CDS	-	152/537	51/178	missense_variant c.152T>G p.Val51Gly	LOH55_RS07350	yghD	GspM family type II secretion system protein YghD
0x	NZ_CP087958	1574247	snp	A	T	T:20 A:0	CDS	-	145/537	49/178	missense_variant c.145T>A p.Cys49Ser	LOH55_RS07350	yghD	GspM family type II secretion system protein YghD
0x	NZ_CP087958	1574260	complex	GG	TA	TA:19 GG:0	CDS	-	132/537	44/178	missense_variant c.131_132delCCinsTA p.Ala44Val	LOH55_RS07350	yghD	GspM family type II secretion system protein YghD
0x	NZ_CP087958	1574266	snp	G	T	T:19 G:0	CDS	-	126/537	42/178	synonymous_variant c.126C>A p.Ala42Ala	LOH55_RS07350	yghD	GspM family type II secretion system protein YghD
0x	NZ_CP087958	1574293	snp	C	A	A:20 C:0	CDS	-	99/537	33/178	synonymous_variant c.99G>T p.Ser33Ser	LOH55_RS07350	yghD	GspM family type II secretion system protein YghD
0x	NZ_CP087958	1574311	snp	C	T	T:20 C:0	CDS	-	81/537	27/178	synonymous_variant c.81G>A p.Gln27Gln	LOH55_RS07350	yghD	GspM family type II secretion system protein YghD
0x	NZ_CP087958	1574316	snp	C	T	T:20 C:0	CDS	-	76/537	26/178	missense_variant c.76G>A p.Ala26Thr	LOH55_RS07350	yghD	GspM family type II secretion system protein YghD
0x	NZ_CP087958	1574495	snp	A	G	G:20 A:0	CDS	-	1077/1179	359/392	synonymous_variant c.1077T>C p.Asp359Asp	LOH55_RS07355	gspL	type II secretion system protein GspL
0x	NZ_CP087958	1574528	snp	G	A	A:20 G:0	CDS	-	1044/1179	348/392	synonymous_variant c.1044C>T p.Leu348Leu	LOH55_RS07355	gspL	type II secretion system protein GspL
0x	NZ_CP087958	1574584	snp	T	A	A:20 T:0	CDS	-	988/1179	330/392	missense_variant c.988A>T p.Thr330Ser	LOH55_RS07355	gspL	type II secretion system protein GspL
0x	NZ_CP087958	1574616	snp	G	A	A:20 G:0	CDS	-	956/1179	319/392	missense_variant c.956C>T p.Ala319Val	LOH55_RS07355	gspL	type II secretion system protein GspL
0x	NZ_CP087958	1574638	snp	G	A	A:20 G:0	CDS	-	934/1179	312/392	missense_variant c.934C>T p.Arg312Trp	LOH55_RS07355	gspL	type II secretion system protein GspL
0x	NZ_CP087958	1574683	snp	C	T	T:20 C:0	CDS	-	889/1179	297/392	missense_variant c.889G>A p.Val297Met	LOH55_RS07355	gspL	type II secretion system protein GspL
0x	NZ_CP087958	1574718	snp	G	A	A:20 G:0	CDS	-	854/1179	285/392	missense_variant c.854C>T p.Pro285Leu	LOH55_RS07355	gspL	type II secretion system protein GspL
0x	NZ_CP087958	1574808	snp	G	A	A:20 G:0	CDS	-	764/1179	255/392	missense_variant c.764C>T p.Ala255Val	LOH55_RS07355	gspL	type II secretion system protein GspL
0x	NZ_CP087958	1574882	snp	G	A	A:20 G:0	CDS	-	690/1179	230/392	synonymous_variant c.690C>T p.Arg230Arg	LOH55_RS07355	gspL	type II secretion system protein GspL
0x	NZ_CP087958	1574897	complex	TCCAGTC	CCCTGTT	CCCTGTT:19 TCCAGTC:0	CDS	-	675/1179	223/392	synonymous_variant c.669_675delGACTGGAinsAACAGGG p.226	LOH55_RS07355	gspL	type II secretion system protein GspL
0x	NZ_CP087958	1574954	complex	CACT	AACG	AACG:20 CACT:0	CDS	-	618/1179	205/392	synonymous_variant c.615_618delAGTGinsCGTT p.207	LOH55_RS07355	gspL	type II secretion system protein GspL
0x	NZ_CP087958	1574968	del	CG	C	C:19 CG:0	CDS	-	603/1179	201/392	frameshift_variant c.603delC p.Glu202fs	LOH55_RS07355	gspL	type II secretion system protein GspL
0x	NZ_CP087958	1574975	snp	T	C	C:19 T:0	CDS	-	597/1179	199/392	synonymous_variant c.597A>G p.Ala199Ala	LOH55_RS07355	gspL	type II secretion system protein GspL
0x	NZ_CP087958	1575031	snp	A	T	T:20 A:0	CDS	-	541/1179	181/392	missense_variant c.541T>A p.Phe181Ile	LOH55_RS07355	gspL	type II secretion system protein GspL
0x	NZ_CP087958	1575040	snp	C	T	T:20 C:0	CDS	-	532/1179	178/392	missense_variant c.532G>A p.Asp178Asn	LOH55_RS07355	gspL	type II secretion system protein GspL
0x	NZ_CP087958	1575150	complex	TAG	AAC	AAC:19 TAG:0	CDS	-	422/1179	140/392	missense_variant c.420_422delCTAinsGTT p.Tyr141Phe	LOH55_RS07355	gspL	type II secretion system protein GspL
0x	NZ_CP087958	1575176	snp	T	C	C:20 T:0	CDS	-	396/1179	132/392	synonymous_variant c.396A>G p.Pro132Pro	LOH55_RS07355	gspL	type II secretion system protein GspL
0x	NZ_CP087958	1575218	snp	T	C	C:20 T:0	CDS	-	354/1179	118/392	synonymous_variant c.354A>G p.Gln118Gln	LOH55_RS07355	gspL	type II secretion system protein GspL
0x	NZ_CP087958	1575230	snp	A	G	G:20 A:0	CDS	-	342/1179	114/392	synonymous_variant c.342T>C p.Arg114Arg	LOH55_RS07355	gspL	type II secretion system protein GspL
0x	NZ_CP087958	1575242	snp	T	C	C:20 T:0	CDS	-	330/1179	110/392	synonymous_variant c.330A>G p.Gln110Gln	LOH55_RS07355	gspL	type II secretion system protein GspL
0x	NZ_CP087958	1575254	snp	T	A	A:20 T:0	CDS	-	318/1179	106/392	synonymous_variant c.318A>T p.Ala106Ala	LOH55_RS07355	gspL	type II secretion system protein GspL
0x	NZ_CP087958	1575293	snp	G	A	A:19 G:0	CDS	-	279/1179	93/392	synonymous_variant c.279C>T p.Phe93Phe	LOH55_RS07355	gspL	type II secretion system protein GspL
0x	NZ_CP087958	1575317	snp	A	G	G:19 A:0	CDS	-	255/1179	85/392	synonymous_variant c.255T>C p.Asn85Asn	LOH55_RS07355	gspL	type II secretion system protein GspL
0x	NZ_CP087958	1575350	snp	A	C	C:19 A:0	CDS	-	222/1179	74/392	synonymous_variant c.222T>G p.Thr74Thr	LOH55_RS07355	gspL	type II secretion system protein GspL
0x	NZ_CP087958	1575370	complex	CG	GC	GC:19 CG:0	CDS	-	202/1179	67/392	missense_variant c.201_202delCGinsGC p.Ala68Pro	LOH55_RS07355	gspL	type II secretion system protein GspL
0x	NZ_CP087958	1575437	snp	G	A	A:19 G:0	CDS	-	135/1179	45/392	synonymous_variant c.135C>T p.Thr45Thr	LOH55_RS07355	gspL	type II secretion system protein GspL
0x	NZ_CP087958	1575460	complex	GTTCG	ATTCA	ATTCA:18 GTTCG:0	CDS	-	112/1179	36/392	missense_variant c.108_112delCGAACinsTGAAT p.Arg38Cys	LOH55_RS07355	gspL	type II secretion system protein GspL
0x	NZ_CP087958	1575491	snp	T	C	C:19 T:0	CDS	-	81/1179	27/392	synonymous_variant c.81A>G p.Glu27Glu	LOH55_RS07355	gspL	type II secretion system protein GspL
0x	NZ_CP087958	1575497	snp	A	G	G:19 A:0	CDS	-	75/1179	25/392	synonymous_variant c.75T>C p.Asp25Asp	LOH55_RS07355	gspL	type II secretion system protein GspL
0x	NZ_CP087958	1575507	snp	C	T	T:18 C:0	CDS	-	65/1179	22/392	missense_variant c.65G>A p.Arg22His	LOH55_RS07355	gspL	type II secretion system protein GspL
0x	NZ_CP087958	1575518	snp	G	A	A:16 G:0	CDS	-	54/1179	18/392	synonymous_variant c.54C>T p.Arg18Arg	LOH55_RS07355	gspL	type II secretion system protein GspL
0x	NZ_CP087958	1575523	complex	CGGTGTCGGAGT	TGGGATCAGCGG	TGGGATCAGCGG:16 CGGTGTCGGAGT:0	CDS	-	49/1179	13/392	missense_variant c.38_49delACTCCGACACCGinsCCGCTGATCCCA p.AspSerAspThrVal13AlaAlaAspProIle	LOH55_RS07355	gspL	type II secretion system protein GspL
0x	NZ_CP087958	1575560	complex	GATGG	CATGA	CATGA:17 GATGG:0	CDS	-	12/1179	3/392	missense_variant c.8_12delCCATCinsTCATG p.SerIle3PheMet	LOH55_RS07355	gspL	type II secretion system protein GspL
0x	NZ_CP087958	1575637	snp	G	A	A:18 G:0	CDS	-	909/978	303/325	synonymous_variant c.909C>T p.Asn303Asn	LOH55_RS07360	gspK	type II secretion system minor pseudopilin GspK
0x	NZ_CP087958	1575694	snp	C	G	G:18 C:0	CDS	-	852/978	284/325	missense_variant c.852G>C p.Arg284Ser	LOH55_RS07360	gspK	type II secretion system minor pseudopilin GspK
0x	NZ_CP087958	1575751	snp	G	A	A:19 G:0	CDS	-	795/978	265/325	synonymous_variant c.795C>T p.Leu265Leu	LOH55_RS07360	gspK	type II secretion system minor pseudopilin GspK
0x	NZ_CP087958	1575829	snp	T	A	A:14 T:0	CDS	-	717/978	239/325	synonymous_variant c.717A>T p.Val239Val	LOH55_RS07360	gspK	type II secretion system minor pseudopilin GspK
0x	NZ_CP087958	1590859	snp	G	A	A:10 G:0	CDS	-	1614/1683	538/560	synonymous_variant c.1614C>T p.Ile538Ile	LOH55_RS07420	glcA	glycolate permease GlcA
0x	NZ_CP087958	1590904	snp	G	A	A:14 G:0	CDS	-	1569/1683	523/560	synonymous_variant c.1569C>T p.Gly523Gly	LOH55_RS07420	glcA	glycolate permease GlcA
0x	NZ_CP087958	1590949	complex	AGAA	GGAG	GGAG:16 AGAA:0	CDS	-	1524/1683	507/560	synonymous_variant c.1521_1524delTTCTinsCTCC p.509	LOH55_RS07420	glcA	glycolate permease GlcA
0x	NZ_CP087958	1590982	snp	A	G	G:20 A:0	CDS	-	1491/1683	497/560	synonymous_variant c.1491T>C p.Asn497Asn	LOH55_RS07420	glcA	glycolate permease GlcA
0x	NZ_CP087958	1591000	snp	A	G	G:20 A:0	CDS	-	1473/1683	491/560	synonymous_variant c.1473T>C p.Thr491Thr	LOH55_RS07420	glcA	glycolate permease GlcA
0x	NZ_CP087958	1591054	snp	A	G	G:19 A:0	CDS	-	1419/1683	473/560	synonymous_variant c.1419T>C p.Ala473Ala	LOH55_RS07420	glcA	glycolate permease GlcA
0x	NZ_CP087958	1591060	complex	AGAGGAG	TGAAGAA	TGAAGAA:19 AGAGGAG:0	CDS	-	1413/1683	469/560	synonymous_variant c.1407_1413delCTCCTCTinsTTCTTCA p.472	LOH55_RS07420	glcA	glycolate permease GlcA
0x	NZ_CP087958	1591117	complex	AAAC	GAAT	GAAT:19 AAAC:0	CDS	-	1356/1683	451/560	synonymous_variant c.1353_1356delGTTTinsATTC p.453	LOH55_RS07420	glcA	glycolate permease GlcA
0x	NZ_CP087958	1591141	snp	T	A	A:19 T:0	CDS	-	1332/1683	444/560	synonymous_variant c.1332A>T p.Ala444Ala	LOH55_RS07420	glcA	glycolate permease GlcA
0x	NZ_CP087958	1591171	snp	G	A	A:19 G:0	CDS	-	1302/1683	434/560	synonymous_variant c.1302C>T p.Gly434Gly	LOH55_RS07420	glcA	glycolate permease GlcA
0x	NZ_CP087958	1591195	complex	GAAC	AAAT	AAAT:18 GAAC:0	CDS	-	1278/1683	425/560	synonymous_variant c.1275_1278delGTTCinsATTT p.427	LOH55_RS07420	glcA	glycolate permease GlcA
0x	NZ_CP087958	1591221	snp	A	G	G:19 A:0	CDS	-	1252/1683	418/560	synonymous_variant c.1252T>C p.Leu418Leu	LOH55_RS07420	glcA	glycolate permease GlcA
0x	NZ_CP087958	1591267	snp	C	A	A:19 C:0	CDS	-	1206/1683	402/560	synonymous_variant c.1206G>T p.Gly402Gly	LOH55_RS07420	glcA	glycolate permease GlcA
0x	NZ_CP087958	1591279	snp	G	C	C:19 G:0	CDS	-	1194/1683	398/560	synonymous_variant c.1194C>G p.Gly398Gly	LOH55_RS07420	glcA	glycolate permease GlcA
0x	NZ_CP087958	1591284	snp	T	C	C:19 T:0	CDS	-	1189/1683	397/560	missense_variant c.1189A>G p.Met397Val	LOH55_RS07420	glcA	glycolate permease GlcA
0x	NZ_CP087958	1591333	snp	G	A	A:20 G:0	CDS	-	1140/1683	380/560	synonymous_variant c.1140C>T p.Gly380Gly	LOH55_RS07420	glcA	glycolate permease GlcA
0x	NZ_CP087958	1591339	snp	C	A	A:20 C:0	CDS	-	1134/1683	378/560	synonymous_variant c.1134G>T p.Ser378Ser	LOH55_RS07420	glcA	glycolate permease GlcA
0x	NZ_CP087958	1591345	snp	A	G	G:20 A:0	CDS	-	1128/1683	376/560	synonymous_variant c.1128T>C p.Pro376Pro	LOH55_RS07420	glcA	glycolate permease GlcA
0x	NZ_CP087958	1591366	snp	A	G	G:20 A:0	CDS	-	1107/1683	369/560	synonymous_variant c.1107T>C p.Asp369Asp	LOH55_RS07420	glcA	glycolate permease GlcA
0x	NZ_CP087958	1591378	complex	TGGT	CGGC	CGGC:19 TGGT:0	CDS	-	1095/1683	364/560	synonymous_variant c.1092_1095delACCAinsGCCG p.366	LOH55_RS07420	glcA	glycolate permease GlcA
0x	NZ_CP087958	1591396	snp	T	G	G:20 T:0	CDS	-	1077/1683	359/560	synonymous_variant c.1077A>C p.Ala359Ala	LOH55_RS07420	glcA	glycolate permease GlcA
0x	NZ_CP087958	1591408	snp	C	G	G:20 C:0	CDS	-	1065/1683	355/560	synonymous_variant c.1065G>C p.Val355Val	LOH55_RS07420	glcA	glycolate permease GlcA
0x	NZ_CP087958	1591515	snp	G	A	A:20 G:0	CDS	-	958/1683	320/560	synonymous_variant c.958C>T p.Leu320Leu	LOH55_RS07420	glcA	glycolate permease GlcA
0x	NZ_CP087958	1591620	snp	C	A	A:20 C:0	CDS	-	853/1683	285/560	missense_variant c.853G>T p.Gly285Cys	LOH55_RS07420	glcA	glycolate permease GlcA
0x	NZ_CP087958	1592173	snp	G	A	A:20 G:0	CDS	-	300/1683	100/560	synonymous_variant c.300C>T p.Phe100Phe	LOH55_RS07420	glcA	glycolate permease GlcA
0x	NZ_CP087958	1592203	snp	G	C	C:20 G:0	CDS	-	270/1683	90/560	synonymous_variant c.270C>G p.Leu90Leu	LOH55_RS07420	glcA	glycolate permease GlcA
0x	NZ_CP087958	1592339	snp	A	G	G:20 A:0	CDS	-	134/1683	45/560	missense_variant c.134T>C p.Ile45Thr	LOH55_RS07420	glcA	glycolate permease GlcA
0x	NZ_CP087958	1592476	snp	T	G	G:20 T:0
0x	NZ_CP087958	1592658	snp	A	G	G:20 A:0
0x	NZ_CP087958	1592958	snp	A	C	C:20 A:0	CDS	-	2041/2172	681/723	missense_variant c.2041T>G p.Ser681Ala	LOH55_RS07425	glcB	malate synthase G
[truncated: 8,566 more rows]

## Sheet: Virulence factors
Minta	Virulence factor	Identity	Query / Template length	Contig	Position in contig	Protein function	Accession number
[truncated: 219 more rows]
